# Supplementary material for: Accelerometer-measured physical activity is not associated with two-year weight change in African-origin adults from five diverse populations
Source: PeerJ. 2017 Jan 19;5:e2902. doi: 10.7717/peerj.2902 (PMC5251933; doi:10.7717/peerj.2902)
Supplement: Data S1 [file peerj-05-2902-s001.xls]

## Sheet: Sheet1
id	site	datean	weight	height	resis1	tbw	ffm	fm	pbfm	bmi	waist	mpulse1	mpulse2	msbp1	mdbp1	msbp2	mdbp2	msbp	mdbp	mpulse	visit	day	f_upyear	gender	age	multinm	vitd	vitdpres	vitddose	dunit	vitdnum	daysvtd	calcium	capresc	cadose	caunit	canum	dayscal	male	htn	diab_selfreport	glu100	glu140	diabetes	valdays	valid_person	allmean_mv	allmean_mv1	allmean_m
1001	5	2009-10-15	90.9	166.1	548	36.1962	49.5838	41.3162	45.4524	32.9477	101.2	66	63	102	68	91	61.5	96.5	64.75	64.5	0	0	0	2	34	PRE-NATAL VITAMIN	0	8	88888	8	88	8	0	8	88888	8	88	8	0	0	0	1	0	0	7	yes	0	0.857143	0
1001	5	2011-10-15	100.9	166.1	555	36.8372	50.462	50.438	49.9881	36.5723	115.3	59.5	59	112	78	109	74	110.5	76	59.25	2	730	2	2	34	PRE-NATAL VITAMIN	0	8	88888	8	88	8	0	8	88888	8	88	8	0	0	0	1	0	0	7	yes	0	0.857143	0
1001	5	2010-10-15	94.5	166.1	542	36.834	50.4576	44.0424	46.6057	34.2525	97.1	57.5	61	123	80	117.5	79.5	120.25	79.75	59.25	1	365	1	2	34	PRE-NATAL VITAMIN	0	8	88888	8	88	8	0	8	88888	8	88	8	0	0	0	1	0	0	7	yes	0	0.857143	0
1002	5	2009-10-16	66.2	178.5	522	39.3395	53.8897	12.3103	18.5956	20.7769	71.75	86.5	87	117	74	108.5	70.5	112.75	72.25	86.75	0	0	0	1	36	88888888888888888888	0	8	88888	8	88	8	0	8	88888	8	88	8	100	0	0	1	1	1	7	yes	203.714	211.429	69.1429
1002	5	2010-12-29	66.2	178.5	554	37.5132	51.3879	14.8121	22.3747	20.7769	73.65	84	87	118.5	76	114	75.5	116.25	75.75	85.5	1	439	1.2	1	36	88888888888888888888	0	8	88888	8	88	8	0	8	88888	8	88	8	100	0	0	1	1	1	7	yes	203.714	211.429	69.1429
1003	5	2009-10-20	103.2	182	497	45.834	62.7863	40.4137	39.1606	31.1557	106	68.5	79	122.5	73	137.5	73	130	73	73.75	0	0	0	1	26	88888888888888888888	0	8	88888	8	88	8	0	8	88888	8	88	8	100	0	0	1	0	0	7	yes	0	4	0
1003	5	2011-01-12	94.1	182	456	48.0554	65.8293	28.2707	30.0432	28.4084	102.75	81.5	82	134.5	68.5	135	69	134.75	68.75	81.75	1	449	1.2	1	26	88888888888888888888	0	8	88888	8	88	8	0	8	88888	8	88	8	100	0	0	1	0	0	7	yes	0	4	0
1003	5	2011-10-19	103.1	182	385	55.0874	75.4622	27.6378	26.8068	31.1255	105.9	68	68.5	128	78	132.5	81.5	130.25	79.75	68.25	2	729	2	1	26	88888888888888888888	0	8	88888	8	88	8	0	8	88888	8	88	8	100	0	0	1	0	0	7	yes	0	4	0
1004	5	2010-10-25	66.9	174.1	514	38.336	52.5151	14.3849	21.5022	22.0713	79.2	81.5	76	111.5	62	110	62.5	110.75	62.25	78.75	1	370	1	1	41	88888888888888888888	0	8	88888	8	88	8	0	8	88888	8	88	8	100	0	0	0	0	0	7	yes	7.42857	19.8571	6.85714
1004	5	2009-10-20	68.2	174.1	541	36.9376	50.5994	17.6006	25.8073	22.5002	73	72	74	123.5	67	119.5	75	121.5	71	73	0	0	0	1	41	88888888888888888888	0	8	88888	8	88	8	0	8	88888	8	88	8	100	0	0	0	0	0	7	yes	7.42857	19.8571	6.85714
1004	5	2011-10-03	69.4	174.1	409	44.8926	61.4967	7.90332	11.3881	22.8961	79.2	72	71	112.5	70	115	73.5	113.75	71.75	71.5	2	713	2	1	41	88888888888888888888	0	8	88888	8	88	8	0	8	88888	8	88	8	100	0	0	0	0	0	7	yes	7.42857	19.8571	6.85714
1005	5	2010-10-25	103.6	177.5	442	48.2728	66.1271	37.4729	36.1707	32.8824	103.35	69	70	128.5	79.5	126	79.5	127.25	79.5	69.5	1	370	1	1	34		0	8	88888	8	88	8	0	8	88888	8	88	8	100	1	0	1	0	0	7	yes	0	12.1429	0
1005	5	2011-10-03	102	177.5	490	44.9903	61.6305	40.3695	39.5779	32.3745	103.25	80.5	76.5	128.5	86	136.5	87.5	132.5	86.75	78.5	2	713	2	1	34		0	8	88888	8	88	8	0	8	88888	8	88	8	100	1	0	1	0	0	7	yes	0	12.1429	0
1005	5	2009-10-20	102.5	177.5	447	47.7531	65.4152	37.0848	36.1803	32.5332	97.5	79.5	80	135.5	88	126.5	92.5	131	90.25	79.75	0	0	0	1	34		0	8	88888	8	88	8	0	8	88888	8	88	8	100	1	0	1	0	0	7	yes	0	12.1429	0
1006	5	2011-10-10	60	176.4	455	42.8272	58.6674	1.33264	2.22106	19.2821	76.75	87	83	113	68.5	113.5	61.5	113.25	65	85	2	720	2	1	39	88888888888888888888	0	8	88888	8	88	8	0	8	88888	8	88	8	100	0	0	1	0	0	7	yes	2.85714	11.4286	2.85714
1006	5	2009-10-20	63.7	176.4	568	35.8567	49.1188	14.5812	22.8905	20.4712	81.25	86	89	119	62	111.5	54.5	115.25	58.25	87.5	0	0	0	1	39	88888888888888888888	0	8	88888	8	88	8	0	8	88888	8	88	8	100	0	0	1	0	0	7	yes	2.85714	11.4286	2.85714
1007	5	2009-10-21	74.9	153	500	32.817	44.9548	29.9452	39.9802	31.9962	90	75.5	68.5	106.5	66.5	103.5	63.5	105	65	72	0	0	0	2	40	WOMEN'S ONE A DAY	0	8	88888	8	88	8	1	1			2	7	0	0	0	1	0	0	7	yes	0	6.57143	0
1007	5	2011-10-20	67.8	153	469	32.9598	45.1504	22.6496	33.4064	28.9632	89.3	80	74	103.5	68	104.5	63	104	65.5	77	2	729	2	2	40	WOMEN'S ONE A DAY	0	8	88888	8	88	8	1	1			2	7	0	0	0	1	0	0	7	yes	0	6.57143	0
1007	5	2010-11-19	73	153	520	31.7	43.4246	29.5754	40.5142	31.1846	86.65	76	76.5	106	74	110.5	72.5	108.25	73.25	76.25	1	394	1.1	2	40	WOMEN'S ONE A DAY	0	8	88888	8	88	8	1	1			2	7	0	0	0	1	0	0	7	yes	0	6.57143	0
1008	5	2010-10-29	79.2	169.9	509	38.3588	52.5463	26.6537	33.6536	27.4371	94.6	83.5	75	140	83.5	142	81	141	82.25	79.25	1	372	1	1	33	88888888888888888888	0	8	88888	8	88	8	0	8	88888	8	88	8	100	1	0	1	0	0	7	yes	13.8571	36.2857	10.4286
1008	5	2011-10-03	81.5	169.9	416	45.1492	61.8483	19.6517	24.1126	28.2339	99.95	81	77	127	84	129.5	85	128.25	84.5	79	2	711	1.9	1	33	88888888888888888888	0	8	88888	8	88	8	0	8	88888	8	88	8	100	1	0	1	0	0	7	yes	13.8571	36.2857	10.4286
1008	5	2009-10-22	78.6	169.9	507	38.4165	52.6253	25.9747	33.0466	27.2293	94.25	66.5	67	139	87.5	148	100.5	143.5	94	66.75	0	0	0	1	33	88888888888888888888	0	8	88888	8	88	8	0	8	88888	8	88	8	100	1	0	1	0	0	7	yes	13.8571	36.2857	10.4286
1009	5	2009-10-21	154.9	189.1	321	74.0295	101.41	53.4897	34.5317	43.318	146.75	81.5	74.5	183.5	125.5	183.5	124	183.5	124.75	78	0	0	0	1	35	88888888888888888888	0	8	88888	8	88	8	0	8	88888	8	88	8	100	1	0	1	0	0	7	yes	7	21.5714	5.85714
1009	5	2011-10-06	147.5	189.1	281	80.8305	110.727	36.7732	24.931	41.2486	139.15	74.5	73	168	116.5	178	124	173	120.25	73.75	2	715	2	1	35	88888888888888888888	0	8	88888	8	88	8	0	8	88888	8	88	8	100	1	0	1	0	0	7	yes	7	21.5714	5.85714
1009	5	2010-10-29	156.8	189.1	341	70.8294	97.0266	59.7734	38.1208	43.8493	128.9	88	86	184	132	186	134	185	133	87	1	373	1	1	35	88888888888888888888	0	8	88888	8	88	8	0	8	88888	8	88	8	100	1	0	1	0	0	7	yes	7	21.5714	5.85714
1010	5	2009-10-23	116.6	156.5	508	37.5846	51.4857	65.1143	55.8441	47.6069	114.25	66	67	106	69	115.5	76	110.75	72.5	66.5	0	0	0	2	41	88888888888888888888	0	8	88888	8	88	8	1	0	500	0	1	2	0	0	0	0	0	0	7	yes	0	4.57143	0
1010	5	2012-06-27	80.3	156.5	552	31.5762	43.255	37.045	46.1332	32.7859	93.95	64	58.5	105	72.5	107	68.5	106	70.5	61.25	2	978	2.7	2	41	88888888888888888888	0	8	88888	8	88	8	1	0	500	0	1	2	0	0	0	0	0	0	7	yes	0	4.57143	0
1011	5	2009-10-27	90.55	163.6	512	37.162	50.9068	39.6432	43.7805	33.8315	101.5	50.5	56.5	105.5	64	104	68	104.75	66	53.5	0	0	0	2	28	88888888888888888888	0	8	88888	8	88	8	0	8	88888	8	88	8	0	0	0	0	0	0	6	yes	0	8	0
1011	5	2010-11-03	92.3	163.6	556	35.1888	48.2038	44.0962	47.7748	34.4854	90.55	58	58	113.5	66.5	108	64.5	110.75	65.5	58	1	372	1	2	28	88888888888888888888	0	8	88888	8	88	8	0	8	88888	8	88	8	0	0	0	0	0	0	6	yes	0	8	0
1011	5	2011-10-17	90.5	163.6	459	39.9157	54.679	35.821	39.5812	33.8129	98.8	55	54	127.5	59	102	64.5	114.75	61.75	54.3333	2	720	2	2	28	88888888888888888888	0	8	88888	8	88	8	0	8	88888	8	88	8	0	0	0	0	0	0	6	yes	0	8	0
1012	5	2012-03-04	73.7	176.5	464	43.4239	59.4849	14.2151	19.2878	23.658	80.95	86	83	129.5	98	143	97.5	136.25	97.75	84.5	2	859	2.4	1	44	88888888888888888888	0	8	88888	8	88	8	0	8	88888	8	88	8	100	1	0	0	0	0	7	yes	40.2857	65.8571	11
1012	5	2010-11-03	75.4	176.5	517	39.8263	54.5566	20.8434	27.6438	24.2037	79.65	69.5	66.5	140.5	94	139.5	94.5	140	94.25	68	1	372	1	1	44	88888888888888888888	0	8	88888	8	88	8	0	8	88888	8	88	8	100	1	0	0	0	0	7	yes	40.2857	65.8571	11
1012	5	2009-10-27	75.2	176.5	504	40.612	55.6329	19.5671	26.0201	24.1395	80.25	69	68.5	153.5	108	148.5	100.5	151	104.25	68.75	0	0	0	1	44	88888888888888888888	0	8	88888	8	88	8	0	8	88888	8	88	8	100	1	0	0	0	0	7	yes	40.2857	65.8571	11
1013	5	2011-10-05	82.5	167.8	435	42.712	58.5096	23.9904	29.0793	29.3002	94.2	85	82.5	131	85.5	130.5	81	130.75	83.25	83.75	2	708	1.9	2	39	88888888888888888888	0	8	88888	8	88	8	0	8	88888	8	88	8	0	0	0	1	0	0	7	yes	0	11.2857	0
1013	5	2010-10-28	80.3	167.8	521	37.0838	50.7997	29.5003	36.7376	28.5188	84.8	91.5	89.5	133	85	130	86	131.5	85.5	90.5	1	366	1	2	39	88888888888888888888	0	8	88888	8	88	8	0	8	88888	8	88	8	0	0	0	1	0	0	7	yes	0	11.2857	0
1013	5	2009-10-27	76.3	167.8	549	35.268	48.3124	27.9876	36.681	27.0982	89.8	80.5	80	137.5	82.5	130.5	82.5	134	82.5	80.25	0	0	0	2	39	88888888888888888888	0	8	88888	8	88	8	0	8	88888	8	88	8	0	0	0	1	0	0	7	yes	0	11.2857	0
1014	5	2010-10-26	67.6	166.9	725	27.7596	38.0268	29.5732	43.7474	24.268	78.95	89	86.5	98	59	101	71.5	99.5	65.25	87.75	1	363	1	2	41	88888888888888888888	0	8	88888	8	88	8	0	8	88888	8	88	8	0	0	0	0	0	0	6	yes	0	3.66667	0
1014	5	2009-10-28	66.1	166.9	659	29.6073	40.558	25.542	38.6415	23.7295	85.45	91	81.5	99	73	99.5	68.5	99.25	70.75	86.25	0	0	0	2	41	88888888888888888888	0	8	88888	8	88	8	0	8	88888	8	88	8	0	0	0	0	0	0	6	yes	0	3.66667	0
1015	5	2009-10-28	105.5	164.9	440	43.5459	59.6519	45.8481	43.4579	38.7982	108.8	65.5	64.5	97.5	62.5	101.5	60.5	99.5	61.5	65	0	0	0	2	32	88888888888888888888	0	8	88888	8	88	8	0	8	88888	8	88	8	0	0	0	1	0	0	7	yes	1.71429	5.42857	0
1015	5	2012-02-01	106.8	164.9	505	39.4165	53.9951	52.8049	49.4428	39.2762	112.25	61	61.5	105.5	65.5	108	69	106.75	67.25	61.25	2	826	2.3	2	32	88888888888888888888	0	8	88888	8	88	8	0	8	88888	8	88	8	0	0	0	1	0	0	7	yes	1.71429	5.42857	0
1015	5	2010-11-01	103.6	164.9	451	42.5808	58.3299	45.2701	43.697	38.0994	105.95	66.5	66.5	98.5	62.5	99	64	98.75	63.25	66.5	1	369	1	2	32	88888888888888888888	0	8	88888	8	88	8	0	8	88888	8	88	8	0	0	0	1	0	0	7	yes	1.71429	5.42857	0
1016	5	2010-12-28	109.5	179.6	428	50.9605	69.8089	39.6911	36.2476	33.947	109	77.5	76	142	92	133.5	89.5	137.75	90.75	76.75	1	425	1.2	1	39	88888888888888888888	0	8	88888	8	88	8	0	8	88888	8	88	8	100	1	0	1	0	0	7	yes	3.85714	11.5714	0
1016	5	2009-10-29	103.2	179.6	445	48.858	66.9288	36.2712	35.1465	31.9939	108	61	61.5	128.5	88.5	134.5	94	131.5	91.25	61.25	0	0	0	1	39	88888888888888888888	0	8	88888	8	88	8	0	8	88888	8	88	8	100	1	0	1	0	0	7	yes	3.85714	11.5714	0
1017	5	2009-10-30	59.2	166	508	35.1408	48.1381	11.0619	18.6856	21.4835	69.4	52	61	116.5	60.5	110	64	113.25	62.25	56.5	0	0	0	1	38	88888888888888888888	0	8	88888	8	88	8	0	8	88888	8	88	8	100	0	0	0	0	0
1017	5	2010-11-13	59	166	521	34.4203	47.1511	11.8489	20.0828	21.4109	73.75	66.5	69	114	64.5	116	63	115	63.75	67.75	1	379	1	1	38	88888888888888888888	0	8	88888	8	88	8	0	8	88888	8	88	8	100	0	0	0	0	0
1017	5	2011-10-22	57.8	166	525	33.9643	46.5265	11.2735	19.5044	20.9755	75.1	53	53.5	104	56	100	59.5	102	57.75	53.25	2	722	2	1	38	88888888888888888888	0	8	88888	8	88	8	0	8	88888	8	88	8	100	0	0	0	0	0
1018	5	2009-10-30	96.2	158	472	38.0283	52.0936	44.1064	45.8486	38.5355	106	52	52	139.5	93.5	131.5	85	135.5	89.25	52	0	0	0	2	34	88888888888888888888	0	8	88888	8	88	8	0	8	88888	8	88	8	0	0	0	0	0	0	6	yes	0	1.83333	0
1018	5	2010-11-13	97.9	158	514	35.9546	49.2528	48.6472	49.6907	39.2165	112.5	60	63	112	77	118.5	79.5	115.25	78.25	61.5	1	379	1	2	34	88888888888888888888	0	8	88888	8	88	8	0	8	88888	8	88	8	0	0	0	0	0	0	6	yes	0	1.83333	0
1018	5	2011-10-22	97.9	158	542	34.8061	47.6796	50.2204	51.2976	39.2165	106.5	59	58.5	115.5	76.5	120.5	79	118	77.75	58.75	2	722	2	2	34	88888888888888888888	0	8	88888	8	88	8	0	8	88888	8	88	8	0	0	0	0	0	0	6	yes	0	1.83333	0
1019	5	2009-10-30	71.5	163.4	534	34.1351	46.7604	24.7396	34.6009	26.7795	85.15	72.5	70	123.5	87.5	118	74	120.75	80.75	71.25	0	0	0	2	39	COSTCO MVI	0	8	88888	8	88	8	0	8	88888	8	88	8	0	1	0	1	0	0	6	yes	9.83333	19.6667	2.66667
1019	5	2012-06-12	78.3	163.4	519	35.3804	48.4663	29.8337	38.1018	29.3263	91.4	67.5	65	141.5	97	127	84.5	134.25	90.75	66.25	2	956	2.6	2	39	COSTCO MVI	0	8	88888	8	88	8	0	8	88888	8	88	8	0	1	0	1	0	0	6	yes	9.83333	19.6667	2.66667
1020	5	2009-11-03	88.7	176.7	523	40.8283	55.9292	32.7708	36.9457	28.4086	103.55	59	71	148	87.5	146.5	87	147.25	87.25	65	0	0	0	1	43	88888888888888888888	0	8	88888	8	88	8	0	8	88888	8	88	8	100	1	0	1	0	0	7	yes	5.28571	15.1429	4.57143
1020	5	2011-11-08	91.4	176.7	580	37.988	52.0383	39.3617	43.0653	29.2734	107.75	85.5	85	126.5	79	124.5	78.5	125.5	78.75	85.25	2	735	2	1	43	88888888888888888888	0	8	88888	8	88	8	0	8	88888	8	88	8	100	1	0	1	0	0	7	yes	5.28571	15.1429	4.57143
1020	5	2010-11-10	88.3	176.7	587	37.4178	51.2573	37.0427	41.9509	28.2805	104.9	65	66	117	75	117.5	75.5	117.25	75.25	65.5	1	372	1	1	43	88888888888888888888	0	8	88888	8	88	8	0	8	88888	8	88	8	100	1	0	1	0	0	7	yes	5.28571	15.1429	4.57143
1021	5	2011-12-20	58.3	181.1	623	34.3755	47.0897	11.2103	19.2287	17.7759	69	59.5	63.5	115	68	115.5	72	115.25	70	61.5	2	776	2.1	1	44	88888888888888888888	0	8	88888	8	88	8	0	8	88888	8	88	8	100	0	0	1	0	0	7	yes	12.8571	24.4286	0
1021	5	2009-11-04	59.1	181.1	610	34.8834	47.7855	11.3145	19.1446	18.0198	73.9	62	55.5	120.5	76	129	75.5	124.75	75.75	58.75	0	0	0	1	44	88888888888888888888	0	8	88888	8	88	8	0	8	88888	8	88	8	100	0	0	1	0	0	7	yes	12.8571	24.4286	0
1021	5	2010-10-29	60.1	181.1	642	33.5922	46.0168	14.0832	23.433	18.3247	64.75	59	64	126.5	77.5	119	76	122.75	76.75	61.5	1	359	1	1	44	88888888888888888888	0	8	88888	8	88	8	0	8	88888	8	88	8	100	0	0	1	0	0	7	yes	12.8571	24.4286	0
1022	5	2009-11-05	86.1	182.1	518	42.8121	58.6467	27.4533	31.8853	25.9647	95.25	66.5	64	109	66	110.5	77	109.75	71.5	65.25	0	0	0	1	44	88888888888888888888	1	1			1	7	1	1			1	7	100	0	0	1	0	0	6	yes	0	2.5	0
1022	5	2010-11-19	87.6	182.1	556	40.6913	55.7414	31.8586	36.3682	26.417	87.4	66.5	64.5	109	71.5	108	72	108.5	71.75	65.5	1	379	1	1	44	88888888888888888888	1	1			1	7	1	1			1	7	100	0	0	1	0	0	6	yes	0	2.5	0
1023	5	2009-11-11	79.9	161.6	613	31.1177	42.627	37.273	46.6495	30.596	97.15	63	65	132	90.5	123	88.5	127.5	89.5	64	0	0	0	2	43	88888888888888888888	0	8	88888	8	88	8	0	8	88888	8	88	8	0	0	0	0	0	0	7	yes	0	6.28571	0
1023	5	2011-11-08	84.2	161.6	707	28.459	38.985	45.215	53.6996	32.2425	107.75	67	69	126	81	129.5	83.5	127.75	82.25	68	2	727	2	2	43	88888888888888888888	0	8	88888	8	88	8	0	8	88888	8	88	8	0	0	0	0	0	0	7	yes	0	6.28571	0
1023	5	2010-11-10	84	161.6	635	30.7509	42.1245	41.8755	49.8518	32.166	97	80	79	120.5	80	119.5	83.5	120	81.75	79.5	1	364	1	2	43	88888888888888888888	0	8	88888	8	88	8	0	8	88888	8	88	8	0	0	0	0	0	0	7	yes	0	6.28571	0
1024	5	2011-11-08	94.5	162.2	595	33.7393	46.2182	48.2818	51.0919	35.9195	96	85.5	83.5	126	97.5	121.5	91	123.75	94.25	84.5	2	727	2	2	30	88888888888888888888	0	8	88888	8	88	8	0	8	88888	8	88	8	0	0	0	0	0	0	6	yes	0	2.33333	0
1024	5	2009-11-11	72.35	162.2	673	28.5675	39.1336	33.2164	45.9107	27.5003	83.25	78.5	76.5	119	90	116	86	117.5	88	77.5	0	0	0	2	30	88888888888888888888	0	8	88888	8	88	8	0	8	88888	8	88	8	0	0	0	0	0	0	6	yes	0	2.33333	0
1024	5	2010-11-12	84.6	162.2	681	29.5179	40.4355	44.1645	52.2039	32.1565	93.45	99	89	116.5	90	116.5	89	116.5	89.5	94	1	366	1	2	30	88888888888888888888	0	8	88888	8	88	8	0	8	88888	8	88	8	0	0	0	0	0	0	6	yes	0	2.33333	0
1025	5	2010-12-29	100.1	159.9	476	38.8337	53.1969	46.9031	46.8563	39.1505	116.85	78	79	124.5	85.5	116	84	120.25	84.75	78.5	1	412	1.1	2	44	WALMART EQUATE WOMEN	0	8	88888	8	88	8	0	8	88888	8	88	8	0	1	0	0	0	0	7	yes	0	10.2857	0
1025	5	2009-11-12	109.9	159.9	476	39.7843	54.4991	55.4009	50.4103	42.9834	113.7	71.5	75.5	135.5	101	132.5	95	134	98	73.5	0	0	0	2	44	WALMART EQUATE WOMEN	0	8	88888	8	88	8	0	8	88888	8	88	8	0	1	0	0	0	0	7	yes	0	10.2857	0
1025	5	2012-01-11	99	159.9	437	40.87	55.9862	43.0138	43.4482	38.7203	117.05	72.5	71.5	135	83	154	94.5	144.5	88.75	72	2	790	2.2	2	44	WALMART EQUATE WOMEN	0	8	88888	8	88	8	0	8	88888	8	88	8	0	1	0	0	0	0	7	yes	0	10.2857	0
1026	5	2009-11-13	75.85	168.1	626	32.0399	43.8903	31.9597	42.1354	26.8423	102.9	66.5	72.5	124	72	126	72	125	72	69.5	0	0	0	2	27	88888888888888888888	0	8	88888	8	88	8	0	8	88888	8	88	8	0	0	0	0	0	0	6	yes	8.5	14	3.5
1026	5	2010-11-12	75.7	168.1	628	31.9509	43.7684	31.9316	42.1818	26.7892	106.9	74.5	77	112.5	69.5	120.5	69.5	116.5	69.5	75.75	1	364	1	2	27	88888888888888888888	0	8	88888	8	88	8	0	8	88888	8	88	8	0	0	0	0	0	0	6	yes	8.5	14	3.5
1027	5	2010-11-16	98.4	162.1	494	38.3978	52.5997	45.8003	46.545	37.448	106.6	90	96.5	125	80	122.5	81.5	123.75	80.75	93.25	1	363	1	2	40	CENTRUM	0	8	88888	8	88	8	1		600		1	7	0	1	0	1	0	0	7	yes	21.4286	25.8571	21.4286
1027	5	2009-11-18	107.1	162.1	481	39.9864	54.7759	52.3241	48.8554	40.759	117	77.5	72	139	90.5	144.5	96.5	141.75	93.5	74.75	0	0	0	2	40	CENTRUM	0	8	88888	8	88	8	1		600		1	7	0	1	0	1	0	0	7	yes	21.4286	25.8571	21.4286
1027	5	2011-11-09	107.5	162.1	376	47.4378	64.9833	42.5167	39.5504	40.9112	109.05	85	84	119.5	74	132	90	125.75	82	84.5	2	721	2	2	40	CENTRUM	0	8	88888	8	88	8	1		600		1	7	0	1	0	1	0	0	7	yes	21.4286	25.8571	21.4286
1029	5	2009-11-20	107.5	180	478	46.8388	64.1627	43.3373	40.3137	33.179	106.75	78.5	71	118	75	111	73	114.5	74	74.75	0	0	0	1	29	88888888888888888888	0	8	88888	8	88	8	0	8	88888	8	88	8	100	0	0	1	0	0	7	yes	0	3	0
1030	5	2012-02-14	93	184.2	454	48.6563	66.6525	26.3475	28.3307	27.4097	98.5	74.5	67	165.5	101	155.5	84.5	160.5	92.75	70.75	2	812	2.2	1	43	GENERIC CENTRUM	0	8	88888	8	88	8	0	8	88888	8	88	8	100	1	0	1	0	0	7	yes	1.57143	10.1429	1.57143
1030	5	2009-11-24	107.7	184.2	447	51.0658	69.9532	37.7468	35.0481	31.7422	104.1	69.5	65.5	163	97	155	85.5	159	91.25	67.5	0	0	0	1	43	GENERIC CENTRUM	0	8	88888	8	88	8	0	8	88888	8	88	8	100	1	0	1	0	0	7	yes	1.57143	10.1429	1.57143
1030	5	2010-12-20	99.7	184.2	503	45.9124	62.8936	36.8064	36.9171	29.3843	103.1	61.5	61.5	139	79	136.5	79.5	137.75	79.25	61.5	1	391	1.1	1	43	GENERIC CENTRUM	0	8	88888	8	88	8	0	8	88888	8	88	8	100	1	0	1	0	0	7	yes	1.57143	10.1429	1.57143
1031	5	2009-11-24	81.1	173.4	519	39.1763	53.6662	27.4338	33.8271	26.9726	95.75	66.5		149	99.5			149	99.5	66.5	0	0	0	1	43	88888888888888888888	0	8	88888	8	88	8	0	8	88888	8	88	8	100	1	0	0	0	0	6	yes	0	3.33333	0
1032	5	2010-10-27	97.7	162.6	456	40.8104	55.9047	41.7953	42.7793	36.9533	114	78	79	163.5	96.5	160.5	97	162	96.75	78.5	1	337	0.9	1	42	88888888888888888888	0	8	88888	8	88	8	0	8	88888	8	88	8	100	0	0	1	1	1	6	yes	31	59.3333	31
1032	5	2009-11-24	101.5	162.6	429	43.0692	58.9989	42.5011	41.873	38.3906	120.65	77.5	65.5	133.5	84	123.5	78	128.5	81	71.5	0	0	0	1	42	88888888888888888888	0	8	88888	8	88	8	0	8	88888	8	88	8	100	0	0	1	1	1	6	yes	31	59.3333	31
1033	5	2012-05-12	88.8	158.6	487	37.1432	50.8811	37.9189	42.7015	35.3026	94.4	65	66	119.5	87	121	82.5	120.25	84.75	65.5	2	899	2.5	2	39	88888888888888888888	0	8	88888	8	88	8	0	8	88888	8	88	8	0	0	0	0	0	0	7	yes	8.85714	15.8571	8.85714
1033	5	2009-11-25	96	158.6	527	35.3364	48.406	47.594	49.5771	38.165	99.05	69	72.5	114	87.5	110	81.5	112	84.5	70.75	0	0	0	2	39	88888888888888888888	0	8	88888	8	88	8	0	8	88888	8	88	8	0	0	0	0	0	0	7	yes	8.85714	15.8571	8.85714
1033	5	2010-10-29	93.1	158.6	490	36.922	50.5781	42.5219	45.6733	37.0121	99.7	72.5	66.5	120	88	119	82	119.5	85	69.5	1	338	0.9	2	39	88888888888888888888	0	8	88888	8	88	8	0	8	88888	8	88	8	0	0	0	0	0	0	7	yes	8.85714	15.8571	8.85714
1034	5	2009-12-03	80.65	179.1	459	45.323	62.0863	18.5637	23.0176	25.1428	79.2	54	51	168.5	117.5	169	108.5	168.75	113	52.5	0	0	0	1	28	88888888888888888888	0	8	88888	8	88	8	0	8	88888	8	88	8	100	1	0	1	0	0	5	yes	14	16.4	0
1034	5	2011-01-25	81.8	179.1	501	42.3998	58.082	23.718	28.9951	25.5013	76	62	59.5	162.5	98.5	154	104	158.25	101.25	60.75	1	418	1.1	1	28	88888888888888888888	0	8	88888	8	88	8	0	8	88888	8	88	8	100	1	0	1	0	0	5	yes	14	16.4	0
1035	5	2009-12-03	72.5	176.9	511	40.0548	54.8696	17.6304	24.3178	23.1677	84.9	59.5	50.5	129.5	82	135.5	80.5	132.5	81.25	55	0	0	0	1	45	88888888888888888888	0	8	88888	8	88	8	0	8	88888	8	88	8	100	0	0	1	0	0	7	yes	41.2857	55.8571	22.4286
1036	5	2009-12-04	102.25	176.1	501	43.2817	59.2901	42.9599	42.0146	32.9719	109.7	59	56.5	120	81.5	135.5	79.5	127.75	80.5	57.75	0	0	0	1	25	CENTRUM	0	8	88888	8	88	8	0	8	88888	8	88	8	100	0	0	1	0	0	7	yes	58.2857	68.7143	33.2857
1036	5	2012-03-09	102.6	176.1	461	45.6638	62.5532	40.0468	39.032	33.0848	119.25	67.5	73	122.5	87.5	127	86	124.75	86.75	70.25	2	826	2.3	1	25	CENTRUM	0	8	88888	8	88	8	0	8	88888	8	88	8	100	0	0	1	0	0	7	yes	58.2857	68.7143	33.2857
1036	5	2011-01-06	101.8	176.1	487	44.1598	60.4929	41.3071	40.5767	32.8268	107.9	70	71	113	67	116	67.5	114.5	67.25	70.5	1	398	1.1	1	25	CENTRUM	0	8	88888	8	88	8	0	8	88888	8	88	8	100	0	0	1	0	0	7	yes	58.2857	68.7143	33.2857
1037	5	2010-12-09	59	154.3	609	27.2739	37.3615	21.6385	36.6754	24.7811	80.65	102	104.5	119	72.5	110.5	64.5	114.75	68.5	103.25	1	370	1	2	33	88888888888888888888	0	8	88888	8	88	8	0	8	88888	8	88	8	0	0	1	1	0	1	6	yes	0	4.83333	0
1037	5	2009-12-04	60.2	154.3	536	30.1484	41.2991	18.9009	31.3968	25.2851	81	89.5	89	111	68	120	73	115.5	70.5	89.25	0	0	0	2	33	88888888888888888888	0	8	88888	8	88	8	0	8	88888	8	88	8	0	0	1	1	0	1	6	yes	0	4.83333	0
1037	5	2012-09-21	65.6	154.3	489	33.0474	45.2704	20.3296	30.9903	27.5532	93.8	98.5	94	119.5	72.5	126.5	80	123	76.25	96.25	2	1022	2.8	2	33	88888888888888888888	0	8	88888	8	88	8	0	8	88888	8	88	8	0	0	1	1	0	1	6	yes	0	4.83333	0
1038	5	2010-12-06	74.7	180.3	589	37.1354	50.8704	23.8296	31.9005	22.9789	92.65	79	78	120.5	70	119.5	69.5	120	69.75	78.5	1	363	1	1	40	88888888888888888888	0	8	88888	8	88	8	0	8	88888	8	88	8	100	0	0	1	0	0	7	yes	0	3.42857	0
1038	5	2011-12-14	73.3	180.3	492	42.3709	58.0423	15.2577	20.8155	22.5482	90.5	96.5	87	114	65	113.5	67	113.75	66	91.75	2	736	2	1	40	88888888888888888888	0	8	88888	8	88	8	0	8	88888	8	88	8	100	0	0	1	0	0	7	yes	0	3.42857	0
1038	5	2009-12-08	74.9	180.3	551	39.1264	53.5979	21.3021	28.4408	23.0404	87	76	82.5	130	74	114.5	69.5	122.25	71.75	79.25	0	0	0	1	40	88888888888888888888	0	8	88888	8	88	8	0	8	88888	8	88	8	100	0	0	1	0	0	7	yes	0	3.42857	0
1039	5	2009-12-08	149.6	180.9	361	62.7681	85.9837	63.6163	42.5242	45.7146	145.7	86	89	146	93.5	127.5	88.5	136.75	91	87.5	0	0	0	1	44	88888888888888888888	0	8	88888	8	88	8	0	8	88888	8	88	8	100	1	0	1	1	1	7	yes	0	5.28571	0
1039	5	2012-05-12	141.7	180.9	414	55.3591	75.8344	65.8656	46.4824	43.3005	134.95	93	89	150.5	97.5	142	92	146.25	94.75	91	2	886	2.4	1	44	88888888888888888888	0	8	88888	8	88	8	0	8	88888	8	88	8	100	1	0	1	1	1	7	yes	0	5.28571	0
1040	5	2009-12-09	102.4	175.1	481	44.2513	60.6182	41.7818	40.8026	33.3986	109.1	68	65	149.5	100.5	139	98.5	144.25	99.5	66.5	0	0	0	1	45	88888888888888888888	0	8	88888	8	88	8	0	8	88888	8	88	8	100	1	0	1	0	0	7	yes	5.85714	6.57143	5.85714
1041	5	2009-12-10	108.2	182.2	502	46.0503	63.0826	45.1174	41.6981	32.5935	108.65	56	61	129	83.5	118.5	78.5	123.75	81	58.5	0	0	0	1	45	88888888888888888888	0	8	88888	8	88	8	0	8	88888	8	88	8	100	0	0	0	0	0	6	yes	19.6667	40	16.5
1041	5	2012-06-15	115.2	182.2	482	47.7212	65.3715	49.8285	43.2539	34.7021	116.55	58	59	116	81.5	122.5	82.5	119.25	82	58.5	2	918	2.5	1	45	88888888888888888888	0	8	88888	8	88	8	0	8	88888	8	88	8	100	0	0	0	0	0	6	yes	19.6667	40	16.5
1041	5	2010-12-13	108.5	182.2	518	45.0213	61.6731	46.8269	43.1585	32.6838	103.65	68.5	67	115.5	80	112.5	81.5	114	80.75	67.75	1	368	1	1	45	88888888888888888888	0	8	88888	8	88	8	0	8	88888	8	88	8	100	0	0	0	0	0	6	yes	19.6667	40	16.5
1042	5	2012-07-27	110.5	182.5	487	47.2897	64.7805	45.7195	41.3751	33.177	124.05	97.5	97	132.5	87	141.5	92.5	137	89.75	97.25	2	960	2.6	1	40	88888888888888888888	0	8	88888	8	88	8	0	8	88888	8	88	8	100	1	0	1	0	0	7	yes	14.2857	28	8.71429
1042	5	2009-12-10	100.6	182.5	513	44.6891	61.2179	39.3821	39.1472	30.2045	113.1	86	86.5	147.5	93	132.5	85	140	89	86.25	0	0	0	1	40	88888888888888888888	0	8	88888	8	88	8	0	8	88888	8	88	8	100	1	0	1	0	0	7	yes	14.2857	28	8.71429
1042	5	2012-01-23	108.9	182.5	435	51.5245	70.5816	38.3184	35.1868	32.6966	118	85	83.5	152	81.5	146	85	149	83.25	84.25	1	774	2.1	1	40	88888888888888888888	0	8	88888	8	88	8	0	8	88888	8	88	8	100	1	0	1	0	0	7	yes	14.2857	28	8.71429
1043	5	2009-12-11	77.2	153.4	624	28.3226	38.7981	38.4019	49.7434	32.807	95.75	56	61	120	80	110.5	81	115.25	80.5	58.5	0	0	0	2	44	ONE A DAY WOMENS	0	8	88888	8	88	8	0	8	88888	8	88	8	0	0	0	1	0	0	7	yes	3.85714	10.2857	3.85714
1044	5	2010-01-05	80.6	169	442	42.5901	58.3427	22.2573	27.6146	28.2203	87.75	55	50	97	65.5	121	72	109	68.75	52.5	0	0	0	1	25	88888888888888888888	0	8	88888	8	88	8	0	8	88888	8	88	8	100	0	0	0	0	0	7	yes	21.4286	51.5714	18.7143
1044	5	2011-01-18	77.3	169	476	39.8792	54.629	22.671	29.3286	27.0649	81	74.5	69.5	139.5	96	134.5	82.5	137	89.25	72	1	378	1	1	25	88888888888888888888	0	8	88888	8	88	8	0	8	88888	8	88	8	100	0	0	0	0	0	7	yes	21.4286	51.5714	18.7143
1045	5	2010-01-05	72.7	156.9	589	30.002	41.0987	31.6013	43.4681	29.5317	94.5	61.5	68.5	114	73	113.5	80.5	113.75	76.75	65	0	0	0	2	35	88888888888888888888	0	8	88888	8	88	8	0	8	88888	8	88	8	0	0	0	0	0	0	7	yes	7.71429	28.7143	4.28571
1045	5	2011-01-15	74.7	156.9	585	30.3441	41.5672	33.1328	44.3545	30.3441	90.05	81	71	122	84.5	116	80.5	119	82.5	76	1	375	1	2	35	88888888888888888888	0	8	88888	8	88	8	0	8	88888	8	88	8	0	0	0	0	0	0	7	yes	7.71429	28.7143	4.28571
1046	5	2011-01-06	131.3	165.9	534	40.7343	55.8004	75.4996	57.5016	47.7059	126.4	94.5	98	121.5	89	112.5	81.5	117	85.25	96.25	1	365	1	2	28	88888888888888888888	0	8	88888	8	88	8	0	8	88888	8	88	8	0	0	0	0	0	0	4	yes	0	4	0
1046	5	2010-01-06	133	165.9	510	42.1555	57.7473	75.2527	56.581	48.3236	133.7	77.5	80	103.5	74	108	84.5	105.75	79.25	78.75	0	0	0	2	28	88888888888888888888	0	8	88888	8	88	8	0	8	88888	8	88	8	0	0	0	0	0	0	4	yes	0	4	0
1046	5	2012-07-11	132.6	165.9	389	50.8121	69.6056	62.9944	47.5071	48.1782	135.25	85.5	84.5	106.5	81.5	99.5	68	103	74.75	85	2	917	2.5	2	28	88888888888888888888	0	8	88888	8	88	8	0	8	88888	8	88	8	0	0	0	0	0	0	4	yes	0	4	0
1047	5	2010-01-06	76.2	183.1	527	41.6445	57.0472	19.1528	25.1349	22.7289	77.25	61.5	70.5	136	84	129.5	74.5	132.75	79.25	66	0	0	0	1	40	88888888888888888888	0	8	88888	8	88	8	0	8	88888	8	88	8	100	0	0	0	0	0	8	yes	139.125	158.75	118.875
1047	5	2010-12-10	80.5	183.1	537	41.4479	56.778	23.722	29.4684	24.0115	88.4	80.5	82.5	132.5	82.5	135	87.5	133.75	85	81.5	1	338	0.9	1	40	88888888888888888888	0	8	88888	8	88	8	0	8	88888	8	88	8	100	0	0	0	0	0	8	yes	139.125	158.75	118.875
1048	5	2012-01-30	82.2	162.9	528	35.1795	48.1911	34.0089	41.3733	30.9763	114.5	61	59.5	105	70.5	107	66.5	106	68.5	60.25	2	753	2.1	2	44	88888888888888888888	0	8	88888	8	88	8	1	1	500		1		0	0	0	1	0	0
1048	5	2010-12-14	78.2	162.9	585	32.3826	44.3597	33.8403	43.274	29.4689	91	96.5	94	121	64.5	134.5	73	127.75	68.75	95.25	1	341	0.9	2	44	88888888888888888888	0	8	88888	8	88	8	1	1	500		1		0	0	0	1	0	0
1048	5	2010-01-07	85.1	162.9	551	34.5018	47.2628	37.8372	44.4621	32.0691	106.2	74.5	80	123	76	118.5	92	120.75	84	77.25	0	0	0	2	44	88888888888888888888	0	8	88888	8	88	8	1	1	500		1		0	0	0	1	0	0
1049	5	2010-12-14	71.5	177.6	624	34.4192	47.1496	24.3504	34.0565	22.6684	79.05	76	71.5	130	81	129	80.5	129.5	80.75	73.75	1	341	0.9	1	26	88888888888888888888	0	8	88888	8	88	8	0	8	88888	8	88	8	100	0	0	1	0	0	6	yes	84.3333	99.1667	41.1667
1049	5	2010-01-07	70.6	177.6	660	32.9037	45.0736	25.5264	36.1564	22.383	85.05	50	48	128	83.5	123.5	79.5	125.75	81.5	49	0	0	0	1	26	88888888888888888888	0	8	88888	8	88	8	0	8	88888	8	88	8	100	0	0	1	0	0	6	yes	84.3333	99.1667	41.1667
1049	5	2012-03-20	70.5	177.6	761	29.5118	40.4272	30.0728	42.6565	22.3513	79.75	70.5	66.5	129	100.5	139	93	134	96.75	68.5	2	803	2.2	1	26	88888888888888888888	0	8	88888	8	88	8	0	8	88888	8	88	8	100	0	0	1	0	0	6	yes	84.3333	99.1667	41.1667
1050	5	2011-01-15	123.9	168	628	36.5986	50.1351	73.7649	59.5359	43.8988	136.85	90	86.5	167	124	157	120.5	162	122.25	88.25	1	373	1	2	35	88888888888888888888	0	8	88888	8	88	8	0	8	88888	8	88	8	0	1	0	0	0	0	7	yes	0	4	0
1050	5	2010-01-07	127	168	534	40.9973	56.1607	70.8393	55.7789	44.9972	137.6	61	62.5	147.5	98.5	151.5	103	149.5	100.75	61.75	0	0	0	2	35	88888888888888888888	0	8	88888	8	88	8	0	8	88888	8	88	8	0	1	0	0	0	0	7	yes	0	4	0
1051	5	2010-12-14	68.6	172.8	641	32.0843	43.9511	24.6489	35.9313	22.974	81.9	71	72	137.5	89.5	132.5	89	135	89.25	71.5	1	340	0.9	2	45	CENTRUM	0	8	88888	8	88	8	0	8	88888	8	88	8	0	1	0	0	0	0	7	yes	0	2.28571	0
1051	5	2010-01-08	69.3	172.8	548	36.2473	49.6538	19.6462	28.3495	23.2084	83.55	62	62.5	179	116.5	170.5	105.5	174.75	111	62.25	0	0	0	2	45	CENTRUM	0	8	88888	8	88	8	0	8	88888	8	88	8	0	1	0	0	0	0	7	yes	0	2.28571	0
1051	5	2011-12-13	73	172.8	712	30.1049	41.2396	31.7604	43.5075	24.4476	88.5	76	68	125.5	91.5	147.5	87.5	136.5	89.5	72	2	704	1.9	2	45	CENTRUM	0	8	88888	8	88	8	0	8	88888	8	88	8	0	1	0	0	0	0	7	yes	0	2.28571	0
1052	5	2012-02-07	77.4	158.9	580	31.2163	42.762	34.638	44.7519	30.6544	92.5	58.5	59	106.5	62	109	60.5	107.75	61.25	58.75	2	757	2.1	2	43	88888888888888888888	0	8	88888	8	88	8	1	0	500		1	2	0	0	0	0	0	0	6	yes	0	1.66667	0
1052	5	2010-12-13	79	158.9	599	30.7979	42.1889	36.8111	46.5964	31.2881	96.05	68	67.5	111	66.5	108	68	109.5	67.25	67.75	1	336	0.9	2	43	88888888888888888888	0	8	88888	8	88	8	1	0	500		1	2	0	0	0	0	0	0	6	yes	0	1.66667	0
1052	5	2010-01-11	83.5	158.9	589	31.6051	43.2946	40.2054	48.1501	33.0703	100.75	50	51.5	128.5	72.5	122	79	125.25	75.75	50.75	0	0	0	2	43	88888888888888888888	0	8	88888	8	88	8	1	0	500		1	2	0	0	0	0	0	0	6	yes	0	1.66667	0
1053	5	2010-01-13	114.5	175.8	464	46.9089	64.2588	50.2412	43.8788	37.0483	126.95	54.5	58.5	122	74.5	133.5	84.5	127.75	79.5	56.5	0	0	0	1	41	88888888888888888888	0	8	88888	8	88	8	0	8	88888	8	88	8	100	0	0	0	0	0	7	yes	33	68.4286	1.71429
1053	5	2010-12-14	106.6	175.8	547	40.9073	56.0374	50.5626	47.432	34.4921	111.9	78.5	79.5	132.5	89	120	87	126.25	88	79	1	335	0.9	1	41	88888888888888888888	0	8	88888	8	88	8	0	8	88888	8	88	8	100	0	0	0	0	0	7	yes	33	68.4286	1.71429
1054	5	2010-12-14	134.1	169.7	384	53.1551	72.8152	61.2848	45.7008	46.5656	135	86.5	83.5	149.5	89.5	148.5	90	149	89.75	85	1	335	0.9	1	40	88888888888888888888	0	8	88888	8	88	8	0	8	88888	8	88	8	100	0	0	0	0	0	7	yes	51	64.4286	42.7143
1054	5	2010-01-13	125.3	169.7	404	50.3784	69.0115	56.2885	44.923	43.5098	138.35	56.5	59.5	136.5	85	139	88	137.75	86.5	58	0	0	0	1	40	88888888888888888888	0	8	88888	8	88	8	0	8	88888	8	88	8	100	0	0	0	0	0	7	yes	51	64.4286	42.7143
1054	5	2012-07-11	137.3	169.7	361	55.9406	76.6309	60.6691	44.1872	47.6768	154.15	88	88.5	149	102	149.5	96.5	149.25	99.25	88.25	2	910	2.5	1	40	88888888888888888888	0	8	88888	8	88	8	0	8	88888	8	88	8	100	0	0	0	0	0	7	yes	51	64.4286	42.7143
1055	5	2010-01-13	70.5	163.6	599	31.2842	42.855	27.645	39.2127	26.3404	89.45	54.5	58.5	98	66.5	106	68	102	67.25	56.5	0	0	0	2	40	88888888888888888888	0	8	88888	8	88	8	0	8	88888	8	88	8	0	0	1	1	0	1	8	yes	45.25	70.25	31.875
1055	5	2012-04-17	56.7	163.6	648	28.3001	38.7673	17.9327	31.6274	21.1844	75	89.5	85.5	125.5	82.5	123.5	83.5	124.5	83	87.5	2	825	2.3	2	40	88888888888888888888	0	8	88888	8	88	8	0	8	88888	8	88	8	0	0	1	1	0	1	8	yes	45.25	70.25	31.875
1056	5	2011-02-23	81.5	182.1	479	45.0658	61.734	19.766	24.2528	24.5775	85.6	77.5	79	160	98.5	174.5	100.5	167.25	99.5	78.25	1	405	1.1	1	45	88888888888888888888	0	8	88888	8	88	8	1	1			1	2	100	1	0	1	0	0	7	yes	89.1429	92.8571	76.8571
1056	5	2010-01-14	86.8	182.1	526	42.3757	58.0489	28.7511	33.1234	26.1758	94.5	75	72.5	156.5	110.5	164.5	112.5	160.5	111.5	73.75	0	0	0	1	45	88888888888888888888	0	8	88888	8	88	8	1	1			1	2	100	1	0	1	0	0	7	yes	89.1429	92.8571	76.8571
1057	5	2010-01-15	64.3	185.8	578	38.4752	52.7057	11.5943	18.0315	18.626	67.2	51.5	48.5	122.5	75	118	71.5	120.25	73.25	50	0	0	0	1	42	88888888888888888888	0	8	88888	8	88	8	0	8	88888	8	88	8	100	0	0	0	0	0	7	yes	25.5714	51	15.1429
1057	5	2012-07-11	60.1	185.8	582	37.8551	51.8564	8.24364	13.7165	17.4094	72.5	58	58	131	82.5	116.5	70.5	123.75	76.5	58	2	908	2.5	1	42	88888888888888888888	0	8	88888	8	88	8	0	8	88888	8	88	8	100	0	0	0	0	0	7	yes	25.5714	51	15.1429
1057	5	2010-12-14	62.4	185.8	607	36.8128	50.4285	11.9715	19.1851	18.0756	77	57.5	60.5	114	63	113.5	61.5	113.75	62.25	59	1	333	0.9	1	42	88888888888888888888	0	8	88888	8	88	8	0	8	88888	8	88	8	100	0	0	0	0	0	7	yes	25.5714	51	15.1429
1058	5	2010-01-15	129.6	183.9	455	52.3731	71.7439	57.8561	44.642	38.3214	128.55	56	55	125.5	71.5	126.5	71.5	126	71.5	55.5	0	0	0	1	25	88888888888888888888	0	8	88888	8	88	8	0	8	88888	8	88	8	100	0	0	1	0	0	7	yes	7.42857	50.7143	7.42857
1058	5	2010-12-20	130.2	183.9	454	52.5161	71.9398	58.2602	44.7467	38.4988	121.35	71.5	74	138	88	132.5	83.5	135.25	85.75	72.75	1	339	0.9	1	25	88888888888888888888	0	8	88888	8	88	8	0	8	88888	8	88	8	100	0	0	1	0	0	7	yes	7.42857	50.7143	7.42857
1058	5	2012-06-18	140.4	183.9	408	58.3711	79.9604	60.4396	43.0481	41.5149	131.05	74.5	74.5	131.5	87	116.5	64	124	75.5	74.5	2	885	2.4	1	25	88888888888888888888	0	8	88888	8	88	8	0	8	88888	8	88	8	100	0	0	1	0	0	7	yes	7.42857	50.7143	7.42857
1059	5	2012-08-14	75.9	161	613	30.133	41.2781	34.6219	45.6152	29.2813	96.25	73.5	69.5	137	96.5	122	85	129.5	90.75	71.5	2	942	2.6	2	41	88888888888888888888	0	8	88888	8	88	8	0	8	88888	8	88	8	0	1	0	1	0	0	6	yes	0	0	0
1059	5	2010-01-15	84.4	161	581	32.5971	44.6535	39.7465	47.093	32.5605	101.85	81.5	81.5	141.5	104	137.5	103	139.5	103.5	81.5	0	0	0	2	41	88888888888888888888	0	8	88888	8	88	8	0	8	88888	8	88	8	0	1	0	1	0	0	6	yes	0	0	0
1060	5	2012-01-14	95.7	157.5	598	32.0706	43.9323	51.7677	54.0937	38.579	101.5	98.5	82	119	90.5	109	79.5	114	85	90.25	2	728	2	2	43	ONE A DAY	0	8	88888	8	88	8	0	8	88888	8	88	8	0	0	0	0	0	0	8	yes	0	3.75	0
1060	5	2010-01-16	87.3	157.5	576	32.0765	43.9404	43.3596	49.6673	35.1927	96.75	85.5	84.5	131.5	83	131	89	131.25	86	85	0	0	0	2	43	ONE A DAY	0	8	88888	8	88	8	0	8	88888	8	88	8	0	0	0	0	0	0	8	yes	0	3.75	0
1060	5	2011-01-15	88.7	157.5	604	31.1781	42.7098	45.9902	51.8492	35.7571	103.9	94.5	92	119	85.5	122.5	86	120.75	85.75	93.25	1	364	1	2	43	ONE A DAY	0	8	88888	8	88	8	0	8	88888	8	88	8	0	0	0	0	0	0	8	yes	0	3.75	0
1061	5	2010-12-30	119.7	165.1	475	42.6365	58.4061	61.2939	51.2062	43.9137	127.4	92	91.5	120	84.5	113	84.5	116.5	84.5	91.75	1	348	1	2	39	WOMENS DAY	0	8	88888	8	88	8	0	8	88888	8	88	8	0	1	1	1	0	1	6	yes	13.8333	22.8333	10.3333
1061	5	2010-01-16	112.2	165.1	488	41.1171	56.3248	55.8752	49.7996	41.1622	121.25	77.5	84	129	95.5	121	66.5	125	81	80.75	0	0	0	2	39	WOMENS DAY	0	8	88888	8	88	8	0	8	88888	8	88	8	0	1	1	1	0	1	6	yes	13.8333	22.8333	10.3333
1061	5	2012-01-11	115.4	165.1	705	32.6188	44.6833	70.7167	61.2796	42.3362	125.95	76.5	74.5	98.5	66	114	77	106.25	71.5	75.5	2	725	2	2	39	WOMENS DAY	0	8	88888	8	88	8	0	8	88888	8	88	8	0	1	1	1	0	1	6	yes	13.8333	22.8333	10.3333
1062	5	2010-01-18	93.6	169.1	644	33.3794	45.7252	47.8748	51.1483	32.7332	103.2	59.5	56	119	81.5	119.5	80	119.25	80.75	57.75	0	0	0	2	29	88888888888888888888	0	8	88888	8	88	8	0	8	88888	8	88	8	0	0	0	0	0	0	8	yes	10.125	19.5	8
1063	5	2010-01-20	113.8	163.4	514	39.2459	53.7616	60.0384	52.7579	42.6224	132.3	66	62.5	122.5	92	117.5	85	120	88.5	64.25	0	0	0	2	29	88888888888888888888	0	8	88888	8	88	8	0	8	88888	8	88	8	0	0	0	0	0	0	7	yes	3.42857	11.8571	3.42857
1064	5	2010-01-20	94.2	158.6	589	32.5592	44.6017	49.5983	52.6522	37.4494	105.65	73	76.5	113.5	88	114.5	88.5	114	88.25	74.75	0	0	0	2	35	88888888888888888888	0	8	88888	8	88	8	0	8	88888	8	88	8	0	1	0	0	0	0	5	yes	0	7.4	0
1065	5	2012-04-17	103.3	181.6	470	47.1879	64.641	38.659	37.424	31.3234	105.75	93.5	84	156.5	86	142	77	149.25	81.5	88.75	2	818	2.2	1	37	88888888888888888888	0	8	88888	8	88	8	0	8	88888	8	88	8	100	1	0	1	0	0	8	yes	1.625	12.625	1.625
1065	5	2010-01-20	122.7	181.6	526	45.6789	62.5738	60.1262	49.0026	37.206	122.9	73	73	146	95.5	146	93.5	146	94.5	73	0	0	0	1	37	88888888888888888888	0	8	88888	8	88	8	0	8	88888	8	88	8	100	1	0	1	0	0	8	yes	1.625	12.625	1.625
1065	5	2010-12-14	120.7	181.6	479	48.6716	66.6734	54.0266	44.7611	36.5995	119.35	97	97	146.5	94.5	144.5	90.5	145.5	92.5	97	1	328	0.9	1	37	88888888888888888888	0	8	88888	8	88	8	0	8	88888	8	88	8	100	1	0	1	0	0	8	yes	1.625	12.625	1.625
1066	5	2012-02-25	97	177.9	450	46.9762	64.351	32.649	33.6588	30.6492	90.75	68	55.5	119	73.5	119	78.5	119	76	61.75	2	765	2.1	1	32	ULTRA MEGA GOLD	1	1	1000	0	2	7	0	8	88888	8	88	8	100	0	0	0	0	0	7	yes	39.8571	46	23.1429
1066	5	2010-01-21	102	177.9	453	47.3836	64.909	37.091	36.3637	32.2291	92.95	72	70.5	121	90	126.5	85.5	123.75	87.75	71.25	0	0	0	1	32	ULTRA MEGA GOLD	1	1	1000	0	2	7	0	8	88888	8	88	8	100	0	0	0	0	0	7	yes	39.8571	46	23.1429
1066	5	2010-12-17	97.6	177.9	466	45.9472	62.9414	34.6586	35.5109	30.8388	84.45	72.5	66.5	135.5	88.5	136.5	83.5	136	86	69.5	1	330	0.9	1	32	ULTRA MEGA GOLD	1	1	1000	0	2	7	0	8	88888	8	88	8	100	0	0	0	0	0	7	yes	39.8571	46	23.1429
1067	5	2010-01-21	95.4	183.4	472	47.4674	65.0238	30.3762	31.8408	28.3628	88.2	62	67	133	78	126	75.5	129.5	76.75	64.5	0	0	0	1	28	88888888888888888888	0	8	88888	8	88	8	0	8	88888	8	88	8	100	0	0	1	0	0	8	yes	0	7.75	0
1067	5	2012-02-23	97.4	183.4	414	52.4208	71.8094	25.5906	26.2738	28.9574	88.75	65.5	61	132.5	71	129.5	71.5	131	71.25	63.25	2	763	2.1	1	28	88888888888888888888	0	8	88888	8	88	8	0	8	88888	8	88	8	100	0	0	1	0	0	8	yes	0	7.75	0
1067	5	2011-01-10	97	183.4	455	49.0018	67.1257	29.8743	30.7982	28.8385	91.1	60.5	63	130.5	66.5	130.5	68.5	130.5	67.5	61.75	1	354	1	1	28	88888888888888888888	0	8	88888	8	88	8	0	8	88888	8	88	8	100	0	0	1	0	0	8	yes	0	7.75	0
1068	5	2010-01-28	165.8	179.9	431	56.2795	77.0952	88.7048	53.5011	51.2297	153.35	65.5	60	134	88	128	85	131	86.5	62.75	0	0	0	1	40	88888888888888888888	0	8	88888	8	88	8	0	8	88888	8	88	8	100	0	0	1	0	0	8	yes	4.25	17	4.25
1069	5	2010-01-22	86.8	168.5	598	34.3136	47.0049	39.7951	45.8469	30.5717	94.05	55	57.5	116	75.5	106.5	71	111.25	73.25	56.25	0	0	0	2	32	88888888888888888888	0	8	88888	8	88	8	0	8	88888	8	88	8	0	0	0	0	0	0	7	yes	1.14286	21.1429	0
1069	5	2012-09-20	90.2	168.5	539	38.1511	52.2618	37.9382	42.06	31.7692	101.55	61	59	131.5	83.5	128	83	129.75	83.25	60	2	972	2.7	2	32	88888888888888888888	0	8	88888	8	88	8	0	8	88888	8	88	8	0	0	0	0	0	0	7	yes	1.14286	21.1429	0
1071	5	2011-02-15	82.1	172.3	632	33.596	46.0219	36.0781	43.9441	27.6549	87.75	63.5	61.5	120	59.5	118	60	119	59.75	62.5	1	379	1	2	31	88888888888888888888	0	8	88888	8	88	8	0	8	88888	8	88	8	0	0	0	0	0	0	8	yes	2.625	14.75	2.625
1071	5	2010-02-01	83.3	172.3	635	33.5974	46.0239	37.2761	44.7492	28.0591	91	65.5	60	120	75	119.5	70	119.75	72.5	62.75	0	0	0	2	31	88888888888888888888	0	8	88888	8	88	8	0	8	88888	8	88	8	0	0	0	0	0	0	8	yes	2.625	14.75	2.625
1071	5	2012-03-30	81.8	172.3	598	36.0057	49.3229	32.4771	39.7031	27.5539	90.25	72.5	67	110	74	110.5	73.5	110.25	73.75	69.75	2	788	2.2	2	31	88888888888888888888	0	8	88888	8	88	8	0	8	88888	8	88	8	0	0	0	0	0	0	8	yes	2.625	14.75	2.625
1072	5	2012-03-01	104.9	165.1	488	38.142	52.2492	52.6508	50.1914	38.4841	103.95	71	70.5	107	71.5	115.5	88.5	111.25	80	70.75	2	721	2	2	44	88888888888888888888	0	8	88888	8	88	8	0	8	88888	8	88	8	0	0	0	0	0	0	5	yes	18.8	21.4	14.8
1072	5	2010-03-11	95.6	165.1	492	39.2717	53.7968	41.8032	43.7272	35.0723	88.75	71.5	63.5	105.5	78	111	81	108.25	79.5	67.5	0	0	0	2	44	88888888888888888888	0	8	88888	8	88	8	0	8	88888	8	88	8	0	0	0	0	0	0	5	yes	18.8	21.4	14.8
1073	5	2010-03-11	80	163.9	573	33.3447	45.6777	34.3223	42.9029	29.7805	101.55	67.5	65.5	130.5	88	116.5	74.5	123.5	81.25	66.5	0	0	0	1	35	88888888888888888888	0	8	88888	8	88	8	0	8	88888	8	88	8	100	0	0	1	0	0	7	yes	44.4286	48.8571	44.2857
1073	5	2011-02-01	81	163.9	566	33.7421	46.222	34.778	42.9358	30.1528	93.75	100	96	136	81	131.5	77	133.75	79	98	1	327	0.9	1	35	88888888888888888888	0	8	88888	8	88	8	0	8	88888	8	88	8	100	0	0	1	0	0	7	yes	44.4286	48.8571	44.2857
1074	5	2010-03-16	100.2	163.4	558	35.805	49.048	51.152	51.0499	37.5287	122.5	76	78.5	107	75	110.5	76.5	108.75	75.75	77.25	0	0	0	2	25	88888888888888888888	0	8	88888	8	88	8	0	8	88888	8	88	8	0	0	1	1	0	1	5	yes	0	10.2	0
1074	5	2011-02-01	97.1	163.4	590	34.16	46.7945	50.3055	51.8079	36.3676	105.65	77.5	81.5	101.5	60	101.5	63	101.5	61.5	79.5	1	322	0.9	2	25	88888888888888888888	0	8	88888	8	88	8	0	8	88888	8	88	8	0	0	1	1	0	1	5	yes	0	10.2	0
1074	5	2012-03-06	97.3	163.4	598	34.1213	46.7415	50.5585	51.9615	36.4425	113.95	77	83.5	103.5	66.5	106.5	73	105	69.75	80.25	2	721	2	2	25	88888888888888888888	0	8	88888	8	88	8	0	8	88888	8	88	8	0	0	1	1	0	1	5	yes	0	10.2	0
1075	5	2010-03-17	144.8	185.6	388	61.3346	84.02	60.78	41.9751	42.0352	138	63	61.5	123	87	120	83	121.5	85	62.25	0	0	0	1	26	88888888888888888888	0	8	88888	8	88	8	0	8	88888	8	88	8	100	0	0	0	0	0	6	yes	9.5	30.5	5.5
1075	5	2012-08-23	144.1	185.6	367	60.7548	83.2257	60.8743	42.2445	41.8319	134	71.5	64.5	127	87.5	122	75	124.5	81.25	68	2	890	2.4	1	26	88888888888888888888	0	8	88888	8	88	8	0	8	88888	8	88	8	100	0	0	0	0	0	6	yes	9.5	30.5	5.5
1075	5	2011-12-22	149.2	185.6	334	69.1967	94.7901	54.4099	36.4678	43.3125	136	70.5	66	128.5	78	114	72.5	121.25	75.25	68.25	1	645	1.8	1	26	88888888888888888888	0	8	88888	8	88	8	0	8	88888	8	88	8	100	0	0	0	0	0	6	yes	9.5	30.5	5.5
1076	5	2010-03-25	186.2	163.1	397	54.0708	74.0696	112.13	60.2204	69.9958	189	83	86.5	136.5	96	129.5	91.5	133	93.75	84.75	0	0	0	2	38	88888888888888888888	0	8	88888	8	88	8	0	8	88888	8	88	8	0	1	0	0	0	0	7	yes	0	5.28571	0
1077	5	2012-11-06	70.3	161.4	624	29.6101	40.5618	29.7382	42.3018	26.9866	91	67	60.5	112.5	66	100.5	60.5	106.5	63.25	63.75	2	945	2.6	2	43	88888888888888888888	0	8	88888	8	88	8	0	8	88888	8	88	8	0	0	0	1	1	1	6	yes	4	8.83333	4
1077	5	2010-04-06	84.4	161.4	633	30.8041	42.1975	42.2025	50.003	32.3993	107.3	86.5	74	120	82.5	122	91.5	121	87	80.25	0	0	0	2	43	88888888888888888888	0	8	88888	8	88	8	0	8	88888	8	88	8	0	0	0	1	1	1	6	yes	4	8.83333	4
1077	5	2011-04-14	79.7	161.4	754	26.9273	36.8867	42.8133	53.7181	30.5951	38.75	64.5	65	113.5	72	118.5	75	116	73.5	64.75	1	373	1	2	43	88888888888888888888	0	8	88888	8	88	8	0	8	88888	8	88	8	0	0	0	1	1	1	6	yes	4	8.83333	4
1078	5	2011-02-17	68.9	167.9	671	29.7458	40.7477	28.1523	40.8597	24.4409	77.25	72.5	75	115	77	123	79	119	78	73.75	1	325	0.9	2	28	88888888888888888888	0	8	88888	8	88	8	0	8	88888	8	88	8	0	0	0	0	0	0	6	yes	19	43.8333	10.3333
1078	5	2012-03-08	73.2	167.9	618	32.0574	43.9143	29.2857	40.0078	25.9663	82.75	78	78	121	78	120.5	72.5	120.75	75.25	78	2	710	1.9	2	28	88888888888888888888	0	8	88888	8	88	8	0	8	88888	8	88	8	0	0	0	0	0	0	6	yes	19	43.8333	10.3333
1078	5	2010-03-29	65.2	167.9	692	28.7265	39.3513	25.8487	39.6452	23.1284	82.45	66.5	70	119.5	79.5	114.5	73	117	76.25	68.25	0	0	0	2	28	88888888888888888888	0	8	88888	8	88	8	0	8	88888	8	88	8	0	0	0	0	0	0	6	yes	19	43.8333	10.3333
1079	5	2012-07-24	62.3	163.2	599	29.8704	40.9184	21.3816	34.3204	23.3909	89	81.5	75.5	110.5	70.5	106	71.5	108.25	71	78.5	2	838	2.3	2	32	88888888888888888888	0	8	88888	8	88	8	0	8	88888	8	88	8	0	0	0	1	0	0	6	yes	9.33333	10.3333	9.33333
1079	5	2010-04-08	68.2	163.2	715	27.2113	37.2757	30.9243	45.3436	25.6061	92.25	79.5	83.5	108.5	75	112.5	76	110.5	75.5	81.5	0	0	0	2	32	88888888888888888888	0	8	88888	8	88	8	0	8	88888	8	88	8	0	0	0	1	0	0	6	yes	9.33333	10.3333	9.33333
1080	5	2010-04-13	108.1	173	533	40.8724	55.9896	52.1104	48.2057	36.1188	112.2	76	75.5	97.5	65.5	108.5	79	103	72.25	75.75	0	0	0	2	28	88888888888888888888	0	8	88888	8	88	8	0	8	88888	8	88	8	0	0	1	1	0	1	7	yes	9	14.5714	9
1081	5	2010-04-15	105.7	168.9	479	42.4028	58.086	47.614	45.0464	37.0523	111.85	83	76.5	138.5	88.5	128	80.5	133.25	84.5	79.75	0	0	0	1	40	88888888888888888888	0	8	88888	8	88	8	0	8	88888	8	88	8	100	0	0	1	1	1	7	yes	14.5714	25	1.57143
1082	5	2010-04-20	86.3	169.6	591	34.8823	47.784	38.516	44.6303	30.0026	104.25	71	68	110	68	109.5	69	109.75	68.5	69.5	0	0	0	2	45	88888888888888888888	0	8	88888	8	88	8	0	8	88888	8	88	8	0	0	0	1	0	0	7	yes	6.42857	28.8571	2.42857
1082	5	2011-03-23	82.3	169.6	643	32.4555	44.4596	37.8404	45.9787	28.612	97.25	67	65.5	115.5	75.5	129.5	76.5	122.5	76	66.25	1	337	0.9	2	45	88888888888888888888	0	8	88888	8	88	8	0	8	88888	8	88	8	0	0	0	1	0	0	7	yes	6.42857	28.8571	2.42857
1083	5	2012-03-17	81.7	183.3	614	38.0988	52.1901	29.5099	36.1199	24.3163	87.75	62	57	135.5	75	136	86.5	135.75	80.75	59.5	2	697	1.9	1	43	88888888888888888888	0	8	88888	8	88	8	0	8	88888	8	88	8	100	0	0	1	0	0	7	yes	0	14.7143	0
1083	5	2010-04-20	79.2	183.3	545	40.9168	56.0504	23.1496	29.2294	23.5722	85.7	62.5	59	129.5	75.5	124	79	126.75	77.25	60.75	0	0	0	1	43	88888888888888888888	0	8	88888	8	88	8	0	8	88888	8	88	8	100	0	0	1	0	0	7	yes	0	14.7143	0
1083	5	2011-03-23	80.8	183.3	562	40.106	54.9397	25.8603	32.0053	24.0484	89.55	61	60.5	136.5	73.5	130	71	133.25	72.25	60.75	1	337	0.9	1	43	88888888888888888888	0	8	88888	8	88	8	0	8	88888	8	88	8	100	0	0	1	0	0	7	yes	0	14.7143	0
1084	5	2010-04-21	59.3	147.5	622	25.1706	34.4803	24.8197	41.8544	27.2565	77.1	70	81.5	97.5	66	112.5	72	105	69	75.75	0	0	0	2	37	88888888888888888888	0	8	88888	8	88	8	0	8	88888	8	88	8	0	0	0	0	0	0	7	yes	0	1.28571	0
1084	5	2011-05-10	55	147.5	592	25.6717	35.1667	19.8333	36.0605	25.2801	74.1	65	65	110.5	63	113.5	70.5	112	66.75	65	1	384	1.1	2	37	88888888888888888888	0	8	88888	8	88	8	0	8	88888	8	88	8	0	0	0	0	0	0	7	yes	0	1.28571	0
1084	5	2012-06-26	56.1	147.5	558	29.7697	40.7804	15.3196	27.3076	25.7857	78.25	66.5	89.5	126.5	71.5	140.5	90.5	133.5	81	78	2	797	2.2	2	37	88888888888888888888	0	8	88888	8	88	8	0	8	88888	8	88	8	0	0	0	0	0	0	7	yes	0	1.28571	0
1085	5	2012-03-14	181.8	187.5	336	72.9605	99.9459	81.8541	45.0242	51.712	161.4	79	77	116.5	91.5	121.5	95	119	93.25	78	2	691	1.9	1	43	88888888888888888888	1	0					0	8	88888	8	88	8	100	1	0	1	0	0	7	yes	0	4.57143	0
1085	5	2011-03-17	186.3	187.5	394	65.5918	89.8517	96.4483	51.7704	52.992	164.45	73.5	77	134.5	100.5	138.5	102.5	136.5	101.5	75.25	1	328	0.9	1	43	88888888888888888888	1	0					0	8	88888	8	88	8	100	1	0	1	0	0	7	yes	0	4.57143	0
1085	5	2010-04-23	177	187.5	412	62.6703	85.8497	91.1503	51.4973	50.3467	166.4	82	79.5	135.5	112	124	95	129.75	103.5	80.75	0	0	0	1	43	88888888888888888888	1	0					0	8	88888	8	88	8	100	1	0	1	0	0	7	yes	0	4.57143	0
1086	5	2011-05-14	96.7	172.4	493	41.9088	57.4094	39.2906	40.6315	32.5351	99.95	71	69.5	157.5	107.5	163.5	113.5	160.5	110.5	70.25	1	383	1	1	41	88888888888888888888	0	8	88888	8	88	8	0	8	88888	8	88	8	100	1	0	1	0	0	5	yes	0	21.8	0
1086	5	2012-06-23	97.5	172.4	452	47.5181	65.0933	32.4067	33.2377	32.8042	118.5	68	65	151.5	102.5	155	106.5	153.25	104.5	66.5	2	789	2.2	1	41	88888888888888888888	0	8	88888	8	88	8	0	8	88888	8	88	8	100	1	0	1	0	0	5	yes	0	21.8	0
1086	5	2010-04-26	97.2	172.4	513	40.7398	55.808	41.392	42.5844	32.7033	106.75	74	73	142	99	136.5	93.5	139.25	96.25	73.5	0	0	0	1	41	88888888888888888888	0	8	88888	8	88	8	0	8	88888	8	88	8	100	1	0	1	0	0	5	yes	0	21.8	0
1087	5	2010-04-29	104.8	174.2	418	49.071	67.2205	37.5795	35.8583	34.5354	110.35	88	76.5	140.5	102.5	136	94	138.25	98.25	82.25	0	0	0	1	30	88888888888888888888	0	8	88888	8	88	8	0	8	88888	8	88	8	100	1	0	1	0	0	3	no
1087	5	2012-09-24	104.6	174.2	351	56.4357	77.3092	27.2908	26.0907	34.4695	109.95	94.5	94.5	129	92.5	122.5	90.5	125.75	91.5	94.5	2	879	2.4	1	30	88888888888888888888	0	8	88888	8	88	8	0	8	88888	8	88	8	100	1	0	1	0	0	3	no
1087	5	2011-03-15	100.5	174.2	430	47.6044	65.2115	35.2885	35.1129	33.1184	99.15	86.5	89	148	95.5	141	96	144.5	95.75	87.75	1	320	0.9	1	30	88888888888888888888	0	8	88888	8	88	8	0	8	88888	8	88	8	100	1	0	1	0	0	3	no
1088	5	2010-04-29	74.5	163.4	539	34.1858	46.8299	27.6701	37.1411	27.9031	91.3	68	66.5	128.5	78.5	123	83	125.75	80.75	67.25	0	0	0	1	27	88888888888888888888	0	8	88888	8	88	8	0	8	88888	8	88	8	100	0	0	1	0	0	6	yes	47.6667	74	42.6667
1088	5	2011-03-15	70.1	163.4	566	32.535	44.5685	25.5315	36.4216	26.2551	83.8	72	74	134.5	83.5	131.5	79.5	133	81.5	73	1	320	0.9	1	27	88888888888888888888	0	8	88888	8	88	8	0	8	88888	8	88	8	100	0	0	1	0	0	6	yes	47.6667	74	42.6667
1089	5	2011-05-10	166.3	166.5	473	47.7908	65.4668	100.833	60.6333	59.9879	145.35	69.5	68.5	128.5	91	128	90.5	128.25	90.75	69	1	376	1	2	32	88888888888888888888	0	8	88888	8	88	8	0	8	88888	8	88	8	0	0	0	1	0	0	1	no
1089	5	2012-09-10	168.3	166.5	362	57.294	78.4849	89.8151	53.3661	60.7094	154.55	70.5	73.5	113	77.5	108.5	74.5	110.75	76	72	2	865	2.4	2	32	88888888888888888888	0	8	88888	8	88	8	0	8	88888	8	88	8	0	0	0	1	0	0	1	no
1089	5	2010-04-29	157.1	166.5	434	49.6265	67.9816	89.1184	56.7272	56.6693	155.25	63.5	62	123	83	124.5	89	123.75	86	62.75	0	0	0	2	32	88888888888888888888	0	8	88888	8	88	8	0	8	88888	8	88	8	0	0	0	1	0	0	1	no
1090	5	2010-04-30	98.9	168.5	539	38.1794	52.3005	46.5995	47.1178	34.8335	111.85	78	75	124	76.5	116.5	82	120.25	79.25	76.5	0	0	0	2	41	WOMEN'S ONE A DAY	0	8	88888	8	88	8	0	8	88888	8	88	8	0	0	1	0	0	1	7	yes	3.71429	6	3.71429
1090	5	2012-03-13	98.6	168.5	533	38.9178	53.3121	45.2879	45.9309	34.7278	119.05	73.5	73.5	118.5	71.5	121.5	73.5	120	72.5	73.5	2	683	1.9	2	41	WOMEN'S ONE A DAY	0	8	88888	8	88	8	0	8	88888	8	88	8	0	0	1	0	0	1	7	yes	3.71429	6	3.71429
1090	5	2011-03-19	99.2	168.5	539	38.2085	52.3404	46.8596	47.2375	34.9391	111.95	74	71.5	105.5	60.5	106	60.5	105.75	60.5	72.75	1	323	0.9	2	41	WOMEN'S ONE A DAY	0	8	88888	8	88	8	0	8	88888	8	88	8	0	0	1	0	0	1	7	yes	3.71429	6	3.71429
1091	5	2011-04-02	93.5	183.9	486	46.4155	63.5829	29.9171	31.9969	27.647	93.25	82.5	77.5	141	87.5	133.5	84	137.25	85.75	80	1	336	0.9	1	43	CENTRUM	0	8	88888	8	88	8	0	8	88888	8	88	8	100	0	1	1	0	1	7	yes	75.5714	123.143	49.4286
1091	5	2010-05-01	94	183.9	476	47.2213	64.6867	29.3133	31.1844	27.7949	99.95	66.5	64	118.5	81	104.5	73	111.5	77	65.25	0	0	0	1	43	CENTRUM	0	8	88888	8	88	8	0	8	88888	8	88	8	100	0	1	1	0	1	7	yes	75.5714	123.143	49.4286
1091	5	2012-06-23	93.8	183.9	415	52.2907	71.6312	22.1688	23.6342	27.7357	104.6	67	63	116	79.5	115.5	81.5	115.75	80.5	65	2	784	2.1	1	43	CENTRUM	0	8	88888	8	88	8	0	8	88888	8	88	8	100	0	1	1	0	1	7	yes	75.5714	123.143	49.4286
1092	5	2012-05-04	76.8	176.2	602	35.5247	48.6639	28.1361	36.6355	24.7371	79.5	80	72	133	82.5	131.5	82.5	132.25	82.5	76	2	734	2	1	37	88888888888888888888	0	8	88888	8	88	8	0	8	88888	8	88	8	100	0	0	0	0	0	7	yes	41.5714	70.5714	40.1429
1092	5	2010-05-01	73.1	176.2	579	36.1663	49.5428	23.5572	32.2259	23.5454	80.55	63.5	66	131	78	135	88	133	83	64.75	0	0	0	1	37	88888888888888888888	0	8	88888	8	88	8	0	8	88888	8	88	8	100	0	0	0	0	0	7	yes	41.5714	70.5714	40.1429
1092	5	2011-04-02	75	176.2	660	32.9418	45.1257	29.8743	39.8324	24.1574	84.05	72.5	72	134	89.5	136	87	135	88.25	72.25	1	336	0.9	1	37	88888888888888888888	0	8	88888	8	88	8	0	8	88888	8	88	8	100	0	0	0	0	0	7	yes	41.5714	70.5714	40.1429
1093	5	2012-08-09	106.6	164.5	492	40.1651	55.0207	51.5793	48.3858	39.3936	116.45	76	73	124.5	95.5	123	86	123.75	90.75	74.5	2	829	2.3	2	34	88888888888888888888	0	8	88888	8	88	8	0	8	88888	8	88	8	0	1	0	1	0	0	5	yes	0	3.4	0
1093	5	2011-05-13	109.5	164.5	501	39.9	54.6575	54.8425	50.0845	40.4653	121.7	81	80.5	116.5	87.5	113	85	114.75	86.25	80.75	1	375	1	2	34	88888888888888888888	0	8	88888	8	88	8	0	8	88888	8	88	8	0	1	0	1	0	0	5	yes	0	3.4	0
1093	5	2010-05-03	117.5	164.5	525	39.3969	53.9684	63.5316	54.0694	43.4216	123.45	86	91.5	105.5	83	121	96.5	113.25	89.75	88.75	0	0	0	2	34	88888888888888888888	0	8	88888	8	88	8	0	8	88888	8	88	8	0	1	0	1	0	0	5	yes	0	3.4	0
1094	5	2012-03-04	124.1	163.1	505	41.0608	56.2477	67.8523	54.6755	46.6513	132.75	71.5	77.5	120.5	85.5	134	91	127.25	88.25	74.5	2	669	1.8	2	35	88888888888888888888	0	8	88888	8	88	8	0	8	88888	8	88	8	0	0	0	1	0	0	4	yes	0	0	0
1094	5	2010-05-05	130.2	163.1	564	38.3614	52.5498	77.6502	59.6391	48.9444	134.6	70.5	66	120.5	92	113	83	116.75	87.5	68.25	0	0	0	2	35	88888888888888888888	0	8	88888	8	88	8	0	8	88888	8	88	8	0	0	0	1	0	0	4	yes	0	0	0
1094	5	2011-04-15	132.3	163.1	539	39.6983	54.3812	77.9188	58.8955	49.7338	133.35	72	70.5	114.5	80.5	106	77	110.25	78.75	71.25	1	345	0.9	2	35	88888888888888888888	0	8	88888	8	88	8	0	8	88888	8	88	8	0	0	0	1	0	0	4	yes	0	0	0
1095	5	2010-05-07	116.3	175.1	509	43.7832	59.977	56.323	48.429	37.9321	120.25	99	98.5	118.5	79	119	76	118.75	77.5	98.75	0	0	0	2	42	88888888888888888888	0	8	88888	8	88	8	0	8	88888	8	88	8	0	0	0	1	0	0	7	yes	0	0.571429	0
1095	5	2012-05-16	106	175.1	542	40.4177	55.3667	50.6333	47.7673	34.5727	112.85	94	92.5	107	66.5	113	71.5	110	69	93.25	2	740	2	2	42	88888888888888888888	0	8	88888	8	88	8	0	8	88888	8	88	8	0	0	0	1	0	0	7	yes	0	0.571429	0
1095	5	2011-04-12	116.7	175.1	487	45.2316	61.9611	54.7389	46.9057	38.0626	115.95	83	81.5	118	79	114.5	77	116.25	78	82.25	1	340	0.9	2	42	88888888888888888888	0	8	88888	8	88	8	0	8	88888	8	88	8	0	0	0	1	0	0	7	yes	0	0.571429	0
1096	5	2011-04-12	96.2	168.2	528	38.3868	52.5847	43.6153	45.3382	34.0035	110.45	83.5	84	146.5	107	144.5	105	145.5	106	83.75	1	340	0.9	2	42	WOMEN'S ONE A DAY	0	8	88888	8	88	8	0	8	88888	8	88	8	0	1	0	1	0	0	7	yes	0	0.142857	0
1096	5	2010-05-07	96.3	168.2	546	37.4815	51.3445	44.9555	46.6827	34.0388	115.2	73.5	87.5	145.5	113	143	103	144.25	108	80.5	0	0	0	2	42	WOMEN'S ONE A DAY	0	8	88888	8	88	8	0	8	88888	8	88	8	0	1	0	1	0	0	7	yes	0	0.142857	0
1096	5	2012-05-17	97.8	168.2	495	40.4981	55.4768	42.3232	43.2752	34.569	113.95	74	69	172.5	123	182.5	125	177.5	124	71.5	2	741	2	2	42	WOMEN'S ONE A DAY	0	8	88888	8	88	8	0	8	88888	8	88	8	0	1	0	1	0	0	7	yes	0	0.142857	0
1097	5	2011-04-13	101.9	167.2	455	43.0109	58.9191	42.9809	42.1795	36.4503	102.95	54	58	135.5	86	130	85	132.75	85.5	56	1	336	0.9	1	44	88888888888888888888	0	8	88888	8	88	8	0	8	88888	8	88	8	100	0	0	1	0	0	7	yes	0	17	0
1097	5	2010-05-12	100.2	167.2	466	42.0948	57.6641	42.5359	42.451	35.8422	110.1	56.5	60	121.5	82.5	116	81.5	118.75	82	58.25	0	0	0	1	44	88888888888888888888	0	8	88888	8	88	8	0	8	88888	8	88	8	100	0	0	1	0	0	7	yes	0	17	0
1098	5	2010-05-13	157.2	172.7	492	47.9498	65.6847	91.5153	58.2158	52.7069	154.1	77	79	113	92.5	111.5	84	112.25	88.25	78	0	0	0	2	38	88888888888888888888	0	8	88888	8	88	8	0	8	88888	8	88	8	0	0	0	0	0	0	4	yes	3.5	13	0
1098	5	2012-08-20	156.3	172.7	423	53.1965	72.872	83.428	53.3769	52.4052	152.05	74.5	71	111.5	86	111	86.5	111.25	86.25	72.75	2	830	2.3	2	38	88888888888888888888	0	8	88888	8	88	8	0	8	88888	8	88	8	0	0	0	0	0	0	4	yes	3.5	13	0
1098	5	2012-01-19	154.8	172.7	376	57.4047	78.6366	76.1634	49.2012	51.9023	135.5	70.5	73.5	111	79.5	111.5	85	111.25	82.25	72	1	616	1.7	2	38	88888888888888888888	0	8	88888	8	88	8	0	8	88888	8	88	8	0	0	0	0	0	0	4	yes	3.5	13	0
1099	5	2012-06-22	106.9	164.2	523	38.9619	53.3724	53.5276	50.0726	39.6489	111.85	60	57	96	65.5	96	69.5	96	67.5	58.5	2	771	2.1	2	30	88888888888888888888	0	8	88888	8	88	8	0	8	88888	8	88	8	0	0	0	0	0	0	7	yes	23.5714	42.7143	13.2857
1099	5	2011-05-05	97.9	164.2	548	36.2819	49.7013	48.1987	49.2326	36.3108	106.9	59	59.5	96.5	58.5	98.5	62.5	97.5	60.5	59.25	1	357	1	2	30	88888888888888888888	0	8	88888	8	88	8	0	8	88888	8	88	8	0	0	0	0	0	0	7	yes	23.5714	42.7143	13.2857
1099	5	2010-05-13	108.5	164.2	536	37.8807	51.8914	56.6086	52.1738	40.2424	112.25	61.5	66	106	73	105	75	105.5	74	63.75	0	0	0	2	30	88888888888888888888	0	8	88888	8	88	8	0	8	88888	8	88	8	0	0	0	0	0	0	7	yes	23.5714	42.7143	13.2857
1100	5	2010-05-14	57.8	164.2	674	27.6279	37.8464	19.9536	34.5218	21.4379	80.9	70	76.5	112	69.5	113	67	112.5	68.25	73.25	0	0	0	2	27	88888888888888888888	0	8	88888	8	88	8	0	8	88888	8	88	8	0	0	0	0	0	0	4	yes	0	8	0
1101	5	2012-03-22	151.7	161.2	472	45.3524	62.1266	89.5734	59.0464	58.3788	136.95	72	70	126.5	68	129.5	87.5	128	77.75	71	2	675	1.8	2	44	88888888888888888888	0	8	88888	8	88	8	0	8	88888	8	88	8	0	1	0	0	0	0	7	yes	2.14286	4.57143	2.14286
1101	5	2011-04-28	160.7	161.2	380	52.3102	71.6578	89.0422	55.409	61.8423	147.8	64.5	67	166	109.5	157	97.5	161.5	103.5	65.75	1	346	0.9	2	44	88888888888888888888	0	8	88888	8	88	8	0	8	88888	8	88	8	0	1	0	0	0	0	7	yes	2.14286	4.57143	2.14286
1101	5	2010-05-17	158.4	161.2	336	56.7257	77.7064	80.6936	50.9429	60.9572	143.85	63.5	61.5	137	91.5	143.5	105.5	140.25	98.5	62.5	0	0	0	2	44	88888888888888888888	0	8	88888	8	88	8	0	8	88888	8	88	8	0	1	0	0	0	0	7	yes	2.14286	4.57143	2.14286
1102	5	2012-05-23	63.1	149	621	25.9643	35.5675	27.5325	43.6331	28.4221	86.65	64.5	71.5	105	59.5	114	76.5	109.5	68	68	2	737	2	2	26	88888888888888888888	0	8	88888	8	88	8	0	8	88888	8	88	8	0	0	0	0	0	0	7	yes	1.57143	5	1.57143
1102	5	2010-05-17	62.1	149	645	25.1533	34.4566	27.6434	44.5143	27.9717	87.55	87	75	117	78.5	108.5	66.5	112.75	72.5	81	0	0	0	2	26	88888888888888888888	0	8	88888	8	88	8	0	8	88888	8	88	8	0	0	0	0	0	0	7	yes	1.57143	5	1.57143
1103	5	2010-05-17	70.2	155.4	595	29.1334	39.9087	30.2913	43.15	29.0693	90.5	65	63	150	94.5	151.5	97.5	150.75	96	64	0	0	0	2	44	GENERIC CVS	0	8	88888	8	88	8	0	8	88888	8	88	8	0	1	1	1	0	1	6	yes	5	8.66667	5
1104	5	2010-05-18	71.3	156.8	630	28.4315	38.9472	32.3528	45.3756	29	92.2	65.5	66.5	102	70	103	70	102.5	70	66	0	0	0	2	25	88888888888888888888	0	8	88888	8	88	8	0	8	88888	8	88	8	0	0	0	0	0	0	6	yes	7.33333	21.5	1.66667
1105	5	2011-04-18	88.7	172.4	454	43.8155	60.0212	28.6788	32.3323	29.8435	94.35	70.5	70.5	121.5	63.5	107	65.5	114.25	64.5	70.5	1	335	0.9	1	43	88888888888888888888	0	8	88888	8	88	8	0	8	88888	8	88	8	100	0	0	1	0	0	7	yes	67.4286	90.8571	66.2857
1105	5	2010-05-18	89.5	172.4	396	48.86	66.9315	22.5685	25.2162	30.1126	97.75	73	74	119	65.5	130	76.5	124.5	71	73.5	0	0	0	1	43	88888888888888888888	0	8	88888	8	88	8	0	8	88888	8	88	8	100	0	0	1	0	0	7	yes	67.4286	90.8571	66.2857
1106	5	2010-05-19	59.3	175.9	651	31.6717	43.3858	15.9142	26.8367	19.1656	70.15	73	70	121.5	87	125.5	78	123.5	82.5	72	0	0	0	2	26	88888888888888888888	0	8	88888	8	88	8	0	8	88888	8	88	8	0	0	0	0	0	0	7	yes	45.5714	66.8571	24.8571
1106	5	2011-04-18	57.4	175.9	678	30.5069	41.7903	15.6097	27.1945	18.5515	70	78	76	109	63	114	64	111.5	63.5	77	1	334	0.9	2	26	88888888888888888888	0	8	88888	8	88	8	0	8	88888	8	88	8	0	0	0	0	0	0	7	yes	45.5714	66.8571	24.8571
1106	5	2012-05-22	62.2	175.9	653	31.9055	43.7061	18.4939	29.7329	20.1029	72.35	76.5	79.5	129.5	82	111	73.5	120.25	77.75	78	2	734	2	2	26	88888888888888888888	0	8	88888	8	88	8	0	8	88888	8	88	8	0	0	0	0	0	0	7	yes	45.5714	66.8571	24.8571
1107	5	2010-05-18	74.7	172.3	474	40.989	56.1493	18.5507	24.8336	25.1623	80.65	50	58	116	64.5	122.5	73	119.25	68.75	54	0	0	0	1	27	CENTRUM	0	8	88888	8	88	8	0	8	88888	8	88	8	100	0	0	0	0	0	7	yes	5	10.1429	2.28571
1107	5	2012-05-23	67.8	172.3	490	39.1148	53.5819	14.2181	20.9707	22.8381	59.95	58.5	62	129	69.5	128	76	128.5	72.75	60.25	2	736	2	1	27	CENTRUM	0	8	88888	8	88	8	0	8	88888	8	88	8	100	0	0	0	0	0	7	yes	5	10.1429	2.28571
1107	5	2011-05-06	70.5	172.3	511	38.2325	52.3732	18.1268	25.7117	23.7475	78.35	58	59.5	128.5	66.5	125.5	64	127	65.25	58.75	1	353	1	1	27	CENTRUM	0	8	88888	8	88	8	0	8	88888	8	88	8	100	0	0	0	0	0	7	yes	5	10.1429	2.28571
1108	5	2011-05-20	74.9	169.8	492	38.921	53.3164	21.5836	28.8165	25.978	91.4	90	93	130.5	87	126.5	92	128.5	89.5	91.5	1	366	1	1	38	88888888888888888888	0	8	88888	8	88	8	0	8	88888	8	88	8	100	1	0	1	0	0	7	yes	25.5714	52.7143	24.7143
1108	5	2010-05-19	76.4	169.8	481	39.7607	54.4667	21.9333	28.7085	26.4983	91.8	80.5	74.5	130	95	141.5	104.5	135.75	99.75	77.5	0	0	0	1	38	88888888888888888888	0	8	88888	8	88	8	0	8	88888	8	88	8	100	1	0	1	0	0	7	yes	25.5714	52.7143	24.7143
1108	5	2012-06-02	73.3	169.8	452	40.4097	55.3557	17.9443	24.4806	25.4231	90.15	108.5	104	103	76.5	106.5	81.5	104.75	79	106.25	2	745	2	1	38	88888888888888888888	0	8	88888	8	88	8	0	8	88888	8	88	8	100	1	0	1	0	0	7	yes	25.5714	52.7143	24.7143
1109	5	2010-05-20	71.3	166.2	673	29.4768	40.3791	30.9209	43.3673	25.8123	91.25	63.5	72	104	72.5	107.5	74	105.75	73.25	67.75	0	0	0	2	38	88888888888888888888	0	8	88888	8	88	8	0	8	88888	8	88	8	0	0	0	0	0	0	7	yes	4.28571	6.28571	0
1109	5	2011-04-14	69.3	166.2	626	30.879	42.3	27	38.961	25.0883	88.75	74.5	69	98	60.5	99	60	98.5	60.25	71.75	1	329	0.9	2	38	88888888888888888888	0	8	88888	8	88	8	0	8	88888	8	88	8	0	0	0	0	0	0	7	yes	4.28571	6.28571	0
1109	5	2012-07-02	74.3	166.2	534	35.3987	48.4914	25.8086	34.7357	26.8984	92.15	82	73.5	100	63	103.5	71	101.75	67	77.75	2	774	2.1	2	38	88888888888888888888	0	8	88888	8	88	8	0	8	88888	8	88	8	0	0	0	0	0	0	7	yes	4.28571	6.28571	0
1110	5	2010-05-20	134.3	168.5	457	46.5091	63.7111	70.5889	52.5606	47.3016	142.25	74	72	118.5	73.5	107.5	80	113	76.75	73	0	0	0	2	28	CENTRUM SILVER	0	8	88888	8	88	8	0	8	88888	8	88	8	0	0	0	1	0	0	6	yes	2.5	4.33333	2.5
1110	5	2011-04-13	138.6	168.5	453	47.2104	64.6718	73.9282	53.3393	48.8161	55.75	85.5	82.5	106.5	71.5	107.5	77	107	74.25	84	1	328	0.9	2	28	CENTRUM SILVER	0	8	88888	8	88	8	0	8	88888	8	88	8	0	0	0	1	0	0	6	yes	2.5	4.33333	2.5
1110	5	2012-08-06	129.5	168.5	463	45.8531	62.8125	66.6875	51.4962	45.611	133.45	75	74	111.5	81	120	90.5	115.75	85.75	74.5	2	809	2.2	2	28	CENTRUM SILVER	0	8	88888	8	88	8	0	8	88888	8	88	8	0	0	0	1	0	0	6	yes	2.5	4.33333	2.5
1111	5	2011-04-13	132.5	182.4	447	52.7067	72.201	60.299	45.5087	39.826	122.35	80	78	122	82.5	120.5	83	121.25	82.75	79	1	328	0.9	1	36	88888888888888888888	0	8	88888	8	88	8	0	8	88888	8	88	8	100	0	0	0	0	0	7	yes	11.4286	21.2857	11.4286
1111	5	2012-04-12	132.1	182.4	487	49.3462	67.5975	64.5025	48.8285	39.7057	125.5	74	69	129.5	81	117	74.5	123.25	77.75	71.5	2	693	1.9	1	36	88888888888888888888	0	8	88888	8	88	8	0	8	88888	8	88	8	100	0	0	0	0	0	7	yes	11.4286	21.2857	11.4286
1111	5	2010-05-20	129.8	182.4	465	50.9524	69.7978	60.0022	46.2267	39.0144	131.15	65	66	126.5	81	122	81	124.25	81	65.5	0	0	0	1	36	88888888888888888888	0	8	88888	8	88	8	0	8	88888	8	88	8	100	0	0	0	0	0	7	yes	11.4286	21.2857	11.4286
1112	5	2012-07-14	133.4	157.5	408	45.0974	61.7772	71.6228	53.6902	53.7768	141.05	78	79	124.5	93.5	125.5	79.5	125	86.5	78.5	2	786	2.2	2	41	GERITOL	0	8	88888	8	88	8	0	8	88888	8	88	8	0	0	0	0	0	0	7	yes	4.57143	27.4286	2.85714
1112	5	2010-05-20	133.2	157.5	453	42.586	58.337	74.863	56.2034	53.6961	125.25	77	75	113.5	85.5	132	89.5	122.75	87.5	76	0	0	0	2	41	GERITOL	0	8	88888	8	88	8	0	8	88888	8	88	8	0	0	0	0	0	0	7	yes	4.57143	27.4286	2.85714
1112	5	2011-05-19	136.4	157.5	480	41.3009	56.5765	79.8235	58.5216	54.9861	142.05	85	78.5	103	70.5	111.5	73.5	107.25	72	81.75	1	364	1	2	41	GERITOL	0	8	88888	8	88	8	0	8	88888	8	88	8	0	0	0	0	0	0	7	yes	4.57143	27.4286	2.85714
1113	5	2010-05-21	144.3	174.7	437	51.4742	70.5126	73.7874	51.1347	47.2803	142.4	88.5	83	130	90.5	113	77.5	121.5	84	85.75	0	0	0	1	29	88888888888888888888	0	8	88888	8	88	8	0	8	88888	8	88	8	100	0	0	1	1	1	7	yes	0	3	0
1113	5	2012-06-04	131.1	174.7	421	51.6978	70.8189	60.2811	45.981	42.9553	131.55	103	97.5	116.5	93	107.5	77	112	85	100.25	2	745	2	1	29	88888888888888888888	0	8	88888	8	88	8	0	8	88888	8	88	8	100	0	0	1	1	1	7	yes	0	3	0
1113	5	2011-05-17	134.3	174.7	464	48.3991	66.3001	67.9999	50.6328	44.0038	134.15	83.5	83	121.5	85.5	122	86	121.75	85.75	83.25	1	361	1	1	29	88888888888888888888	0	8	88888	8	88	8	0	8	88888	8	88	8	100	0	0	1	1	1	7	yes	0	3	0
1114	5	2010-05-21	91.4	163.1	516	36.8705	50.5076	40.8924	44.7401	34.3588	106.65	70	62.5	98	70	110.5	75	104.25	72.5	66.25	0	0	0	2	38	88888888888888888888	0	8	88888	8	88	8	0	8	88888	8	88	8	0	0	0	0	0	0	7	yes	22.4286	27.4286	22.4286
1114	5	2011-04-13	84.7	163.1	507	36.6947	50.2667	34.4333	40.6533	31.8402	95.25	81	78	131	91	137	90.5	134	90.75	79.5	1	327	0.9	2	38	88888888888888888888	0	8	88888	8	88	8	0	8	88888	8	88	8	0	0	0	0	0	0	7	yes	22.4286	27.4286	22.4286
1115	5	2012-06-25	63.3	162.9	548	32.5238	44.5531	18.7469	29.6159	23.854	92.35	74.5	74.5	132.5	85.5	124	87	128.25	86.25	74.5	2	766	2.1	2	42	88888888888888888888	0	8	88888	8	88	8	0	8	88888	8	88	8	0	0	0	0	0	0	6	yes	23.3333	47.5	17.8333
1115	5	2010-05-21	65.4	162.9	587	31.0609	42.5492	22.8508	34.94	24.6454	91.35	75	77	133	91	130	83.5	131.5	87.25	76	0	0	0	2	42	88888888888888888888	0	8	88888	8	88	8	0	8	88888	8	88	8	0	0	0	0	0	0	6	yes	23.3333	47.5	17.8333
1115	5	2011-04-14	68.1	162.9	594	31.0469	42.53	25.57	37.5478	25.6629	87.25	83	81	119.5	83	126	83	122.75	83	82	1	328	0.9	2	42	88888888888888888888	0	8	88888	8	88	8	0	8	88888	8	88	8	0	0	0	0	0	0	6	yes	23.3333	47.5	17.8333
1116	5	2011-04-14	134.4	176.1	427	51.957	71.1739	63.2261	47.0432	43.3392	136.55	64	65.5	142.5	89.5	143	90	142.75	89.75	64.75	1	324	0.9	1	43	88888888888888888888	0	8	88888	8	88	8	0	8	88888	8	88	8	100	1	1	1	1	1	6	yes	0	12.5	0
1116	5	2010-05-25	129.8	176.1	409	53.1664	72.8307	56.9693	43.8901	41.8558	134.9	79.5	70	158	101	153	100.5	155.5	100.75	74.75	0	0	0	1	43	88888888888888888888	0	8	88888	8	88	8	0	8	88888	8	88	8	100	1	1	1	1	1	6	yes	0	12.5	0
1116	5	2012-04-18	135.5	176.1	438	51.0772	69.9688	65.5312	48.3625	43.6939	138.25	67.5	72	162.5	97	169	94.5	165.75	95.75	69.75	2	694	1.9	1	43	88888888888888888888	0	8	88888	8	88	8	0	8	88888	8	88	8	100	1	1	1	1	1	6	yes	0	12.5	0
1117	5	2011-06-17	67.9	158.5	613	29.1152	39.8839	28.0161	41.2609	27.0278	89.9	96	93	101	74	102.5	71.5	101.75	72.75	94.5	1	389	1.1	2	44	88888888888888888888	0	8	88888	8	88	8	0	8	88888	8	88	8	0	1	0	0	0	0	7	yes	0	1.71429	0
1117	5	2010-05-24	63.7	158.5	667	26.9891	36.9714	26.7286	41.9601	25.356	89.05	82.5	80	135	88.5	124.5	94	129.75	91.25	81.25	0	0	0	2	44	88888888888888888888	0	8	88888	8	88	8	0	8	88888	8	88	8	0	1	0	0	0	0	7	yes	0	1.71429	0
1118	5	2012-05-16	107.4	179	498	45.232	61.9617	45.4383	42.3075	33.5196	106.35	89.5	81.5	156.5	101.5	141	95.5	148.75	98.5	85.5	2	721	2	1	32	88888888888888888888	0	8	88888	8	88	8	0	8	88888	8	88	8	100	1	0	1	0	0	7	yes	20.4286	25.5714	20.4286
1118	5	2010-05-26	107.9	179	472	46.9299	64.2876	43.6124	40.4193	33.6756	112.9	71.5	63.5	146.5	107	145.5	102	146	104.5	67.5	0	0	0	1	32	88888888888888888888	0	8	88888	8	88	8	0	8	88888	8	88	8	100	1	0	1	0	0	7	yes	20.4286	25.5714	20.4286
1118	5	2011-05-10	107.7	179	514	44.0372	60.325	47.375	43.9879	33.6132	108.7	97	95.5	144	94	147	92.5	145.5	93.25	96.25	1	349	1	1	32	88888888888888888888	0	8	88888	8	88	8	0	8	88888	8	88	8	100	1	0	1	0	0	7	yes	20.4286	25.5714	20.4286
1119	5	2011-06-30	121.6	156.6	503	38.3501	52.5344	69.0656	56.7974	49.585	130.85	69.5	70.5	97.5	64	96.5	68	97	66	70	1	394	1.1	2	37	88888888888888888888	0	8	88888	8	88	8	0	8	88888	8	88	8	0	0	0	0	0	0	7	yes	0	6	0
1119	5	2010-06-01	114.9	156.6	503	37.7002	51.6441	63.2559	55.053	46.8529	122.25	72.5	72	102.5	71	97	75	99.75	73	72.25	0	0	0	2	37	88888888888888888888	0	8	88888	8	88	8	0	8	88888	8	88	8	0	0	0	0	0	0	7	yes	0	6	0
1119	5	2012-06-21	110.7	156.6	498	38.0373	52.106	58.594	52.9305	45.1403	120.6	74	74.5	107	68	103.5	71.5	105.25	69.75	74.25	2	751	2.1	2	37	88888888888888888888	0	8	88888	8	88	8	0	8	88888	8	88	8	0	0	0	0	0	0	7	yes	0	6	0
1120	5	2010-05-28	83.7	166.6	674	30.7503	42.1237	41.5763	49.673	30.1561	97.7	79	74.5	101.5	69.5	96	67	98.75	68.25	76.75	0	0	0	2	25	TAHITIAN NONI	0	8	88888	8	88	8	0	8	88888	8	88	8	0	0	0	0	0	0	7	yes	0	4.85714	0
1120	5	2011-05-04	85	166.6	656	31.4617	43.0983	41.9017	49.2962	30.6245	96.35	82	83.5	101.5	63	102	62	101.75	62.5	82.75	1	341	0.9	2	25	TAHITIAN NONI	0	8	88888	8	88	8	0	8	88888	8	88	8	0	0	0	0	0	0	7	yes	0	4.85714	0
1120	5	2012-06-20	89.5	166.6	583	34.7908	47.6586	41.8414	46.7502	32.2458	94.7	71.5	61	96	67.5	96	67.5	96	67.5	66.25	2	754	2.1	2	25	TAHITIAN NONI	0	8	88888	8	88	8	0	8	88888	8	88	8	0	0	0	0	0	0	7	yes	0	4.85714	0
1121	5	2011-06-15	100.8	161.4	547	35.7465	48.9678	51.8322	51.4208	38.6949	103.45	89.5	88	127	78	127	77	127	77.5	88.75	1	379	1	2	42	88888888888888888888	0	8	88888	8	88	8	0	8	88888	8	88	8	0	0	0	1	0	0	6	yes	0	5.66667	0
1121	5	2012-06-19	103.2	161.4	454	41.0694	56.2595	46.9405	45.485	39.6162	105.8	74	72.5	128	80	128	81	128	80.5	73.25	2	749	2.1	2	42	88888888888888888888	0	8	88888	8	88	8	0	8	88888	8	88	8	0	0	0	1	0	0	6	yes	0	5.66667	0
1121	5	2010-06-01	96.8	161.4	559	34.8289	47.7108	49.0892	50.7119	37.1594	106.25	68.5	72	119	79	110	75	114.5	77	70.25	0	0	0	2	42	88888888888888888888	0	8	88888	8	88	8	0	8	88888	8	88	8	0	0	0	1	0	0	6	yes	0	5.66667	0
1122	5	2011-05-17	112.1	179	493	45.8395	62.7938	49.3062	43.9841	34.9864	109.05	77.5	74.5	123.5	75	110.5	73.5	117	74.25	76	1	348	1	1	26	88888888888888888888	0	8	88888	8	88	8	0	8	88888	8	88	8	100	0	0	1	0	0	7	yes	0	6.28571	0
1122	5	2010-06-03	107.5	179	479	46.3773	63.5305	43.9695	40.9019	33.5508	102.95	73.5	66	116	77	113.5	80	114.75	78.5	69.75	0	0	0	1	26	88888888888888888888	0	8	88888	8	88	8	0	8	88888	8	88	8	100	0	0	1	0	0	7	yes	0	6.28571	0
1122	5	2012-05-15	114.2	179	442	49.3426	67.5926	46.6074	40.812	35.6418	111	92.5	90	128	85.5	127	76.5	127.5	81	91.25	2	712	1.9	1	26	88888888888888888888	0	8	88888	8	88	8	0	8	88888	8	88	8	100	0	0	1	0	0	7	yes	0	6.28571	0
1123	5	2010-06-03	74.4	170.6	606	33.3948	45.7463	28.6537	38.5131	25.5632	97.4	88.5	76.5	104.5	74.5	103.5	72	104	73.25	82.5	0	0	0	2	41	88888888888888888888	0	8	88888	8	88	8	0	8	88888	8	88	8	0	0	1	1	1	1	7	yes	0	4.85714	0
1123	5	2011-05-18	75.8	170.6	629	32.6209	44.6862	31.1138	41.0473	26.0442	98.45	94.5	94.5	109.5	71.5	100	70	104.75	70.75	94.5	1	349	1	2	41	88888888888888888888	0	8	88888	8	88	8	0	8	88888	8	88	8	0	0	1	1	1	1	7	yes	0	4.85714	0
1124	5	2010-06-07	72.3	167.6	557	34.4361	47.1727	25.1273	34.7542	25.7389	89.3	76.5	69	157.5	105	170.5	116	164	110.5	72.75	0	0	0	1	43	CENTRUM	0	8	88888	8	88	8	0	8	88888	8	88	8	100	1	0	1	0	0	7	yes	9.85714	16.5714	5.85714
1124	5	2011-05-25	67.8	167.6	582	32.8775	45.0376	22.7624	33.5729	24.1369	87.05	83	78.5	144.5	94.5	144.5	89.5	144.5	92	80.75	1	352	1	1	43	CENTRUM	0	8	88888	8	88	8	0	8	88888	8	88	8	100	1	0	1	0	0	7	yes	9.85714	16.5714	5.85714
1125	5	2010-06-07	119.95	190.9	544	47.6362	65.2551	54.6949	45.5981	32.9146	130	79.5	82.5	157	101.5	146.5	95.5	151.75	98.5	81	0	0	0	1	43	A TO Z MULTIVITAMIN	0	8	88888	8	88	8	0	8	88888	8	88	8	100	1	0	1	0	0	7	yes	3.28571	17.5714	3.28571
1125	5	2011-05-25	117.5	190.9	573	45.6423	62.5237	54.9763	46.7883	32.2423	127.5	65	63	157	100.5	167.5	99	162.25	99.75	64	1	352	1	1	43	A TO Z MULTIVITAMIN	0	8	88888	8	88	8	0	8	88888	8	88	8	100	1	0	1	0	0	7	yes	3.28571	17.5714	3.28571
1125	5	2012-05-23	117.2	190.9	535	48.1754	65.9936	51.2064	43.6914	32.16	128.9	84.5	78.5	150	85	154	83.5	152	84.25	81.5	2	716	2	1	43	A TO Z MULTIVITAMIN	0	8	88888	8	88	8	0	8	88888	8	88	8	100	1	0	1	0	0	7	yes	3.28571	17.5714	3.28571
1126	5	2010-06-08	109.3	165	430	44.6987	61.2311	48.0689	43.9788	40.1469	103.55	66.5	60.5	116.5	81.5	109.5	76	113	78.75	63.5	0	0	0	2	38	88888888888888888888	0	8	88888	8	88	8	0	8	88888	8	88	8	0	0	0	1	0	0	5	yes	1.6	4.6	1.6
1126	5	2012-10-16	106.9	165	383	48.1344	65.9375	40.9625	38.3185	39.2654	104.5	76	72	105.5	74	106.5	77	106	75.5	74	2	861	2.4	2	38	88888888888888888888	0	8	88888	8	88	8	0	8	88888	8	88	8	0	0	0	1	0	0	5	yes	1.6	4.6	1.6
1127	5	2011-06-16	57.5	174.6	798	26.6661	36.5289	20.9711	36.4714	18.8616	73.75	66.5	57.5	103	62.5	99	58	101	60.25	62	1	373	1	2	25	88888888888888888888	0	8	88888	8	88	8	0	8	88888	8	88	8	0	0	0	0	0	0	5	yes	0	3.4	0
1127	5	2010-06-08	56.3	174.6	811	26.2325	35.9349	20.3651	36.1724	18.468	74.2	57	60	102	64	101.5	63.5	101.75	63.75	59	0	0	0	2	25	88888888888888888888	0	8	88888	8	88	8	0	8	88888	8	88	8	0	0	0	0	0	0	5	yes	0	3.4	0
1128	5	2011-06-13	111	174.5	495	43.9321	60.181	50.819	45.7829	36.4529	129.95	81	79.5	144.5	100	145	101	144.75	100.5	80.25	1	370	1	2	36	88888888888888888888	0	8	88888	8	88	8	0	8	88888	8	88	8	0	1	1	1	1	1	7	yes	6.14286	31.2857	6.14286
1128	5	2012-07-05	116.5	174.5	425	49.714	68.1013	48.3987	41.5439	38.2591	134.4	95	86.5	125.5	82.5	126	91.5	125.75	87	90.75	2	758	2.1	2	36	88888888888888888888	0	8	88888	8	88	8	0	8	88888	8	88	8	0	1	1	1	1	1	7	yes	6.14286	31.2857	6.14286
1128	5	2010-06-08	107.7	174.5	499	43.3566	59.3926	48.3074	44.8537	35.3692	119.25	74.5	70.5	162.5	118.5	163.5	117.5	163	118	72.5	0	0	0	2	36	88888888888888888888	0	8	88888	8	88	8	0	8	88888	8	88	8	0	1	1	1	1	1	7	yes	6.14286	31.2857	6.14286
1129	5	2012-06-22	114.8	169.6	470	44.2871	60.6672	54.1328	47.154	39.9108	132.3	73.5	72.5	129.5	83.5	133.5	96.5	131.5	90	73	2	745	2	2	26	88888888888888888888	0	8	88888	8	88	8	0	8	88888	8	88	8	0	1	1	1	1	1	7	yes	2.71429	8.57143	2.71429
1129	5	2011-06-23	115.6	169.6	536	40.3114	55.2211	60.3789	52.2309	40.1889	132.45	86	81.5	128	93	125	89.5	126.5	91.25	83	1	380	1	2	26	88888888888888888888	0	8	88888	8	88	8	0	8	88888	8	88	8	0	1	1	1	1	1	7	yes	2.71429	8.57143	2.71429
1129	5	2010-06-08	113.6	169.6	509	41.592	56.9753	56.6247	49.8457	39.4936	124.9	77	76.5	147	112.5	136.5	92	141.75	102.25	76.75	0	0	0	2	26	88888888888888888888	0	8	88888	8	88	8	0	8	88888	8	88	8	0	1	1	1	1	1	7	yes	2.71429	8.57143	2.71429
1130	5	2012-06-26	130.4	166.4	435	47.1591	64.6016	65.7984	50.4589	47.0946	123.1	76.5	75	138.5	102.5	139.5	100.5	139	101.5	75.75	2	748	2	2	44	88888888888888888888	0	8	88888	8	88	8	0	8	88888	8	88	8	0	1	0	1	0	0	7	yes	0	3.42857	0
1130	5	2010-06-09	132.4	166.4	499	42.886	58.748	73.652	55.6284	47.8169	121.05	70.5	65.5	131	90	139.5	110	135.25	100	68	0	0	0	2	44	88888888888888888888	0	8	88888	8	88	8	0	8	88888	8	88	8	0	1	0	1	0	0	7	yes	0	3.42857	0
1131	5	2012-07-25	88.3	179.5	417	49.8893	68.3415	19.9585	22.6031	27.4051	93.9	75.5	71.5	111	54.5	110	57.5	110.5	56	73.5	2	776	2.1	1	37	88888888888888888888	0	8	88888	8	88	8	0	8	88888	8	88	8	100	0	0	1	0	0	7	yes	0	3.57143	0
1131	5	2010-06-10	85.1	179.5	515	41.9626	57.4831	27.6169	32.4523	26.412	86.6	64.5	69	95.5	68.5	104.5	67.5	100	68	66.75	0	0	0	1	37	88888888888888888888	0	8	88888	8	88	8	0	8	88888	8	88	8	100	0	0	1	0	0	7	yes	0	3.57143	0
1131	5	2011-06-02	94.4	179.5	474	45.668	62.5588	31.8412	33.73	29.2983	99.1	67	66.5	114	67.5	116	67.5	115	67.5	66.75	1	357	1	1	37	88888888888888888888	0	8	88888	8	88	8	0	8	88888	8	88	8	100	0	0	1	0	0	7	yes	0	3.57143	0
1132	5	2012-07-25	150.2	173.2	457	48.473	66.4013	83.7987	55.7914	50.0696	135.7	78.5	80.5	102.5	68.5	110.5	78	106.5	73.25	79.5	2	776	2.1	2	35	88888888888888888888	0	8	88888	8	88	8	0	8	88888	8	88	8	0	0	0	1	0	0	5	yes	0	8.6	0
1132	5	2010-06-10	148.8	173.2	487	47.6414	65.2622	83.5378	56.141	49.6029	146.95	78	72.5	100.5	53	114	92.5	107.25	72.75	75.25	0	0	0	2	35	88888888888888888888	0	8	88888	8	88	8	0	8	88888	8	88	8	0	0	0	1	0	0	5	yes	0	8.6	0
1132	5	2011-06-07	152.3	173.2	469	49.2055	67.4048	84.8952	55.7421	50.7696	150.7	73.5	77	136.5	97	134.5	98.5	135.5	97.75	75.25	1	362	1	2	35	88888888888888888888	0	8	88888	8	88	8	0	8	88888	8	88	8	0	0	0	1	0	0	5	yes	0	8.6	0
1133	5	2010-06-10	58.7	172.6	596	32.8859	45.0491	13.6509	23.2553	19.7041	74.4	61.5	54.5	117.5	75	124.5	72.5	121	73.75	58	0	0	0	1	44	88888888888888888888	0	8	88888	8	88	8	0	8	88888	8	88	8	100	0	0	0	0	0	7	yes	47.8571	80.5714	22.4286
1134	5	2010-06-10	66.5	152.5	611	27.4669	37.6259	28.8741	43.4197	28.5945	90.7	83	80	123	83.5	123	82	123	82.75	81.5	0	0	0	2	34	88888888888888888888	0	8	88888	8	88	8	0	8	88888	8	88	8	0	0	0	0	0	0	7	yes	0	0.714286	0
1134	5	2012-06-21	73.2	152.5	549	32.0144	43.8554	29.3446	40.0882	31.4754	92.85	83.5	92	116.5	79.5	109.5	78.5	113	79	87.75	2	742	2	2	34	88888888888888888888	0	8	88888	8	88	8	0	8	88888	8	88	8	0	0	0	0	0	0	7	yes	0	0.714286	0
1134	5	2011-05-16	69.7	152.5	621	27.4598	37.6162	32.0838	46.0313	29.9704	95.55	83	81	123.5	75	124	71	123.75	73	82	1	340	0.9	2	34	88888888888888888888	0	8	88888	8	88	8	0	8	88888	8	88	8	0	0	0	0	0	0	7	yes	0	0.714286	0
1135	5	2010-06-11	75.6	170.4	354	51.1211	70.029	5.57104	7.3691	26.0365	84.25	81.5	73	131	100	153.5	112.5	142.25	106.25	77.25	0	0	0	1	39	88888888888888888888	0	8	88888	8	88	8	0	8	88888	8	88	8	100	1	0	1	0	0	4	yes	169.25	229.75	52
1136	5	2010-06-11	101.5	177	663	35.6228	48.7983	52.7017	51.9229	32.3981	102.65	73	63	109.5	81.5	110	72.5	109.75	77	68	0	0	0	2	31		0	8	88888	8	88	8	0	8	88888	8	88	8	0	0	0	0	0	0	6	yes	33	40.8333	12.8333
1137	5	2011-05-13	40.6	151.5	681	22.6967	31.0914	9.50858	23.4201	17.6889	68.05	90	86.5	121	76.5	117	78.5	119	77.5	88.25	1	336	0.9	2	40	88888888888888888888	0	8	88888	8	88	8	0	8	88888	8	88	8	0	0	0	1	0	0	7	yes	45.7143	75.1429	25.8571
1137	5	2010-06-11	37.5	151.5	775	20.2785	27.7788	9.72125	25.9233	16.3383	64.8	96	95	97	61.5	100	63.5	98.5	62.5	95.5	0	0	0	2	40	88888888888888888888	0	8	88888	8	88	8	0	8	88888	8	88	8	0	0	0	1	0	0	7	yes	45.7143	75.1429	25.8571
1138	5	2010-06-11	65.9	172.4	560	35.1849	48.1985	17.7015	26.8611	22.1723	88.3	90	82.5	131.5	83	134.5	81	133	82	86.25	0	0	0	1	44	88888888888888888888	0	8	88888	8	88	8	0	8	88888	8	88	8	100	0	0	1	0	0	7	yes	34.2857	75.1429	20.1429
1138	5	2011-05-13	64.9	172.4	619	32.4675	44.476	20.424	31.47	21.8359	82.15	73.5	68	118	72	120.5	71.5	119.25	71.75	70.75	1	336	0.9	1	44	88888888888888888888	0	8	88888	8	88	8	0	8	88888	8	88	8	100	0	0	1	0	0	7	yes	34.2857	75.1429	20.1429
1139	5	2010-06-14	106.7	166.9	497	40.6825	55.7295	50.9705	47.77	38.3047	101.75	67.5	65.5	115.5	76	108.5	78.5	112	77.25	66.5	0	0	0	2	40	WOMENS ONE A DAY	0	8	88888	8	88	8	1	1	600		1	7	0	0	0	0	0	0	6	yes	0	10.5	0
1139	5	2011-05-17	103.9	166.9	554	37.4238	51.2655	52.6345	50.6588	37.2995	103.45	73.5	67	114.5	83	104	76.5	109.25	79.75	70.25	1	337	0.9	2	40	WOMENS ONE A DAY	0	8	88888	8	88	8	1	1	600		1	7	0	0	0	0	0	0	6	yes	0	10.5	0
1140	5	2012-06-22	97.2	156.6	506	36.1552	49.5277	47.6723	49.0456	39.6354	111.25	79	80	111.5	67.5	121	73	116.25	70.25	79.5	2	738	2	2	39	88888888888888888888	0	8	88888	8	88	8	0	8	88888	8	88	8	0	0	1	1	0	1	7	yes	2.85714	10.1429	2.85714
1140	5	2010-06-15	88.6	156.6	580	31.7963	43.5565	45.0435	50.8391	36.1285	108.05	73	66	97.5	60.5	92	54	94.75	57.25	69.5	0	0	0	2	39	88888888888888888888	0	8	88888	8	88	8	0	8	88888	8	88	8	0	0	1	1	0	1	7	yes	2.85714	10.1429	2.85714
1140	5	2011-06-06	96.9	156.6	529	34.7129	47.5519	49.3481	50.9268	39.513	113.8	81	80	118	68.5	117	68	117.5	68.25	80.5	1	356	1	2	39	88888888888888888888	0	8	88888	8	88	8	0	8	88888	8	88	8	0	0	1	1	0	1	7	yes	2.85714	10.1429	2.85714
1141	5	2011-08-01	129.5	176.6	422	52.1439	71.4299	58.0701	44.8417	41.523	122.4	83.5	84	152.5	112	170.5	109.5	161.5	110.75	83.75	1	412	1.1	1	25	88888888888888888888	0	8	88888	8	88	8	0	8	88888	8	88	8	100	1	0	0	0	0	7	yes	25.1429	38.7143	16
1141	5	2010-06-15	103.7	176.6	490	44.3286	60.7241	42.9759	41.4425	33.2504	107	80.5	84	135.5	103	128	93.5	131.75	98.25	82.25	0	0	0	1	25	88888888888888888888	0	8	88888	8	88	8	0	8	88888	8	88	8	100	1	0	0	0	0	7	yes	25.1429	38.7143	16
1142	5	2011-05-13	100.3	178	420	50.106	68.6384	31.6616	31.5669	31.6564	102.95	63	61.5	130	86.5	127.5	84	128.75	85.25	62.25	1	331	0.9	1	44	88888888888888888888	0	8	88888	8	88	8	0	8	88888	8	88	8	100	1	0	1	0	0	6	yes	8.16667	66.1667	6.66667
1142	5	2010-06-16	106.6	178	449	48.1932	66.0181	40.5819	38.0693	33.6447	106.3	59	58.5	143	88.5	138	90.5	140.5	89.5	58.75	0	0	0	1	44	88888888888888888888	0	8	88888	8	88	8	0	8	88888	8	88	8	100	1	0	1	0	0	6	yes	8.16667	66.1667	6.66667
1142	5	2012-07-24	101	178	407	50.3867	69.0229	31.9771	31.6605	31.8773	107.85	62	61.5	131	96.5	129.5	79.5	130.25	88	61.75	2	769	2.1	1	44	88888888888888888888	0	8	88888	8	88	8	0	8	88888	8	88	8	100	1	0	1	0	0	6	yes	8.16667	66.1667	6.66667
1143	5	2011-06-02	108	165.6	552	37.5102	51.3839	56.6161	52.4223	39.3825	114.35	87	86	103	64.5	95.5	61.5	99.25	63	86.5	1	349	1	2	32	PRESCRIPTION MVI	0	8	88888	8	88	8	0	8	88888	8	88	8	0	0	0	1	0	0	4	yes	10	19.25	2.75
1143	5	2010-06-18	110.5	165.6	520	39.3364	53.8855	56.6145	51.2349	40.2941	115.05	72	72.5	105.5	74	102.5	73	104	73.5	72.25	0	0	0	2	32	PRESCRIPTION MVI	0	8	88888	8	88	8	0	8	88888	8	88	8	0	0	0	1	0	0	4	yes	10	19.25	2.75
1143	5	2012-05-15	109.2	165.6	500	40.406	55.3507	53.8493	49.3125	39.8201	120.5	82.5	80	107.5	70.5	96	66	101.75	68.25	81.25	2	697	1.9	2	32	PRESCRIPTION MVI	0	8	88888	8	88	8	0	8	88888	8	88	8	0	0	0	1	0	0	4	yes	10	19.25	2.75
1144	5	2010-06-23	114.1	167.4	510	40.83	55.9316	58.1684	50.9802	40.7169	111.6	67.5	66.5	121.5	92.5	130	97.5	125.75	95	67	0	0	0	2	30	NATURES BEST WOMENS	0	8	88888	8	88	8	0	8	88888	8	88	8	0	1	0	0	0	0	7	yes	0	4.57143	0
1144	5	2011-06-06	128.4	167.4						45.8199	121.85	78	75.5	98	70	99.5	66.5	98.75	68.25	76.75	1	348	1	2	30	NATURES BEST WOMENS	0	8	88888	8	88	8	0	8	88888	8	88	8	0	1	0	0	0	0	7	yes	0	4.57143	0
1144	5	2012-06-25	123.8	167.4	432	49.3618	67.6189	56.1811	45.3805	44.1784	127.25	78.5	77.5	125	92.5	121.5	90.5	123.25	91.5	78	2	733	2	2	30	NATURES BEST WOMENS	0	8	88888	8	88	8	0	8	88888	8	88	8	0	1	0	0	0	0	7	yes	0	4.57143	0
1145	5	2010-06-23	112.5	159.8	487	39.374	53.937	58.563	52.056	44.0554	117.95	64.5	65	117.5	83	131	91	124.25	87	64.75	0	0	0	2	43	88888888888888888888	0	8	88888	8	88	8	0	8	88888	8	88	8	0	0	0	1	0	0	8	yes	1.875	8.875	1.875
1145	5	2011-06-21	115.8	159.8	498	39.0942	53.5537	62.2463	53.7533	45.3477	128.7	85.5	80.5	111	81.5	107.5	74	109.25	77.75	83	1	363	1	2	43	88888888888888888888	0	8	88888	8	88	8	0	8	88888	8	88	8	0	0	0	1	0	0	8	yes	1.875	8.875	1.875
1145	5	2012-07-21	114.7	159.8	443	42.5474	58.2841	56.4159	49.1856	44.9169	123.45	68	61.5	111.5	75.5	118.5	71.5	115	73.5	64.75	2	759	2.1	2	43	88888888888888888888	0	8	88888	8	88	8	0	8	88888	8	88	8	0	0	0	1	0	0	8	yes	1.875	8.875	1.875
1146	5	2010-06-25	98.8	162.6	643	32.1826	44.0858	54.7142	55.3787	37.3694	119.05	80	77.5	140	100	133.5	100.5	136.75	100.25	78.75	0	0	0	2	39	88888888888888888888	0	8	88888	8	88	8	0	8	88888	8	88	8	0	1	0	1	0	0	4	yes	18.25	19.5	13.25
1146	5	2011-06-06	103.6	162.6	516	37.8904	51.9047	51.6953	49.8989	39.1849	121.9	79.5	76	115.5	72.5	108.5	72	112	72.25	77.75	1	346	0.9	2	39	88888888888888888888	0	8	88888	8	88	8	0	8	88888	8	88	8	0	1	0	1	0	0	4	yes	18.25	19.5	13.25
1146	5	2012-01-05	100.2	162.6	605	33.6284	46.0663	54.1337	54.0257	37.8989	120.75	77.5	83.5	109.5	65.5	108.5	76.5	109	71	80.5	2	559	1.5	2	39	88888888888888888888	0	8	88888	8	88	8	0	8	88888	8	88	8	0	1	0	1	0	0	4	yes	18.25	19.5	13.25
1147	5	2010-06-28	99.6	161.6	489	38.6245	52.9102	46.6898	46.8773	38.1396	113.8	94.5	89	116	86.5	112.5	80.5	114.25	83.5	91.75	0	0	0	2	37	88888888888888888888	0	8	88888	8	88	8	0	8	88888	8	88	8	0	0	1	1	1	1	7	yes	1.14286	5.57143	1.14286
1148	5	2010-06-28	93.6	168.1	340	53.4305	73.1925	20.4075	21.8029	33.1238	90.05	72.5	71	122.5	75.5	129	86	125.75	80.75	71.75	0	0	0	1	26	88888888888888888888	0	8	88888	8	88	8	0	8	88888	8	88	8	100	1	0	0	0	0	7	yes	0	1.42857	0
1149	5	2010-06-28	69.5	159.6	681	27.4168	37.5573	31.9427	45.9608	27.2847	83.9	78	71	130	83	128	86	129	84.5	74.5	0	0	0	2	29	PRESCRIPTION MVI	0	8	88888	8	88	8	0	8	88888	8	88	8	0	0	0	1	0	0	7	yes	1.42857	4.71429	1.42857
1149	5	2011-07-19	66.9	159.6	621	29.0366	39.7762	27.1238	40.5438	26.264	88.5	76	78.5	115	80	112.5	77	113.75	78.5	77.25	1	386	1.1	2	29	PRESCRIPTION MVI	0	8	88888	8	88	8	0	8	88888	8	88	8	0	0	0	1	0	0	7	yes	1.42857	4.71429	1.42857
1150	5	2011-05-25	98	160.4	503	37.3014	51.0978	46.9022	47.8594	38.0906	108	73	73.5	116	77	117	78	116.5	77.5	73.25	1	330	0.9	2	38	88888888888888888888	0	8	88888	8	88	8	0	8	88888	8	88	8	0	1	0	1	0	0	5	yes	0	4.2	0
1150	5	2010-06-29	94	160.4	500	37.0724	50.7841	43.2159	45.9744	36.5358	117.2	64	63.5	127	84.5	134	101.5	130.5	93	63.75	0	0	0	2	38	88888888888888888888	0	8	88888	8	88	8	0	8	88888	8	88	8	0	1	0	1	0	0	5	yes	0	4.2	0
1151	5	2010-06-30	96.65	168.2	498	40.1025	54.9349	41.7151	43.161	34.1625	105.7		77.5	124	70.5	131.5	80	127.75	75.25	77.5	0	0	0	2	32	88888888888888888888	0	8	88888	8	88	8	0	8	88888	8	88	8	0	0	0	0	0	0	6	yes	8.5	41.6667	6.33333
1151	5	2012-10-18	93.8	168.2	482	41.2747	56.5407	37.2593	39.7221	33.1551	107.45	83.5	85	120	87.5	131	92	125.5	89.75	84.25	2	841	2.3	2	32	88888888888888888888	0	8	88888	8	88	8	0	8	88888	8	88	8	0	0	0	0	0	0	6	yes	8.5	41.6667	6.33333
1152	5	2011-06-07	95.4	163.5	466	40.269	55.1631	40.2369	42.1771	35.6872	108.6	83.5	82.5	104.5	74.5	107	72	105.75	73.25	83	1	342	0.9	2	44	88888888888888888888	0	8	88888	8	88	8	0	8	88888	8	88	8	0	1	0	1	0	0	6	yes	0	5.5	0
1152	5	2010-06-30	93.4	163.5	474	39.5735	54.2103	39.1897	41.959	34.9391	100.6	73	74	123	91	108	81.5	115.5	86.25	73.5	0	0	0	2	44	88888888888888888888	0	8	88888	8	88	8	0	8	88888	8	88	8	0	1	0	1	0	0	6	yes	0	5.5	0
1152	5	2012-04-28	95	163.5	528	36.262	49.6739	45.3261	47.7117	35.5376	117.75	96.5	88	173.5	128	101	66.5	137.25	97.25	92.25	2	668	1.8	2	44	88888888888888888888	0	8	88888	8	88	8	0	8	88888	8	88	8	0	1	0	1	0	0	6	yes	0	5.5	0
1153	5	2012-08-24	88	166.3	428	42.5865	58.3377	29.6623	33.7072	31.8199	92.5	71	60	136	95.5	134	87	135	91.25	65.5	2	786	2.2	1	34	88888888888888888888	0	8	88888	8	88	8	0	8	88888	8	88	8	100	0	0	0	0	0	7	yes	3.28571	22.8571	3.28571
1153	5	2010-06-30	86.5	166.3	465	40.4983	55.4772	31.0228	35.8645	31.2775	95.8	51.5	54.5	131.5	84	121	85.5	126.25	84.75	53	0	0	0	1	34	88888888888888888888	0	8	88888	8	88	8	0	8	88888	8	88	8	100	0	0	0	0	0	7	yes	3.28571	22.8571	3.28571
1153	5	2012-01-24	89.5	166.3	432	43.1427	59.0996	30.4004	33.9669	32.3622	97.75	65.5	63.5	131.5	85	130	82	130.75	83.5	64.5	1	573	1.6	1	34	88888888888888888888	0	8	88888	8	88	8	0	8	88888	8	88	8	100	0	0	0	0	0	7	yes	3.28571	22.8571	3.28571
1154	5	2010-07-01	56.9	177.7						18.0193	66.65	63.5	68.5	126	81	125.5	80	125.75	80.5	66	0	0	0	2	26	88888888888888888888	0	8	88888	8	88	8	0	8	88888	8	88	8	0	0	0	0	0	0	7	yes	3.85714	7.85714	3.85714
1154	5	2012-08-24	59.9	177.7	684	31.2399	42.7944	17.1056	28.557	18.9693	70.1	75	72.5	110	70.5	107.5	66.5	108.75	68.5	73.75	2	785	2.1	2	26	88888888888888888888	0	8	88888	8	88	8	0	8	88888	8	88	8	0	0	0	0	0	0	7	yes	3.85714	7.85714	3.85714
1154	5	2011-07-19	58.4	177.7	715	29.8418	40.8791	17.5209	30.0015	18.4943	74.9	80.5	94.5	110.5	63.5	108.5	68.5	109.5	66	87.5	1	383	1	2	26	88888888888888888888	0	8	88888	8	88	8	0	8	88888	8	88	8	0	0	0	0	0	0	7	yes	3.85714	7.85714	3.85714
1155	5	2010-07-01	63.2	171.3	701	29.1138	39.8819	23.3181	36.8958	21.5379	75	66.5	67.5	128.5	79.5	127	83	127.75	81.25	67	0	0	0	2	44	88888888888888888888	0	8	88888	8	88	8	0	8	88888	8	88	8	0	0	0	0	0	0	7	yes	9.42857	16	9.42857
1155	5	2011-07-19	69.4	171.3	668	30.7863	42.1731	27.2269	39.2319	23.6507	89.05	79.5	78	128	77	122	71	125	74	78.75	1	383	1	2	44	88888888888888888888	0	8	88888	8	88	8	0	8	88888	8	88	8	0	0	0	0	0	0	7	yes	9.42857	16	9.42857
1155	5	2012-08-24	64.3	171.3	682	29.7725	40.7843	23.5157	36.5719	21.9127	76.5	75	74.5	135.5	75.5	134.5	78.5	135	77	74.75	2	785	2.1	2	44	88888888888888888888	0	8	88888	8	88	8	0	8	88888	8	88	8	0	0	0	0	0	0	7	yes	9.42857	16	9.42857
1156	5	2011-07-13	54.45	167.5	513	34.9114	47.8238	6.62623	12.1694	19.4074	70.15	60		105.5	60			105.5	60	60	1	372	1	1	34		0	8	88888	8	88	8	0	8	88888	8	88	8	100	0	0	1	0	0	6	yes	18.6667	22.6667	14.8333
1156	5	2010-07-06	55	167.5	552	32.9631	45.155	9.845	17.9	19.6035	64.5	62	57	110	58.5	103.5	63	106.75	60.75	59.5	0	0	0	1	34		0	8	88888	8	88	8	0	8	88888	8	88	8	100	0	0	1	0	0	6	yes	18.6667	22.6667	14.8333
1157	5	2010-07-08	64.2	160.5	540	32.2382	44.1619	20.0381	31.2121	24.9221	84.7	79.5	76.5	101	65	106.5	66.5	103.75	65.75	78	0	0	0	2	40		0	8	88888	8	88	8	0	8	88888	8	88	8	0	0	0	0	0	0	7	yes	2.28571	7	2.28571
1157	5	2011-06-27	66.8	160.5	592	30.3198	41.534	25.266	37.8234	25.9314	89.6	70.5	73.5	112.5	65	107.5	62	110	63.5	72	1	354	1	2	40		0	8	88888	8	88	8	0	8	88888	8	88	8	0	0	0	0	0	0	7	yes	2.28571	7	2.28571
1158	5	2012-04-28	68.3	162.5	565	32.5837	44.6353	23.6647	34.6482	25.8651	90.75	90.5	88	130	72.5	125.5	71.5	127.75	72	89.25	2	659	1.8	2	44	88888888888888888888	0	8	88888	8	88	8	0	8	88888	8	88	8	0	1	0	1	0	0	7	yes	45	73.4286	42
1158	5	2010-07-09	83	162.5	525	35.4052	48.5002	34.4998	41.566	31.432	102.5	81.5	76	146.5	90.5	155.5	102.5	151	96.5	78.75	0	0	0	2	44	88888888888888888888	0	8	88888	8	88	8	0	8	88888	8	88	8	0	1	0	1	0	0	7	yes	45	73.4286	42
1158	5	2011-06-07	83.5	162.5	520	35.7042	48.9098	34.5902	41.4253	31.6213	107.5	81	82	149.5	89	145.5	93.5	147.5	91.25	81.5	1	333	0.9	2	44	88888888888888888888	0	8	88888	8	88	8	0	8	88888	8	88	8	0	1	0	1	0	0	7	yes	45	73.4286	42
1159	5	2010-07-09	95.4	182.5	477	46.7229	64.0039	31.3961	32.91	28.6433	94.45	59	49	113	60.5	116.5	75.5	114.75	68	54	0	0	0	1	31	88888888888888888888	0	8	88888	8	88	8	0	8	88888	8	88	8	100	0	0	1	0	0	5	yes	13	28	2.2
1159	5	2012-08-21	97.5	182.5	482	46.5514	63.769	33.731	34.5959	29.2738	99.45	55	47	126.5	73	108	69	117.25	71	51	2	774	2.1	1	31	88888888888888888888	0	8	88888	8	88	8	0	8	88888	8	88	8	100	0	0	1	0	0	5	yes	13	28	2.2
1159	5	2012-01-18	280	182.5	463	65.7227	90.0311	189.969	67.846	84.0683	101.45	56	50.5	126.5	80	124	72.5	125.25	76.25	53.25	1	558	1.5	1	31	88888888888888888888	0	8	88888	8	88	8	0	8	88888	8	88	8	100	0	0	1	0	0	5	yes	13	28	2.2
1160	5	2012-06-26	86.1	166.6	418	43.7178	59.8874	26.2126	30.4444	31.0208	107.25	86.5	87.5	107.5	61.5	112	60.5	109.75	61	87	2	715	2	1	39	88888888888888888888	0	8	88888	8	88	8	0	8	88888	8	88	8	100	0	0	1	0	0	7	yes	3.28571	9.57143	3.28571
1160	5	2010-07-12	79.6	166.6	456	40.5505	55.5487	24.0513	30.2152	28.6789	89.8	67.5	71.5	127.5	77.5	128	77.5	127.75	77.5	69.5	0	0	0	1	39	88888888888888888888	0	8	88888	8	88	8	0	8	88888	8	88	8	100	0	0	1	0	0	7	yes	3.28571	9.57143	3.28571
1160	5	2011-07-15	83.3	166.6	485	39.0242	53.4578	29.8422	35.825	30.012	102.85	94	94.5	141.5	81	132.5	77	137	79	94.25	1	368	1	1	39	88888888888888888888	0	8	88888	8	88	8	0	8	88888	8	88	8	100	0	0	1	0	0	7	yes	3.28571	9.57143	3.28571
1161	5	2012-08-15	108.7	155.6	552	35.0041	47.9509	60.7491	55.887	44.8963	121.9	73	71.5	97.5	68	104	74	100.75	71	72.25	2	763	2.1	2	40	FERROUS (IRON PILL)	0	8	88888	8	88	8	0	8	88888	8	88	8	0	0	0	0	0	0	7	yes	0	3.57143	0
1161	5	2010-07-14	109.2	155.6	554	34.5305	47.302	61.898	56.6832	45.1028	105	70	65.5	106.5	77.5	96.5	70	101.5	73.75	67.75	0	0	0	2	40	FERROUS (IRON PILL)	0	8	88888	8	88	8	0	8	88888	8	88	8	0	0	0	0	0	0	7	yes	0	3.57143	0
1161	5	2011-07-14	110.3	155.6	608	32.6265	44.6939	65.6061	59.4797	45.5571	127.1	71.5	77	96	61	99	64	97.5	62.5	74.25	1	365	1	2	40	FERROUS (IRON PILL)	0	8	88888	8	88	8	0	8	88888	8	88	8	0	0	0	0	0	0	7	yes	0	3.57143	0
1162	5	2011-06-29	59.7	165.5	779	25.3042	34.6633	25.0367	41.9376	21.7961	86.25	102.5	103.5	110.5	74.5	112.5	78.5	111.5	76.5	103	1	349	1	2	29	WOMENS ONE A DAY	1	1	500		2	1	1	1	500		2	1	0	0	0	0	0	0	7	yes	1.28571	9.28571	1.28571
1162	5	2012-07-24	59.3	165.5	759	25.5426	34.9898	24.3102	40.9953	21.65	85.25	77.5	70.5	111.5	76	113.5	84	112.5	80	74	2	740	2	2	29	WOMENS ONE A DAY	1	1	500		2	1	1	1	500		2	1	0	0	0	0	0	0	7	yes	1.28571	9.28571	1.28571
1162	5	2010-07-15	60.4	165.5	830	24.253	33.2232	27.1768	44.9947	22.0516	80.75	58.5	62.5	131.5	81	140.5	92	136	86.5	60.5	0	0	0	2	29	WOMENS ONE A DAY	1	1	500		2	1	1	1	500		2	1	0	0	0	0	0	0	7	yes	1.28571	9.28571	1.28571
1163	5	2012-09-20	67.5	175.2	490	40.1485	54.998	12.502	18.5215	21.9905	75.5	82.5	79	114	72	110.5	63	112.25	67.5	80.75	2	798	2.2	1	25	88888888888888888888	0	8	88888	8	88	8	0	8	88888	8	88	8	100	0	0	1	0	0	7	yes	8.85714	25.1429	8.85714
1163	5	2010-07-15	72.2	175.2	503	39.9138	54.6764	17.5236	24.2709	23.5217	70.35	81	79.5	120	78	122.5	80.5	121.25	79.25	80.25	0	0	0	1	25	88888888888888888888	0	8	88888	8	88	8	0	8	88888	8	88	8	100	0	0	1	0	0	7	yes	8.85714	25.1429	8.85714
1163	5	2011-07-15	73.8	175.2	510	39.6351	54.2947	19.5053	26.4299	24.043	77.4	93.5	90	113	67	120.5	67.5	116.75	67.25	92.3333	1	365	1	1	25	88888888888888888888	0	8	88888	8	88	8	0	8	88888	8	88	8	100	0	0	1	0	0	7	yes	8.85714	25.1429	8.85714
1164	5	2010-07-19	91	176.6	473	44.2817	60.6598	30.3402	33.3409	29.1783	102.35	73	69.5	119.5	75	122	74.5	120.75	74.75	71.25	0	0	0	1	42	88888888888888888888	0	8	88888	8	88	8	0	8	88888	8	88	8	100	0	0	1	0	0	7	yes	0	12.5714	0
1164	5	2012-06-26	95.9	176.6	445	47.5254	65.1032	30.7968	32.1134	30.7494	109	71	74.5	110.5	64	109	64	109.75	64	72.75	2	708	1.9	1	42	88888888888888888888	0	8	88888	8	88	8	0	8	88888	8	88	8	100	0	0	1	0	0	7	yes	0	12.5714	0
1164	5	2011-07-14	85.1	176.6	618	35.6957	48.8983	36.2017	42.5402	27.2865	96.75	82.5	79	128	66	119	64	123.5	65	80.75	1	360	1	1	42	88888888888888888888	0	8	88888	8	88	8	0	8	88888	8	88	8	100	0	0	1	0	0	7	yes	0	12.5714	0
1165	5	2010-07-19	81.9	174.4	477	42.274	57.9096	23.9904	29.2924	26.9272	91.05	76	70.5	128.5	76	125	76.5	126.75	76.25	73.25	0	0	0	1	43	88888888888888888888	0	8	88888	8	88	8	0	8	88888	8	88	8	100	0	0	1	0	0	6	yes	26.3333	37.8333	23.5
1166	5	2012-06-28	66.8	168.1	399	43.9864	60.2553	6.5447	9.79745	23.6397	85.15	72	75.5	138.5	78	151.5	86.5	145	82.25	73.75	2	708	1.9	1	42		0	8	88888	8	88	8	0	8	88888	8	88	8	100	1	0	0	0	0	7	yes	0	1.71429	0
1166	5	2010-07-21	68.5	168.1	473	38.8905	53.2746	15.2254	22.2268	24.2413	80.65	47	49.5	157.5	82	163.5	89	160.5	85.5	48.25	0	0	0	1	42		0	8	88888	8	88	8	0	8	88888	8	88	8	100	1	0	0	0	0	7	yes	0	1.71429	0
1167	5	2010-07-22	83.6	186.5	476	47.2605	64.7404	18.8596	22.5594	24.0352	85.75	61.5	78.5	138	76.5	143.5	86	140.75	81.25	70	0	0	0	1	29	88888888888888888888	0	8	88888	8	88	8	0	8	88888	8	88	8	100	1	0	0	0	0	8	yes	0	15	0
1167	5	2011-08-30	89.1	186.5	460	49.1105	67.2747	21.8253	24.4953	25.6165	89.25	81.5	76	131	88.5	127	81.5	129	85	78.75	1	404	1.1	1	29	88888888888888888888	0	8	88888	8	88	8	0	8	88888	8	88	8	100	1	0	0	0	0	8	yes	0	15	0
1167	5	2012-08-07	90.3	186.5	440	51.2271	70.1742	20.1258	22.2877	25.9615	93.9	80.5	75	136.5	85.5	139.5	87	138	86.25	77.75	2	747	2	1	29	88888888888888888888	0	8	88888	8	88	8	0	8	88888	8	88	8	100	1	0	0	0	0	8	yes	0	15	0
1168	5	2012-08-06	92.5	179.6	469	46.2168	63.3107	29.1893	31.556	28.6767	97.45	57	53.5	148.5	92	161	94.5	154.75	93.25	55.25	2	746	2	1	35	88888888888888888888	0	8	88888	8	88	8	0	8	88888	8	88	8	100	1	0	1	0	0	7	yes	15.1429	23.1429	15.1429
1168	5	2010-07-22	88.5	179.6	495	43.6394	59.78	28.72	32.4519	27.4366	88.55	51.5	56	147.5	94	142	93.5	144.75	93.75	53.75	0	0	0	1	35	88888888888888888888	0	8	88888	8	88	8	0	8	88888	8	88	8	100	1	0	1	0	0	7	yes	15.1429	23.1429	15.1429
1168	5	2011-07-15	88.2	179.6	482	44.5207	60.9873	27.2127	30.8534	27.3436	96.45	59.5	59.5	158.5	91.5	156.5	83.5	157.5	87.5	59.5	1	358	1	1	35	88888888888888888888	0	8	88888	8	88	8	0	8	88888	8	88	8	100	1	0	1	0	0	7	yes	15.1429	23.1429	15.1429
1169	5	2011-09-17	114.5	166.1	555	38.1564	52.2691	62.2309	54.3501	41.5017	115.5	81	83	104	74	95.5	72.5	99.75	73.25	82	1	422	1.2	2	34	GNC ONE-A-DAY	0	8	88888	8	88	8	0	8	88888	8	88	8	0	0	0	0	0	0	5	yes	0	1	0
1169	5	2010-07-22	120.15	166.1	509	41.0316	56.2077	63.9423	53.2188	43.5496	120.2	79	81	94.5	65.5	97.5	72.5	96	69	80	0	0	0	2	34	GNC ONE-A-DAY	0	8	88888	8	88	8	0	8	88888	8	88	8	0	0	0	0	0	0	5	yes	0	1	0
1170	5	2010-07-22	114.8	172.5	568	39.5725	54.2089	60.5911	52.7797	38.5801	130.05	56.5	57.5	125	81.5	128.5	87	126.75	84.25	57	0	0	0	1	39	88888888888888888888	0	8	88888	8	88	8	0	8	88888	8	88	8	100	1	1	1	1	1	7	yes	7.71429	14.4286	7.71429
1170	5	2011-09-03	114.9	172.5	533	41.3641	56.6632	58.2368	50.6848	38.6137	129.5	75	78	164	91.5	150.5	92.5	157.25	92	76.5	1	408	1.1	1	39	88888888888888888888	0	8	88888	8	88	8	0	8	88888	8	88	8	100	1	1	1	1	1	7	yes	7.71429	14.4286	7.71429
1171	5	2010-07-23	101.9	184.5	554	43.0125	58.9213	42.9787	42.1773	29.9352	106.95	57.5	55.5	134.5	90	139.5	90.5	137	90.25	56.5	0	0	0	1	41	CENTRUM MEN'S	0	8	88888	8	88	8	0	8	88888	8	88	8	100	1	0	1	0	0	6	yes	0	14.3333	0
1171	5	2011-09-06	102.9	184.5	590	41.1675	56.3938	46.5062	45.1955	30.2289	111.9	84.5	86	149	99	141	96	145	97.5	85.25	1	410	1.1	1	41	CENTRUM MEN'S	0	8	88888	8	88	8	0	8	88888	8	88	8	100	1	0	1	0	0	6	yes	0	14.3333	0
1171	5	2012-08-18	103.2	184.5	531	44.5173	60.9826	42.2174	40.9084	30.3171	110	75.5	64.5	152	102	136.5	96.5	144.25	99.25	70	2	757	2.1	1	41	CENTRUM MEN'S	0	8	88888	8	88	8	0	8	88888	8	88	8	100	1	0	1	0	0	6	yes	0	14.3333	0
1172	5	2012-04-25	60.5	182.2	662	33.3443	45.6771	14.8229	24.5007	18.2246	82.2	79.5	74.5	133.5	85.5	134.5	82.5	134	84	77	2	642	1.8	1	45	THERAGRAN	0	8	88888	8	88	8	0	8	88888	8	88	8	100	0	0	0	0	0	7	yes	10.2857	49.8571	3.28571
1172	5	2010-07-23	61	182.2	611	35.361	48.4397	12.5603	20.5907	18.3752	73	61	57.5	103.5	62	102.5	62	103	62	59.25	0	0	0	1	45	THERAGRAN	0	8	88888	8	88	8	0	8	88888	8	88	8	100	0	0	0	0	0	7	yes	10.2857	49.8571	3.28571
1173	5	2011-06-29	81.5	169.4	417	44.8523	61.4415	20.0585	24.6117	28.4008	95.85	83	83.5	151	86	143.5	88.5	147.25	87.25	83.25	1	341	0.9	1	45	88888888888888888888	0	8	88888	8	88	8	0	8	88888	8	88	8	100	1	0	0	0	0	7	yes	113.429	168.143	94.7143
1173	5	2012-07-03	75	169.4	398	46.1001	63.1508	11.8492	15.7989	26.1357	92	95	96.5	142	98.5	140.5	82.5	141.25	90.5	95.75	2	711	1.9	1	45	88888888888888888888	0	8	88888	8	88	8	0	8	88888	8	88	8	100	1	0	0	0	0	7	yes	113.429	168.143	94.7143
1173	5	2010-07-23	77.2	169.4	467	40.6186	55.642	21.558	27.9249	26.9024	91.3	84	80.5	138.5	92.5	150.5	92	144.5	92.25	82.25	0	0	0	1	45	88888888888888888888	0	8	88888	8	88	8	0	8	88888	8	88	8	100	1	0	0	0	0	7	yes	113.429	168.143	94.7143
1174	5	2011-08-15	105.7	179.5	538	42.5754	58.3224	47.3776	44.8227	32.8055	108.3	69	71.5	116	61	112	69	114	65	70.25	1	385	1.1	1	26	88888888888888888888	0	8	88888	8	88	8	0	8	88888	8	88	8	100	0	0	1	0	0	6	yes	24.3333	39.1667	24.3333
1174	5	2010-07-26	108.1	179.5	500	45.1659	61.8711	46.2289	42.765	33.5503	105.85	63.5	63.5	127	80	117.5	83	122.25	81.5	63.5	0	0	0	1	26	88888888888888888888	0	8	88888	8	88	8	0	8	88888	8	88	8	100	0	0	1	0	0	6	yes	24.3333	39.1667	24.3333
1174	5	2012-08-16	128.2	179.5	427	54.0954	74.1033	54.0967	42.1971	39.7886	122.55	91.5	91	133	85.5	119	81.5	126	83.5	91.25	2	752	2.1	1	26	88888888888888888888	0	8	88888	8	88	8	0	8	88888	8	88	8	100	0	0	1	0	0	6	yes	24.3333	39.1667	24.3333
1175	5	2011-09-26	68.2	180.5	517	40.5587	55.5598	12.6402	18.534	20.9329	82.2	93.5	94.5	126.5	79	136.5	77.5	131.5	78.25	94	1	427	1.2	1	34	88888888888888888888	0	8	88888	8	88	8	0	8	88888	8	88	8	100	0	0	1	0	0	6	yes	18	35.5	10
1175	5	2012-09-20	74.4	180.5	560	38.6869	52.9958	21.4042	28.7691	22.8359	89.8	78	72	131	80	117	80.5	124	80.25	74	2	787	2.2	1	34	88888888888888888888	0	8	88888	8	88	8	0	8	88888	8	88	8	100	0	0	1	0	0	6	yes	18	35.5	10
1175	5	2010-07-26	73.45	180.5	563	38.4008	52.6038	20.8462	28.3814	22.5443	88.85	62.5	62	133	88.5	131.5	82.5	132.25	85.5	62.25	0	0	0	1	34	88888888888888888888	0	8	88888	8	88	8	0	8	88888	8	88	8	100	0	0	1	0	0	6	yes	18	35.5	10
1176	5	2012-08-22	82.3	170.9	499	39.4248	54.0066	28.2934	34.3783	28.1784	96.05	64.5	62	131	79	120.5	75	125.75	77	63.25	2	757	2.1	1	36	88888888888888888888	0	8	88888	8	88	8	0	8	88888	8	88	8	100	0	0	1	0	0	7	yes	8.14286	30	7.28571
1176	5	2010-07-27	88.1	170.9	565	36.6229	50.1684	37.9316	43.0552	30.1642	103.15	57	50	125.5	80.5	123.5	75	124.5	77.75	53.5	0	0	0	1	36	88888888888888888888	0	8	88888	8	88	8	0	8	88888	8	88	8	100	0	0	1	0	0	7	yes	8.14286	30	7.28571
1176	5	2011-09-03	75.1	170.9	514	38.0188	52.0805	23.0195	30.6517	25.7132	93.8	54.5	54.5	100.5	55	104	55	102.25	55	54.5	1	403	1.1	1	36	88888888888888888888	0	8	88888	8	88	8	0	8	88888	8	88	8	100	0	0	1	0	0	7	yes	8.14286	30	7.28571
1177	5	2010-07-27	84.9	190.3	528	45.0635	61.7308	23.1692	27.2899	23.4439	88.25	60	52	114.5	57	119	80	116.75	68.5	56	0	0	0	1	35	88888888888888888888	0	8	88888	8	88	8	0	8	88888	8	88	8	100	0	0	0	0	0	7	yes	3.28571	5.14286	3.28571
1177	5	2012-08-08	83	190.3	484	47.987	65.7355	17.2645	20.8005	22.9193	98.75	88	79.5	87	56	95.5	59.5	91.25	57.75	83.75	2	743	2	1	35	88888888888888888888	0	8	88888	8	88	8	0	8	88888	8	88	8	100	0	0	0	0	0	7	yes	3.28571	5.14286	3.28571
1177	5	2011-08-29	84.5	190.3	391	57.4732	78.7304	5.76956	6.82788	23.3335	97.75	76	78	106.5	64	106.5	65	106.5	64.5	77	1	398	1.1	1	35	88888888888888888888	0	8	88888	8	88	8	0	8	88888	8	88	8	100	0	0	0	0	0	7	yes	3.28571	5.14286	3.28571
1178	5	2010-07-28	85.5	167.4	489	39.2781	53.8057	31.6943	37.0694	30.5109	99.1	76	72.5	117.5	88	106	78.5	111.75	83.25	74.25	0	0	0	1	26	88888888888888888888	0	8	88888	8	88	8	0	8	88888	8	88	8	100	0	0	1	0	0	7	yes	19.8571	46.5714	19.8571
1178	5	2011-07-27	84.3	167.4	470	40.3618	55.2901	29.0099	34.4127	30.0827	97.1	79	78	103.5	65.5	97	68	100.25	66.75	78.5	1	364	1	1	26	88888888888888888888	0	8	88888	8	88	8	0	8	88888	8	88	8	100	0	0	1	0	0	7	yes	19.8571	46.5714	19.8571
1179	5	2012-02-04	87.3	155.5	449	38.5684	52.8335	34.4665	39.4806	36.1038	102	82	75.5	150	105	146.5	109	148.25	107	78.75	2	551	1.5	2	45	88888888888888888888	0	8	88888	8	88	8	0	8	88888	8	88	8	0	1	1	1	0	1	7	yes	0	10.4286	0
1179	5	2010-08-02	102.6	155.5	428	40.5171	55.5029	47.0971	45.9037	42.4313	114.15	72	69.5	151.5	103	146.5	98	149	100.5	70.75	0	0	0	2	45	88888888888888888888	0	8	88888	8	88	8	0	8	88888	8	88	8	0	1	1	1	0	1	7	yes	0	10.4286	0
1180	5	2012-11-01	67.7	165.5	579	32.2532	44.1824	23.5176	34.7379	24.7168	90	69.5	72.5	103.5	52.5	94	53	98.75	52.75	71	2	820	2.2	2	25	88888888888888888888	0	8	88888	8	88	8	0	8	88888	8	88	8	0	0	0	0	0	0	5	yes	14.2	22	14.2
1180	5	2011-08-19	73.9	165.5	568	33.4474	45.8184	28.0816	37.9995	26.9804	98.75	81	79.5	110	63.5	109	67	109.5	65.25	80.25	1	380	1	2	25	88888888888888888888	0	8	88888	8	88	8	0	8	88888	8	88	8	0	0	0	0	0	0	5	yes	14.2	22	14.2
1180	5	2010-08-04	74.5	165.5	557	33.9989	46.5739	27.9261	37.4847	27.1995	91.5	60.5	62	97.5	56.5	95.5	64	96.5	60.25	61.25	0	0	0	2	25	88888888888888888888	0	8	88888	8	88	8	0	8	88888	8	88	8	0	0	0	0	0	0	5	yes	14.2	22	14.2
1181	5	2010-08-05	130.5	183.4	445	53.1118	72.7559	57.7441	44.2484	38.7982	129	53	55.5	157.5	93.5	152	91.5	154.75	92.5	54.25	0	0	0	1	36	MENS ONE A DAY	0	8	88888	8	88	8	0	8	88888	8	88	8	100	1	0	1	0	0	7	yes	0	6.14286	0
1182	5	2010-08-05	174.1	174.8	325	66.8877	91.627	82.473	47.371	56.9791	152.75	75.5	69	105.5	75.5	106.5	75	106	75.25	72.25	0	0	0	1	32	88888888888888888888	0	8	88888	8	88	8	0	8	88888	8	88	8	100	0	0	0	0	0	6	yes	0	0	0
1182	5	2011-07-26	129.8	174.8	421	51.4856	70.5283	59.2717	45.6639	42.4807	125.15	69.5	69.5	110.5	75	110.5	77.5	110.5	76.25	69.5	1	355	1	1	32	88888888888888888888	0	8	88888	8	88	8	0	8	88888	8	88	8	100	0	0	0	0	0	6	yes	0	0	0
1182	5	2012-06-27	116.2	174.8	479	45.087	61.7631	54.4369	46.8476	38.0297	113.85	84	82.5	113	76.5	118	92	115.5	84.25	83.25	2	692	1.9	1	32	88888888888888888888	0	8	88888	8	88	8	0	8	88888	8	88	8	100	0	0	0	0	0	6	yes	0	0	0
1183	5	2010-08-11	75.3	163.5	540	34.2473	46.9141	28.3859	37.6971	28.1682	96.5	64	68	110.5	74	108	77	109.25	75.5	66	0	0	0	2	26	88888888888888888888	0	8	88888	8	88	8	0	8	88888	8	88	8	0	0	0	0	0	0	5	yes	21.8	33.6	21.8
1183	5	2011-09-21	80.5	163.5	410	42.8824	58.743	21.757	27.0273	30.1134	99.25	81	72.5	118.5	73	120.5	72.5	119.5	72.75	76.75	1	406	1.1	2	26	88888888888888888888	0	8	88888	8	88	8	0	8	88888	8	88	8	0	0	0	0	0	0	5	yes	21.8	33.6	21.8
1183	5	2012-08-30	78.5	163.5	481	38.0563	52.1319	26.3681	33.5899	29.3653	99.95	79.5	74	116.5	78.5	108.5	75.5	112.5	77	76.75	2	750	2.1	2	26	88888888888888888888	0	8	88888	8	88	8	0	8	88888	8	88	8	0	0	0	0	0	0	5	yes	21.8	33.6	21.8
1184	5	2011-09-13	80.7	178.5	497	42.3364	57.9951	22.7049	28.1349	25.3278	87.75	82.5	77	135.5	92	137.5	86	136.5	89	79.75	1	398	1.1	1	44	88888888888888888888	0	8	88888	8	88	8	0	8	88888	8	88	8	100	1	0	0	0	0	7	yes	1.71429	6.28571	0
1184	5	2012-10-11	82.7	178.5	428	47.6684	65.2992	17.4008	21.0409	25.9555	92	86	79.5	138	94.5	138	85	138	89.75	82.75	2	792	2.2	1	44	88888888888888888888	0	8	88888	8	88	8	0	8	88888	8	88	8	100	1	0	0	0	0	7	yes	1.71429	6.28571	0
1184	5	2010-08-11	81.1	178.5	461	44.9685	61.6007	19.4993	24.0435	25.4533	84.75	72.5	66	138	92.5	140.5	91.5	139.25	92	69.25	0	0	0	1	44	88888888888888888888	0	8	88888	8	88	8	0	8	88888	8	88	8	100	1	0	0	0	0	7	yes	1.71429	6.28571	0
1185	5	2012-09-17	76.8	178.6	354	55.9493	76.6429	0.157135	0.204602	24.0768	80.65	54.5	54	107.5	55.5	110	65	108.75	60.25	54.25	2	767	2.1	1	29	88888888888888888888	0	8	88888	8	88	8	0	8	88888	8	88	8	100	0	0	0	0	0	7	yes	70.2857	82.2857	33.2857
1185	5	2010-08-12	73.9	178.6	464	44.0785	60.3815	13.5185	18.2929	23.1676	75.1	59	43.5	109.5	61.5	116.5	62	113	61.75	51.25	0	0	0	1	29	88888888888888888888	0	8	88888	8	88	8	0	8	88888	8	88	8	100	0	0	0	0	0	7	yes	70.2857	82.2857	33.2857
1185	5	2011-08-31	74.7	178.6	531	39.6629	54.3328	20.3672	27.2654	23.4184	76.35	48.5	49.5	99.5	58.5	101	59	100.25	58.75	49	1	384	1.1	1	29	88888888888888888888	0	8	88888	8	88	8	0	8	88888	8	88	8	100	0	0	0	0	0	7	yes	70.2857	82.2857	33.2857
1186	5	2011-08-29	81.7	180.1	456	46.0711	63.1111	18.5889	22.7527	25.1881	92.75	63.5	63.5	132	91.5	142	94	137	92.75	63.5	1	382	1	1	36	MULTIVITAMIN X	0	8	88888	8	88	8	0	8	88888	8	88	8	100	1	0	0	0	0	3	no
1186	5	2010-08-12	79.7	180.1	594	37.3168	51.119	28.581	35.8608	24.5715	88.2	48	50	128	87.5	152.5	94	140.25	90.75	49	0	0	0	1	36	MULTIVITAMIN X	0	8	88888	8	88	8	0	8	88888	8	88	8	100	1	0	0	0	0	3	no
1186	5	2012-08-14	88.2	180.1	504	43.5264	59.6252	28.5748	32.3977	27.192	98.5	64.5	62	148.5	103.5	141	98.5	144.75	101	63.25	2	733	2	1	36	MULTIVITAMIN X	0	8	88888	8	88	8	0	8	88888	8	88	8	100	1	0	0	0	0	3	no
1187	5	2010-08-12	66.5	169.9	524	36.286	49.7068	16.7932	25.2529	23.0375	75.4	68	63.5	120	69.5	122	80	121	74.75	65.75	0	0	0	1	34	88888888888888888888	0	8	88888	8	88	8	0	8	88888	8	88	8	100	0	0	0	0	0	8	yes	3.5	27.5	3.5
1187	5	2011-08-10	67	169.9	437	42.0155	57.5554	9.44457	14.0964	23.2107	76.5	59.5	59.5	108	70	112.5	67.5	110.25	68.75	59.5	1	363	1	1	34	88888888888888888888	0	8	88888	8	88	8	0	8	88888	8	88	8	100	0	0	0	0	0	8	yes	3.5	27.5	3.5
1187	5	2012-08-20	68.5	169.9	506	37.7391	51.6974	16.8026	24.5294	23.7303	83.05	67	68	117	76	117	78.5	117	77.25	67.5	2	739	2	1	34	88888888888888888888	0	8	88888	8	88	8	0	8	88888	8	88	8	100	0	0	0	0	0	8	yes	3.5	27.5	3.5
1188	5	2010-08-13	76.5	176.4	449	44.6194	61.1224	15.3776	20.1014	24.5847	86.4	65.5	57.5	149	100	149.5	94.5	149.25	97.25	61.5	0	0	0	1	45	88888888888888888888	0	8	88888	8	88	8	0	8	88888	8	88	8	100	1	0	0	0	0	7	yes	14.7143	46	11.2857
1188	5	2012-08-20	69.7	176.4	466	42.8465	58.6938	11.0062	15.7908	22.3994	82	68	63.5	142	92	145	90	143.5	91	65.75	2	738	2	1	45	88888888888888888888	0	8	88888	8	88	8	0	8	88888	8	88	8	100	1	0	0	0	0	7	yes	14.7143	46	11.2857
1188	5	2011-09-28	75.2	176.4	423	46.6998	63.9723	11.2277	14.9304	24.1669	86.75	83.5	88	157	96.5	153.5	99.5	155.25	98	85.75	1	411	1.1	1	45	88888888888888888888	0	8	88888	8	88	8	0	8	88888	8	88	8	100	1	0	0	0	0	7	yes	14.7143	46	11.2857
1189	5	2010-08-17	62	150.4	594	27.04	37.0411	24.9589	40.2563	27.4092	76.9	89.5	90	116.5	77.5	119.5	77	118	77.25	89.75	0	0	0	2	41	88888888888888888888	0	8	88888	8	88	8	0	8	88888	8	88	8	0	0	0	0	0	0	7	yes	0	33.5714	0
1189	5	2011-08-31	54.6	150.4	453	32.4621	44.4686	10.1314	18.5557	24.1378	73.15	86.5	87.5	113.5	79	120.5	81.5	117	80.25	87	1	379	1	2	41	88888888888888888888	0	8	88888	8	88	8	0	8	88888	8	88	8	0	0	0	0	0	0	7	yes	0	33.5714	0
1190	5	2011-08-18	65.2	173.4	525	37.2911	51.0836	14.1164	21.6509	21.6845	77.5	69.5	68	123	62	117	61	120	61.5	68.75	1	363	1	1	45	88888888888888888888	0	8	88888	8	88	8	0	8	88888	8	88	8	100	0	0	0	0	0	7	yes	0	5.42857	0
1190	5	2012-08-30	66	173.4	531	36.4611	49.9468	16.0532	24.3231	21.9506	78	75.5	72.5	128	70.5	125.5	65.5	126.75	68	74	2	741	2	1	45	88888888888888888888	0	8	88888	8	88	8	0	8	88888	8	88	8	100	0	0	0	0	0	7	yes	0	5.42857	0
1190	5	2010-08-20	62.6	173.4	531	36.7036	50.279	12.321	19.6822	20.8198	73.5	51	51	127	72	117.5	69.5	122.25	70.75	51	0	0	0	1	45	88888888888888888888	0	8	88888	8	88	8	0	8	88888	8	88	8	100	0	0	0	0	0	7	yes	0	5.42857	0
1191	5	2010-08-23	122.2	155.9	497	38.4852	52.7194	69.4806	56.8581	50.2781	118.25	73	74.5	108.5	79	93	66.5	100.75	72.75	73.75	0	0	0	2	40	WALMART MULTIVITAMIN	0	8	88888	8	88	8	0	8	88888	8	88	8	0	0	0	0	0	0	2	no
1191	5	2012-09-19	123.7	155.9	481	40.1832	55.0455	68.6545	55.5008	50.8953	126.2	88.5	84	105.5	70	104	74	104.75	72	86.25	2	758	2.1	2	40	WALMART MULTIVITAMIN	0	8	88888	8	88	8	0	8	88888	8	88	8	0	0	0	0	0	0	2	no
1191	5	2011-08-18	120.4	155.9	533	36.5996	50.1365	70.2635	58.3584	49.5375	117.6	81	87.5	101.5	71.5	110.5	76	106	73.75	84.25	1	360	1	2	40	WALMART MULTIVITAMIN	0	8	88888	8	88	8	0	8	88888	8	88	8	0	0	0	0	0	0	2	no
1192	5	2011-07-27	54.4	173.4	695	28.9869	39.708	14.692	27.0073	18.0926	67.45	71	69.5	106	66	106.5	67.5	106.25	66.75	70.25	1	334	0.9	2	26	WOMENS ONE A DAY	0	8	88888	8	88	8	1	1	250		1	2	0	0	0	0	0	0	6	yes	1.66667	20.1667	1.66667
1192	5	2010-08-27	54.7	173.4	807	25.9058	35.4874	19.2126	35.1237	18.1924	63.75	66.5	72.5	110.5	63.5	90	57	100.25	60.25	69.5	0	0	0	2	26	WOMENS ONE A DAY	0	8	88888	8	88	8	1	1	250		1	2	0	0	0	0	0	0	6	yes	1.66667	20.1667	1.66667
1192	5	2012-07-17	55.5	173.4	651	31.1075	42.613	12.887	23.2198	18.4584	73.5	76.5	77	110	71.5	112	75.5	111	73.5	76.75	2	690	1.9	2	26	WOMENS ONE A DAY	0	8	88888	8	88	8	1	1	250		1	2	0	0	0	0	0	0	6	yes	1.66667	20.1667	1.66667
1193	5	2011-09-06	96.9	160.7	454	40.1642	55.0195	41.8805	43.2203	37.5225	106.45	78	82.5	124	86	119.5	87.5	121.75	86.75	80.25	1	371	1	2	37	88888888888888888888	0	8	88888	8	88	8	0	8	88888	8	88	8	0	0	0	0	0	0	6	yes	0	3.66667	0
1193	5	2012-09-25	95.6	160.7	459	39.8261	54.5563	41.0437	42.9327	37.0191	107.95	90.5	82.5	115.5	81.5	122	79	118.75	80.25	86.5	2	756	2.1	2	37	88888888888888888888	0	8	88888	8	88	8	0	8	88888	8	88	8	0	0	0	0	0	0	6	yes	0	3.66667	0
1193	5	2010-08-31	97.1	160.7	481	38.5297	52.7804	44.3196	45.6433	37.6	110.15	72	74	126.5	88	119.5	88	123	88	73	0	0	0	2	37	88888888888888888888	0	8	88888	8	88	8	0	8	88888	8	88	8	0	0	0	0	0	0	6	yes	0	3.66667	0
1194	5	2010-09-01	81	162.1	595	32.0329	43.8807	37.1193	45.8263	30.8261	87.5	64	60	120	95	115	89	117.5	92	62	0	0	0	2	32	88888888888888888888	0	8	88888	8	88	8	0	8	88888	8	88	8	0	1	0	0	0	0	6	yes	0	25.5	0
1194	5	2011-09-08	85.8	162.1	578	33.1714	45.4402	40.3598	47.0394	32.6529	94.15	80.5	81	110	81.5	106.5	78	108.25	79.75	80.75	1	372	1	2	32	88888888888888888888	0	8	88888	8	88	8	0	8	88888	8	88	8	0	1	0	0	0	0	6	yes	0	25.5	0
1194	5	2012-10-11	83.2	162.1	570	33.2791	45.5879	37.6121	45.2069	31.6634	101.95	78.5	82	103.5	75.5	104.5	82	104	78.75	80.25	2	771	2.1	2	32	88888888888888888888	0	8	88888	8	88	8	0	8	88888	8	88	8	0	1	0	0	0	0	6	yes	0	25.5	0
1195	5	2012-05-21	88.3	163.6	524	36.1621	49.5371	38.7629	43.899	32.9909	107.7	63.5	63.5	100.5	58	108	63	104.25	60.5	63.5	2	628	1.7	2	35	88888888888888888888	0	8	88888	8	88	8	0	8	88888	8	88	8	0	0	0	0	0	0	4	yes	0	25.75	0
1195	5	2010-09-01	89.2	163.6	540	35.6269	48.804	40.396	45.287	33.3272	101	67	66	107.5	72.5	104.5	70	106	71.25	66.5	0	0	0	2	35	88888888888888888888	0	8	88888	8	88	8	0	8	88888	8	88	8	0	0	0	0	0	0	4	yes	0	25.75	0
1196	5	2012-08-28	104.6	162.1	427	43.4012	59.4537	45.1463	43.1609	39.8076	114.95	93	91.5	118.5	85.5	123.5	83.5	121	84.5	92.25	2	731	2	2	43	DAILY-VITE	1	0	50000	0	1	1	0	8	88888	8	88	8	0	1	1	1	0	1	7	yes	0	0	0
1196	5	2010-08-28	90.9	162.1	515	36.5468	50.0641	40.8359	44.924	34.5938	95.7	85	81.5	147	102	156	108	151.5	105	83.25	0	0	0	2	43	DAILY-VITE	1	0	50000	0	1	1	0	8	88888	8	88	8	0	1	1	1	0	1	7	yes	0	0	0
1196	5	2011-09-03	102.3	162.1	471	40.1216	54.9611	47.3389	46.2746	38.9323	112	97.5	94.5	103.5	72	105	75.5	104.25	73.75	96	1	371	1	2	43	DAILY-VITE	1	0	50000	0	1	1	0	8	88888	8	88	8	0	1	1	1	0	1	7	yes	0	0	0
1197	5	2011-09-06	115.1	172.2	562	39.796	54.515	60.585	52.6368	38.8158	110.5	73.5	69	113.5	79	108.5	69.5	111	74.25	71.25	1	368	1	2	35	88888888888888888888	0	8	88888	8	88	8	0	8	88888	8	88	8	0	0	0	0	0	0	6	yes	0	2.33333	0
1197	5	2010-09-03	136.7	172.2	477	46.7615	64.0569	72.6431	53.1405	46.1001	119.75	62.5	62.5	124	91	121.5	84.5	122.75	87.75	62.5	0	0	0	2	35	88888888888888888888	0	8	88888	8	88	8	0	8	88888	8	88	8	0	0	0	0	0	0	6	yes	0	2.33333	0
1198	5	2010-09-03	73.4	165.2	654	30.0356	41.1447	32.2553	43.9445	26.8953	87.85	78.5	80.5	118.5	73.5	122.5	74.5	120.5	74	79.5	0	0	0	2	45	CHEWYLITE GUMMY BEAR	0	8	88888	8	88	8	0	8	88888	8	88	8	0	0	0	0	0	0	7	yes	3	11.1429	1.85714
1198	5	2012-11-27	74.4	165.2	611	31.8785	43.6692	30.7308	41.3048	27.2617	85.95	90	88	122.5	72.5	113	73	117.75	72.75	89	2	816	2.2	2	45	CHEWYLITE GUMMY BEAR	0	8	88888	8	88	8	0	8	88888	8	88	8	0	0	0	0	0	0	7	yes	3	11.1429	1.85714
1198	5	2011-09-06	76.9	165.2	652	30.4414	41.7006	35.1994	45.7729	28.1777	95.5	85	84.5	123	73	126	72.5	124.5	72.75	84.75	1	368	1	2	45	CHEWYLITE GUMMY BEAR	0	8	88888	8	88	8	0	8	88888	8	88	8	0	0	0	0	0	0	7	yes	3	11.1429	1.85714
1199	5	2010-09-09	70.5	173.6	592	34.5083	47.2717	23.2283	32.9479	23.3932	72.75	63	65	116.5	75	130	77	123.25	76	64	0	0	0	1	29	88888888888888888888	0	8	88888	8	88	8	0	8	88888	8	88	8	100	0	0	0	0	0	5	yes	12.2	16.8	12.2
1199	5	2012-07-25	72	173.6	543	37.0334	50.7307	21.2693	29.5406	23.8909	83.25	67	67	113	67.5	113	82.5	113	75	67	1	685	1.9	1	29	88888888888888888888	0	8	88888	8	88	8	0	8	88888	8	88	8	100	0	0	0	0	0	5	yes	12.2	16.8	12.2
1200	5	2010-09-15	91.8	187.6	500	46.6653	63.9251	27.8749	30.3648	26.0842	83.9	68.5	68.5	121.5	74.5	119	76.5	120.25	75.5	68.5	0	0	0	1	45	88888888888888888888	0	8	88888	8	88	8	0	8	88888	8	88	8	100	0	0	0	0	0	7	yes	9.85714	15.8571	0
1200	5	2011-09-19	91.3	187.6	393	56.5438	77.4573	13.8427	15.1618	25.9421	92.1	66	67	122.5	85	120.5	88	121.5	86.5	66.5	1	369	1	1	45	88888888888888888888	0	8	88888	8	88	8	0	8	88888	8	88	8	100	0	0	0	0	0	7	yes	9.85714	15.8571	0
1201	5	2010-09-16	96.4	179.9	473	46.0938	63.1422	33.2578	34.4997	29.7862	92	77.5	72	127	77.5	111.5	72	119.25	74.75	74.75	0	0	0	1	29	88888888888888888888	0	8	88888	8	88	8	0	8	88888	8	88	8	100	0	0	0	0	0	2	no
1202	5	2010-09-16	100.3	176.5	466	45.6576	62.5446	37.7554	37.6425	32.1967	103.65	57.5	59.5	145.5	90	126	84	135.75	87	58.5	0	0	0	1	30	88888888888888888888	0	8	88888	8	88	8	0	8	88888	8	88	8	100	0	0	0	0	0	3	no
1203	5	2010-09-16	115	188.6	497	49.5279	67.8465	47.1535	41.0031	32.3307	99	71	74	119.5	75	115.5	76	117.5	75.5	72.5	0	0	0	1	33	88888888888888888888	0	8	88888	8	88	8	0	8	88888	8	88	8	100	0	0			0	3	no
1203	5	2012-07-21	111.5	188.6	481	49.855	68.2945	43.2055	38.7493	31.3467	106	81.5	81	123.5	72	122	75.5	122.75	73.75	81.25	2	674	1.8	1	33	88888888888888888888	0	8	88888	8	88	8	0	8	88888	8	88	8	100	0	0			0	3	no
1204	5	2010-09-20	75.7	180.7	655	34.4658	47.2134	28.4866	37.6309	23.1835	86.95	68	59.5	110.5	71.5	103	74.5	106.75	73	63.75	0	0	0	1	31	88888888888888888888	0	8	88888	8	88	8	0	8	88888	8	88	8	100	0	0	0	0	0	5	yes	0	19.4	0
1205	5	2011-09-27	61.5	175.9	599	34.0223	46.6059	14.8941	24.218	19.8767	73.05	63	57	110	68.5	115	67.5	112.5	68	60	1	372	1	1	25	88888888888888888888	0	8	88888	8	88	8	0	8	88888	8	88	8	100	0	0	0	0	0	7	yes	47.8571	63.8571	0
1205	5	2010-09-20	62.7	175.9	569	35.5495	48.6979	14.0021	22.3319	20.2645	73.95	51	51	116.5	61.5	108.5	65.5	112.5	63.5	51	0	0	0	1	25	88888888888888888888	0	8	88888	8	88	8	0	8	88888	8	88	8	100	0	0	0	0	0	7	yes	47.8571	63.8571	0
1206	5	2012-09-29	85	181.5	514	42.8901	58.7536	26.2464	30.8782	25.8027	91.7	58	64.5	130	93.5	140	96	135	94.75	61.25	2	738	2	1	28	88888888888888888888	0	8	88888	8	88	8	0	8	88888	8	88	8	100	0	0	0	0	0	7	yes	9.42857	36.2857	5.57143
1206	5	2010-09-22	78.8	181.5	527	41.3233	56.6072	22.1928	28.1634	23.9206	78.25	62.5	62	138	70	134.5	85	136.25	77.5	62.25	0	0	0	1	28	88888888888888888888	0	8	88888	8	88	8	0	8	88888	8	88	8	100	0	0	0	0	0	7	yes	9.42857	36.2857	5.57143
1207	5	2012-08-31	54.3	172.3	637	30.6244	41.9513	12.3487	22.7417	18.2907	67.95	68.5	65	100.5	50	105	67.5	102.75	58.75	66.75	2	709	1.9	2	25	WALGREENS	0	8	88888	8	88	8	0	8	88888	8	88	8	0	0	0	0	0	0	7	yes	20.1429	35	20.1429
1207	5	2011-09-15	55.9	172.3	678	29.4037	40.2791	15.6209	27.9444	18.8296	72	77	96.5	100.5	51.5	97.5	57	99	54.25	86.75	1	358	1	2	25	WALGREENS	0	8	88888	8	88	8	0	8	88888	8	88	8	0	0	0	0	0	0	7	yes	20.1429	35	20.1429
1207	5	2010-09-22	54.3	172.3	647	30.3353	41.5552	12.7448	23.4711	18.2907	66.55	69	68	95.5	51	93.5	59	94.5	55	68.5	0	0	0	2	25	WALGREENS	0	8	88888	8	88	8	0	8	88888	8	88	8	0	0	0	0	0	0	7	yes	20.1429	35	20.1429
1208	5	2011-10-01	97.4	164.4	542	36.5784	50.1074	47.2926	48.5551	36.0376	112.05	68	75	113	83	92.5	70.5	102.75	76.75	71.5	1	372	1	2	32	88888888888888888888	0	8	88888	8	88	8	0	8	88888	8	88	8	0	0	0	0	0	0	6	yes	0	7.5	0
1208	5	2010-09-24	96.9	164.4	537	36.7704	50.3704	46.5296	48.0182	35.8526	101	76	71.5	124	82.5	115.5	85.5	119.75	84	73.75	0	0	0	2	32	88888888888888888888	0	8	88888	8	88	8	0	8	88888	8	88	8	0	0	0	0	0	0	6	yes	0	7.5	0
1209	5	2010-09-24	71.2	184	606	37.146	50.885	20.315	28.5324	21.0302	73.3	64.5	59.5	138	76.5	127	79.5	132.5	78	62	0	0	0	1	29	88888888888888888888	0	8	88888	8	88	8	0	8	88888	8	88	8	100	0	0	1	0	0	7	yes	19.8571	57.5714	15.1429
1210	5	2010-09-24	97.3	156.2	593	32.0507	43.9051	53.3949	54.8766	39.8796	112.65	84.5	80	113	86.5	105.5	75	109.25	80.75	82.25	0	0	0	2	38	ONE A DAY WOMEN	0	8	88888	8	88	8	0	8	88888	8	88	8	0	0	0	0	0	0	7	yes	0	8.14286	0
1211	5	2010-09-28	131.1	187.8	414	58.1453	79.6512	51.4488	39.244	37.1716	119.15	63	64	138.5	90.5	145	88.5	141.75	89.5	63.5	0	0	0	1	28	88888888888888888888	0	8	88888	8	88	8	0	8	88888	8	88	8	100	1	0	0	0	0	7	yes	12.2857	19.1429	12.2857
1211	5	2011-09-19	132.4	187.8	368	63.7875	87.3802	45.0198	34.0029	37.5402	123.75	63.5	65	136	79	130.5	80.5	133.25	79.75	64.25	1	356	1	1	28	88888888888888888888	0	8	88888	8	88	8	0	8	88888	8	88	8	100	1	0	0	0	0	7	yes	12.2857	19.1429	12.2857
1211	5	2012-10-08	139.2	187.8	390	61.0004	83.5621	55.6379	39.9697	39.4683	134	66.5	68	133	79	130	86.5	131.5	82.75	67.25	2	741	2	1	28	88888888888888888888	0	8	88888	8	88	8	0	8	88888	8	88	8	100	1	0	0	0	0	7	yes	12.2857	19.1429	12.2857
1212	5	2010-09-27	107.8	172.1	523	41.0919	56.2902	51.5098	47.7827	36.3963	105.1	78	78	132	96	132	97	132	96.5	78	0	0	0	2	29	88888888888888888888	0	8	88888	8	88	8	0	8	88888	8	88	8	0	1	1	0	0	1	7	yes	1.57143	4.71429	1.57143
1213	5	2011-09-19	88.1	162.8	585	33.3141	45.6357	42.4643	48.2001	33.2405	110.05	88.5	84.5	116	73	110	74.5	113	73.75	86.5	1	356	1	2	31	HAIR SKIN NAILS	0	8	88888	8	88	8	0	8	88888	8	88	8	0	0	0	0	0	0	5	yes	0	8.8	0
1213	5	2012-10-22	90.8	162.8	537	35.9256	49.2131	41.5869	45.8005	34.2592	105.5	98.5	90	129	96.5	109	78	119	87.25	94.25	2	755	2.1	2	31	HAIR SKIN NAILS	0	8	88888	8	88	8	0	8	88888	8	88	8	0	0	0	0	0	0	5	yes	0	8.8	0
1213	5	2010-09-28	81.4	162.8	629	31.0225	42.4966	38.9034	47.7929	30.7125	92	72	74	114	81.5	101.5	71.5	107.75	76.5	73	0	0	0	2	31	HAIR SKIN NAILS	0	8	88888	8	88	8	0	8	88888	8	88	8	0	0	0	0	0	0	5	yes	0	8.8	0
1214	5	2011-09-20	62.3	162	667	27.7245	37.9788	24.3212	39.0389	23.7388	82.75	74.5	73.5	118	77.5	115	71.5	116.5	74.5	74	1	356	1	2	43	88888888888888888888	0	8	88888	8	88	8	0	8	88888	8	88	8	0	0	0	0	0	0	7	yes	5.85714	20.4286	3.71429
1214	5	2010-09-29	61.9	162	635	28.7128	39.3326	22.5674	36.4578	23.5863	73.75	68.5	66	124	77	121	78	122.5	77.5	67.25	0	0	0	2	43	88888888888888888888	0	8	88888	8	88	8	0	8	88888	8	88	8	0	0	0	0	0	0	7	yes	5.85714	20.4286	3.71429
1215	5	2010-09-30	66.6	168.7	689	29.1566	39.9405	26.6595	40.0292	23.4015	72.25	58.5	58	99	63.5	92	58.5	95.5	61	58.25	0	0	0	2	27	EQUATE PRENATAL	0	8	88888	8	88	8	0	8	88888	8	88	8	0	0	0	0	0	0	4	yes	0	27.75	0
1216	5	2011-10-06	98.5	166.1	428	44.2452	60.6098	37.8902	38.4672	35.7024	112.95	77.5	74	98.5	71	94.5	66.5	96.5	68.75	75.75	1	370	1	2	33	88888888888888888888	0	8	88888	8	88	8	0	8	88888	8	88	8	0	0	0	0	0	0	7	yes	3.42857	13.1429	3.42857
1216	5	2012-10-12	96.7	166.1	485	39.6869	54.3656	42.3344	43.7791	35.0499	104.95	69	72	99	63.5	105	70	102	66.75	70.5	2	742	2	2	33	88888888888888888888	0	8	88888	8	88	8	0	8	88888	8	88	8	0	0	0	0	0	0	7	yes	3.42857	13.1429	3.42857
1216	5	2010-10-01	97	166.1	556	36.4126	49.8803	47.1197	48.577	35.1587	100.45	64.5	66.5	125.5	86	117.5	79.5	121.5	82.75	65.5	0	0	0	2	33	88888888888888888888	0	8	88888	8	88	8	0	8	88888	8	88	8	0	0	0	0	0	0	7	yes	3.42857	13.1429	3.42857
1217	5	2011-10-06	97.4	184.1	409	53.6732	73.5249	23.8751	24.5124	28.7377	98.55	78	77	121.5	81.5	121.5	82.5	121.5	82	77.5	1	370	1	1	34	88888888888888888888	0	8	88888	8	88	8	0	8	88888	8	88	8	100	0	0	0	0	0	7	yes	2.85714	16.8571	2.85714
1217	5	2010-10-01	96.6	184.1	535	43.486	59.5699	37.0301	38.3334	28.5016	99.6	74.5	72.5	137	95	129	82	133	88.5	73.5	0	0	0	1	34	88888888888888888888	0	8	88888	8	88	8	0	8	88888	8	88	8	100	0	0	0	0	0	7	yes	2.85714	16.8571	2.85714
1217	5	2012-10-12	92.3	184.1	510	44.0818	60.386	31.914	34.5764	27.2329	96.75	73.5	76	122.5	80	131.5	80.5	127	80.25	74.75	2	742	2	1	34	88888888888888888888	0	8	88888	8	88	8	0	8	88888	8	88	8	100	0	0	0	0	0	7	yes	2.85714	16.8571	2.85714
1218	5	2012-11-01	68	175.5	495	40.3113	55.2209	12.7791	18.7927	22.0777	70	69	57.5	126.5	86	119.5	70.5	123	78.25	63.25	2	762	2.1	1	28	88888888888888888888	0	8	88888	8	88	8	0	8	88888	8	88	8	100	0	0	0	0	0	6	yes	80.3333	92.8333	65
1218	5	2010-10-01	69.3	175.5	519	38.763	53.1	16.2	23.3766	22.4998	68.35	61	62	128.5	75	122	72.5	125.25	73.75	61.5	0	0	0	1	28	88888888888888888888	0	8	88888	8	88	8	0	8	88888	8	88	8	100	0	0	0	0	0	6	yes	80.3333	92.8333	65
1218	5	2011-09-21	92.5	175.5	457	45.1839	61.8958	30.6042	33.0856	30.0322	82.25	70.5		130	75.5	132	83	131	79.25	70.5	1	355	1	1	28	88888888888888888888	0	8	88888	8	88	8	0	8	88888	8	88	8	100	0	0	0	0	0	6	yes	80.3333	92.8333	65
1219	5	2012-10-16	130.6	163.4	463	42.9684	58.8608	71.7392	54.9305	48.9147	134.8	95.5	97	126	85.5	114.5	88	120.25	86.75	96.25	2	743	2	2	36	88888888888888888888	0	8	88888	8	88	8	0	8	88888	8	88	8	0	1	0	1	0	0	4	yes	0	1	0
1219	5	2010-10-04	124.1	163.4	476	42.3931	58.0727	66.0273	53.2049	46.4802	114.3	78.5	80	143.5	111.5	142.5	109	143	110.25	79.25	0	0	0	2	36	88888888888888888888	0	8	88888	8	88	8	0	8	88888	8	88	8	0	1	0	1	0	0	4	yes	0	1	0
1220	5	2010-10-04	78.3	159.8	605	30.759	42.1356	36.1644	46.1869	30.6625	101.85	62.5	65.5	99.5	70.5	98	68.5	98.75	69.5	64	0	0	0	2	30	88888888888888888888	0	8	88888	8	88	8	0	8	88888	8	88	8	0	0	0	0	0	0	7	yes	0	2.71429	0
1220	5	2012-03-24	78.7	159.8	560	32.5547	44.5955	34.1045	43.3348	30.8192	100.95	74	79	102	62	92	59.5	97	60.75	76.5	1	537	1.5	2	30	88888888888888888888	0	8	88888	8	88	8	0	8	88888	8	88	8	0	0	0	0	0	0	7	yes	0	2.71429	0
1221	5	2010-10-04	111.8	164.4	428	44.8553	61.4456	50.3544	45.0397	41.3655	105	74	64	115	84	115	83.5	115	83.75	69	0	0	0	2	27		1						1						0	0	0	0	0	0	5	yes	7.2	16.8	7.2
1222	5	2010-10-05	107.7	171.8	536	40.271	55.1657	52.5343	48.7784	36.4896	98.35	88.5	90	109.5	70	104	73	106.75	71.5	89.25	0	0	0	2	31	WOMENS ONE A DAY	0	8	88888	8	88	8	0	8	88888	8	88	8	0	0	0	1	0	0	5	yes	0	6	0
1222	5	2012-12-03	112.2	171.8	496	43.476	59.5562	52.6438	46.9196	38.0143	114	94.5	91	117	64.5	90	60.5	103.5	62.5	92.75	2	790	2.2	2	31	WOMENS ONE A DAY	0	8	88888	8	88	8	0	8	88888	8	88	8	0	0	0	1	0	0	5	yes	0	6	0
1223	5	2010-10-07	88.9	170.2	441	43.9493	60.2045	28.6955	32.2785	30.689	85.95	67.5	72	144	106	140.5	106	142.25	106	69.75	0	0	0	2	40	WOMENS ONE A DAY	0	8	88888	8	88	8	0	8	88888	8	88	8	0	1	0	0	0	0	3	no
1223	5	2012-10-23	86.2	170.2	467	42.3618	58.0299	28.1701	32.6799	29.7569	89	76	68	115.5	86.5	115.5	85	115.5	85.75	72	2	747	2	2	40	WOMENS ONE A DAY	0	8	88888	8	88	8	0	8	88888	8	88	8	0	1	0	0	0	0	3	no
1224	5	2010-10-07	76.6	161.9	691	28.3794	38.8759	37.7241	49.2481	29.2237	75.75	86.5	86.5	115	72.5	97.5	64.5	106.25	68.5	86.5	0	0	0	2	36	88888888888888888888	0	8	88888	8	88	8	0	8	88888	8	88	8	0	0	0	0	0	0	6	yes	0	8.5	0
1225	5	2010-10-07	108.9	163.4	480	40.6766	55.7213	53.1787	48.8326	40.7872	124.85	79.5	80	142.5	114	149	117	145.75	115.5	79.75	0	0	0	2	35	88888888888888888888	0	8	88888	8	88	8	0	8	88888	8	88	8	0	1	0	0	0	0	2	no
1226	5	2010-10-11	84.5	175.1	544	38.6911	53.0016	31.4984	37.2763	27.5603	87.55	85	86	144.5	92.5	130.5	88	137.5	90.25	85.3333	0	0	0	1	39	88888888888888888888	0	8	88888	8	88	8	0	8	88888	8	88	8	100	1	0	1	0	0	4	yes	0	0	0
1226	5	2011-10-01	73.8	175.1	603	34.7967	47.6667	26.1333	35.4109	24.0704		101	98.5	150	82	155	84	152.5	83	99.75	1	355	1	1	39	88888888888888888888	0	8	88888	8	88	8	0	8	88888	8	88	8	100	1	0	1	0	0	4	yes	0	0	0
1226	5	2012-11-19	76.5	175.1	501	40.7476	55.8186	20.6814	27.0345	24.9511	88.1	113	110.5	168.5	94	167	87	167.75	90.5	111.75	2	770	2.1	1	39	88888888888888888888	0	8	88888	8	88	8	0	8	88888	8	88	8	100	1	0	1	0	0	4	yes	0	0	0
1227	5	2011-09-29	116.8	182.6	397	56.1348	76.8969	39.9031	34.1636	35.0301	116.95	75.5	71	136.5	91	137.5	91	137	91	73.25	1	351	1	2	28	88888888888888888888	0	8	88888	8	88	8	0	8	88888	8	88	8	0	1	0	0	0	0	3	no
1227	5	2010-10-13	114.5	182.6	520	45.621	62.4945	52.0055	45.4196	34.3403	110	67.5	71.5	137	102	126.5	96.5	131.75	99.25	69.5	0	0	0	2	28	88888888888888888888	0	8	88888	8	88	8	0	8	88888	8	88	8	0	1	0	0	0	0	3	no
1228	5	2010-10-13	90.3	172.9	450	44.4709	60.919	29.381	32.5371	30.2063	84.7	51.5	50.5	121.5	59.5	119	56	120.25	57.75	51	0	0	0	1	26	88888888888888888888	0	8	88888	8	88	8	0	8	88888	8	88	8	100	0	0	0	0	0	3	no
1229	5	2010-10-13	72.1	174.5	589	35.0734	48.0457	24.0543	33.3624	23.678	75.9	84.5	80.5	129	84	117.5	77.5	123.25	80.75	82.5	0	0	0	1	38	88888888888888888888	0	8	88888	8	88	8	0	8	88888	8	88	8	100	0	0			0	5	yes	0	0	0
1229	5	2012-12-06	83.7	174.5	519	39.9849	54.7738	28.9262	34.5593	27.4875	96	109	99	127.5	106	127.5	102	127.5	104	104	2	785	2.1	1	38	88888888888888888888	0	8	88888	8	88	8	0	8	88888	8	88	8	100	0	0			0	5	yes	0	0	0
1230	5	2011-09-29	116.2	165.4	272	64.6707	88.59	27.61	23.7608	42.4752	107.95	67	66	117.5	63	111	60.5	114.25	61.75	66.5	1	350	1	1	33	88888888888888888888	0	8	88888	8	88	8	0	8	88888	8	88	8	100	0	0	1	1	1	6	yes	0	0.833333	0
1230	5	2010-10-14	110.9	165.4	396	47.8427	65.5379	45.3621	40.9036	40.5378	109.5	63.5	63.5	128.5	83.5	122	79	125.25	81.25	63.5	0	0	0	1	33	88888888888888888888	0	8	88888	8	88	8	0	8	88888	8	88	8	100	0	0	1	1	1	6	yes	0	0.833333	0
1231	5	2011-10-15	94.2	171.2	552	37.9415	51.9747	42.2253	44.8251	32.1398	101.3	65	80.5	118.5	73	113.5	82	116	77.5	72.75	1	365	1	2	31	GNC WOMENS ONE A DAY	1		800	0	2	4	0	8	88888	8	88	8	0	1	0	0	0	0	4	yes	0	0	0
1231	5	2010-10-15	86.4	171.2	607	34.6928	47.5244	38.8756	44.9949	29.4786	85.95	75.5	81	135	92.5	128.5	94	131.75	93.25	78.25	0	0	0	2	31	GNC WOMENS ONE A DAY	1		800	0	2	4	0	8	88888	8	88	8	0	1	0	0	0	0	4	yes	0	0	0
1231	5	2012-09-28	90.5	171.2	570	36.9636	50.6351	39.8649	44.0496	30.8774	99.95	68.5	72	107	78.5	101.5	75	104.25	76.75	70.25	2	714	2	2	31	GNC WOMENS ONE A DAY	1		800	0	2	4	0	8	88888	8	88	8	0	1	0	0	0	0	4	yes	0	0	0
1232	5	2012-10-12	84.8	166	653	31.6224	43.3183	41.4817	48.917	30.7737	103	72	62	124	78	113	77	118.5	77.5	67	2	728	2	2	43	88888888888888888888	0	8	88888	8	88	8	0	8	88888	8	88	8	0	0	0	0	0	0	7	yes	0	1.85714	0
1232	5	2010-10-15	91.5	166	677	31.2597	42.8215	48.6785	53.2005	33.2051	96	51	62	108	71	118	80	113	75.5	56.5	0	0	0	2	43	88888888888888888888	0	8	88888	8	88	8	0	8	88888	8	88	8	0	0	0	0	0	0	7	yes	0	1.85714	0
1232	5	2011-10-07	91.2	166	675	31.2931	42.8672	48.3328	52.9965	33.0962	106.5	66	68	124.5	83.5	136	98	130.25	90.75	67	1	357	1	2	43	88888888888888888888	0	8	88888	8	88	8	0	8	88888	8	88	8	0	0	0	0	0	0	7	yes	0	1.85714	0
1233	5	2010-10-21	126.1	174.4	506	44.6684	61.1896	64.9104	51.4754	41.4593	110	72.5	70	108	79	109	82.5	108.5	80.75	71.25	0	0	0	2	34	88888888888888888888	0	8	88888	8	88	8	0	8	88888	8	88	8	0	0	0	0	0	0	6	yes	0	5.5	0
1233	5	2011-10-17	127.8	174.4	439	49.5853	67.9251	59.8749	46.8505	42.0182	116.75	68.5	69.5	115	86	110.5	82.5	112.75	84.25	69	1	361	1	2	34	88888888888888888888	0	8	88888	8	88	8	0	8	88888	8	88	8	0	0	0	0	0	0	6	yes	0	5.5	0
1233	5	2012-10-09	127.8	174.4	462	48.0337	65.7996	62.0004	48.5136	42.0182	121.95	67.5	71	99.5	74	111	82.5	105.25	78.25	69.25	2	719	2	2	34	88888888888888888888	0	8	88888	8	88	8	0	8	88888	8	88	8	0	0	0	0	0	0	6	yes	0	5.5	0
1234	5	2012-09-27	90.8	179	494	44.4223	60.8524	29.9476	32.9819	28.3387	104.4	72	68.5	128.5	88	127	87	127.75	87.5	70.25	2	702	1.9	1	38	88888888888888888888	0	8	88888	8	88	8	0	8	88888	8	88	8	100	0	0	1	0	0	6	yes	0	0.166667	0
1234	5	2011-10-03	88.15	179	410	50.3316	68.9474	19.2026	21.784	27.5116	97.95	86.5	84	130.5	93.5	131	92	130.75	92.75	85.25	1	342	0.9	1	38	88888888888888888888	0	8	88888	8	88	8	0	8	88888	8	88	8	100	0	0	1	0	0	6	yes	0	0.166667	0
1234	5	2010-10-26	86.5	179	514	41.9808	57.508	28.992	33.5168	26.9967	90.75	80.5	80.5	118.5	80.5	124	84.5	121.25	82.5	80.5	0	0	0	1	38	88888888888888888888	0	8	88888	8	88	8	0	8	88888	8	88	8	100	0	0	1	0	0	6	yes	0	0.166667	0
1235	5	2012-06-02	136.1	183.4	389	59.8304	81.9594	54.1406	39.78	40.4631	117.05	73.5	73.5	116	84.5	120.5	87	118.25	85.75	73.5	2	589	1.6	1	25	88888888888888888888	0	8	88888	8	88	8	0	8	88888	8	88	8	100	1	0	0	0	0	6	yes	0	11.6667	0
1235	5	2010-10-22	122	183.4	431	53.5591	73.3686	48.6314	39.8618	36.2711	96.8	73	68	131.5	97.5	133.5	89.5	132.5	93.5	70.5	0	0	0	1	25	88888888888888888888	0	8	88888	8	88	8	0	8	88888	8	88	8	100	1	0	0	0	0	6	yes	0	11.6667	0
1236	5	2010-10-27	70.2	165.7	457	39.2308	53.7408	16.4592	23.4462	25.5677	86.45	62	61.5	123.5	87	122.5	86	123	86.5	61.75	0	0	0	2	34	WOMENS ONE A DAY	0	8	88888	8	88	8	1	1	500	1	1	7	0	0	0	0	0	0	4	yes	2.75	12.25	2.75
1236	5	2012-01-14	74.4	165.7	556	34.0968	46.7079	27.6921	37.2206	27.0974	98.45	87	85.5	124.5	89	121	88	122.75	88.5	86.25	1	444	1.2	2	34	WOMENS ONE A DAY	0	8	88888	8	88	8	1	1	500	1	1	7	0	0	0	0	0	0	4	yes	2.75	12.25	2.75
1237	5	2012-11-03	61.8	169.4	566	33.4025	45.7569	16.0431	25.9597	21.5358	72.15	63	63.5	124	73	116.5	67.5	120.25	70.25	63.25	2	737	2	1	27	88888888888888888888	0	8	88888	8	88	8	0	8	88888	8	88	8	100	0	0	0	0	0	7	yes	5.57143	12.8571	0
1237	5	2010-10-28	62.3	169.4	568	33.5134	45.9087	16.3913	26.3102	21.7101	62.4	53.5	61.5	104.5	73	111.5	79	108	76	57.5	0	0	0	1	27	88888888888888888888	0	8	88888	8	88	8	0	8	88888	8	88	8	100	0	0	0	0	0	7	yes	5.57143	12.8571	0
1237	5	2011-10-01	62.5	169.4	643	30.4803	41.7538	20.7462	33.194	21.7798	76.1	63	65	108.5	69	109	70.5	108.75	69.75	64	1	338	0.9	1	27	88888888888888888888	0	8	88888	8	88	8	0	8	88888	8	88	8	100	0	0	0	0	0	7	yes	5.57143	12.8571	0
1238	5	2010-11-02	69.5	170.2	558	34.933	47.8534	21.6466	31.1462	23.992	70.5	90	94.5	126.5	78	122	78	124.25	78	92.25	0	0	0	1	33	MENS ONE A DAY	0	8	88888	8	88	8	0	8	88888	8	88	8	100	0	0	1	0	0	7	yes	19.1429	23.4286	7.14286
1238	5	2012-02-10	69.45	170.2	540	35.8245	49.0747	20.3753	29.3381	23.9747	86.5	78	73.5	127.5	72.5	126	72	126.75	72.25	75.75	1	465	1.3	1	33	MENS ONE A DAY	0	8	88888	8	88	8	0	8	88888	8	88	8	100	0	0	1	0	0	7	yes	19.1429	23.4286	7.14286
1239	5	2010-11-05	67.6	168.1	706	28.5901	39.1645	28.4355	42.0643	23.9228	73.35	65.5	63.5	109	66	121	75.5	115	70.75	64.5	0	0	0	2	29	88888888888888888888	0	8	88888	8	88	8	0	8	88888	8	88	8	0	0	0	0	0	0	8	yes	24.625	38.875	24.625
1240	5	2010-11-05	84.8	172.4	470	42.2828	57.9216	26.8784	31.6962	28.5313	89.85	81	76.5	128	85	129.5	83	128.75	84	78.75	0	0	0	1	30	88888888888888888888	0	8	88888	8	88	8	0	8	88888	8	88	8	100	0	0	0	0	0	7	yes	128	135.286	106.286
1241	5	2010-11-08	75.5	160.4	496	35.4928	48.6203	26.8797	35.6022	29.3453	90.1	72	71.5	109	72	89.5	62	99.25	67	71.75	0	0	0	2	45	ONE A DAY	0	8	88888	8	88	8	0	8	88888	8	88	8	0	0	0	0	0	0	1	no
1242	5	2010-11-11	92	173.4	519	40.2336	55.1146	36.8854	40.0929	30.5978	98.7	56	53.5	143	95	132	81.5	137.5	88.25	54.75	0	0	0	1	29	88888888888888888888	0	8	88888	8	88	8	0	8	88888	8	88	8	100	0	0	0	0	0	7	yes	29.1429	43.2857	5.42857
1243	5	2010-11-13	50.9	159.1	856	21.5551	29.5275	21.3725	41.9891	20.1084	71	74.5	78	117.5	78.5	114.5	77.5	116	78	76.25	0	0	0	2	35	NATURE MADE	1	1			1	1	0	8	88888	8	88	8	0	0	0	0	0	0	6	yes	0	8	0
1243	5	2012-11-09	52.6	159.1	785	23.1054	31.6513	20.9487	39.8265	20.78	76.1	80.5	76	121.5	77.5	123	86.5	122.25	82	78.25	2	727	2	2	35	NATURE MADE	1	1			1	1	0	8	88888	8	88	8	0	0	0	0	0	0	6	yes	0	8	0
1243	5	2012-01-28	51.1	159.1	737	24.0478	32.9422	18.1578	35.5339	20.1874	87	83	78.5	106.5	64.5	104	59.5	105.25	62	80.75	1	441	1.2	2	35	NATURE MADE	1	1			1	1	0	8	88888	8	88	8	0	0	0	0	0	0	6	yes	0	8	0
1244	5	2010-11-13	75.9	170	473	40.3118	55.2216	20.6784	27.2443	26.263	71	48	48.5	117.5	68	120.5	64	119	66	48.25	0	0	0	1	25	88888888888888888888	0	8	88888	8	88	8	0	8	88888	8	88	8	100	0	0	0	0	0	7	yes	7.14286	41.8571	7.14286
1244	5	2011-08-09	74.5	170	445	42.1674	57.7636	16.7364	22.465	25.7785	79.5	46	46	121	73.5	123	73.5	122	73.5	46	1	269	0.7	1	25	88888888888888888888	0	8	88888	8	88	8	0	8	88888	8	88	8	100	0	0	0	0	0	7	yes	7.14286	41.8571	7.14286
1245	5	2010-11-13	111.3	168.6	583	37.3528	51.1682	60.1318	54.0268	39.1544	89	81	81	101.5	60	98	62.5	99.75	61.25	81	0	0	0	2	31	88888888888888888888	0	8	88888	8	88	8	0	8	88888	8	88	8	0	0	0	0	0	0	7	yes	0	6.57143	0
1245	5	2012-04-21	114.3	168.6	539	39.7056	54.3912	59.9088	52.4137	40.2097	105.75	81	85.5	94.5	61.5	94	65	94.25	63.25	83.25	1	525	1.4	2	31	88888888888888888888	0	8	88888	8	88	8	0	8	88888	8	88	8	0	0	0	0	0	0	7	yes	0	6.57143	0
1246	5	2010-11-15	81	167.9	670	30.952	42.4	38.6	47.6544	28.7332	105.75	71.5	67	93	59.5	84	55	88.5	57.25	69.25	0	0	0	2	25	88888888888888888888	0	8	88888	8	88	8	0	8	88888	8	88	8	0	0	0	0	0	0	7	yes	6	10.4286	6
1246	5	2012-04-12	79.7	167.9	643	31.7411	43.4809	36.2191	45.4443	28.272	99.05	80	82.5	110	65	98	67	104	66	81.25	1	514	1.4	2	25	88888888888888888888	0	8	88888	8	88	8	0	8	88888	8	88	8	0	0	0	0	0	0	7	yes	6	10.4286	6
1246	5	2012-12-08	87.5	167.9	542	36.5374	50.0512	37.4488	42.7986	31.0389	112	75.5	70	94	67.5	101	53	97.5	60.25	72.75	2	754	2.1	2	25	88888888888888888888	0	8	88888	8	88	8	0	8	88888	8	88	8	0	0	0	0	0	0	7	yes	6	10.4286	6
1247	5	2010-11-16	60.4	155	566	29.1463	39.9265	20.4735	33.8965	25.1405	71	90.5	88.5	120.5	71.5	118	70	119.25	70.75	89.5	0	0	0	2	25	GNC	0	8	88888	8	88	8	0	8	88888	8	88	8	0	0	0	0	0	0	5	yes	0	18.8	0
1248	5	2012-11-29	69.7	171.5	532	36.8999	50.5478	19.1522	27.4781	23.6976	80	74.5	68	137	74	117	62.5	127	68.25	71.25	2	743	2	1	25	88888888888888888888	0	8	88888	8	88	8	0	8	88888	8	88	8	100	1	0	0	0	0	7	yes	6.85714	29.5714	2.85714
1248	5	2010-11-17	77.5	171.5	633	32.8863	45.0497	32.4503	41.8713	26.3496	79	71.5	61	141.5	76	144	79	142.75	77.5	66.25	0	0	0	1	25	88888888888888888888	0	8	88888	8	88	8	0	8	88888	8	88	8	100	1	0	0	0	0	7	yes	6.85714	29.5714	2.85714
1248	5	2012-01-23	69.9	171.5	595	33.6863	46.1456	23.7544	33.9835	23.7656	78.5	77.5	73.5	140	76	143	79.5	141.5	77.75	75.5	1	432	1.2	1	25	88888888888888888888	0	8	88888	8	88	8	0	8	88888	8	88	8	100	1	0	0	0	0	7	yes	6.85714	29.5714	2.85714
1249	5	2010-11-16	60.8	164.6	734	26.3178	36.0518	24.7482	40.7042	22.4411	89.35	79.5	77.5	109	73	109.5	68.5	109.25	70.75	78.5	0	0	0	2	25	88888888888888888888	0	8	88888	8	88	8	0	8	88888	8	88	8	0	0	1	1	1	1	5	yes	0	3	0
1250	5	2012-10-08	66.6	181.5	485	43.2158	59.1997	7.40028	11.1115	20.2172	76	102	97.5	128.5	68	115.5	70.5	122	69.25	99.75	2	691	1.9	1	27	88888888888888888888	0	8	88888	8	88	8	0	8	88888	8	88	8	100	0	1	1	1	1	7	yes	8.57143	39.5714	8.57143
1250	5	2010-11-17	69.5	181.5	565	38.2434	52.3882	17.1118	24.6212	21.0975	78.45	92.5	92	123	81	124.5	78	123.75	79.5	92.25	0	0	0	1	27	88888888888888888888	0	8	88888	8	88	8	0	8	88888	8	88	8	100	0	1	1	1	1	7	yes	8.57143	39.5714	8.57143
1251	5	2013-03-19	76.9	176	423	46.6921	63.9618	12.9382	16.8248	24.8257	82.15	78	71	118	85	120.5	83.5	119.25	84.25	74.5	2	852	2.3	1	35	88888888888888888888	0	8	88888	8	88	8	0	8	88888	8	88	8	100	1	0	0	0	0	6	yes	0	8.66667	0
1251	5	2010-11-18	74.9	176	521	39.3629	53.9218	20.9782	28.0082	24.18	77.15	72	70.5	124.5	81	122.5	79	123.5	80	71.25	0	0	0	1	35	88888888888888888888	0	8	88888	8	88	8	0	8	88888	8	88	8	100	1	0	0	0	0	6	yes	0	8.66667	0
1252	5	2012-12-06	97.1	173.5	612	36.1974	49.5855	47.5145	48.9336	32.2567	113.55	80.5	78.5	123	83.5	119.5	83	121.25	83.25	79.5	2	748	2	2	37	88888888888888888888	0	8	88888	8	88	8	0	8	88888	8	88	8	0	1	0	1	0	0	5	yes	3.8	50.4	3.8
1252	5	2010-11-19	109.7	173.5	567	39.4417	54.0298	55.6702	50.7477	36.4425	112.85	81	81	121	89	127.5	100	124.25	94.5	81	0	0	0	2	37	88888888888888888888	0	8	88888	8	88	8	0	8	88888	8	88	8	0	1	0	1	0	0	5	yes	3.8	50.4	3.8
1252	5	2012-01-25	88.65	173.5	503	40.899	56.026	32.624	36.8009	29.4496	106	80.5	81	137	87.5	129.5	84.5	133.25	86	80.75	1	432	1.2	2	37	88888888888888888888	0	8	88888	8	88	8	0	8	88888	8	88	8	0	1	0	1	0	0	5	yes	3.8	50.4	3.8
1253	5	2010-11-19	81.9	179.8	572	38.5204	52.7677	29.1323	35.5706	25.334	83.9	69.5	67	150.5	100.5	157	103	153.75	101.75	68.25	0	0	0	1	35	88888888888888888888	0	8	88888	8	88	8	0	8	88888	8	88	8	100	1	0	0	0	0	6	yes	2.66667	9.5	0
1253	5	2013-01-28	82.4	179.8	503	42.5109	58.2341	24.1659	29.3276	25.4887	85.5	71.5	70.5	129.5	89.5	108.5	72	119	80.75	71	2	801	2.2	1	35	88888888888888888888	0	8	88888	8	88	8	0	8	88888	8	88	8	100	1	0	0	0	0	6	yes	2.66667	9.5	0
1254	5	2010-11-19	116.9	167.8	551	39.1098	53.5751	63.3249	54.1702	41.5174	125.45	66.5	67	124	82	123	80	123.5	81	66.75	0	0	0	2	32	88888888888888888888	0	8	88888	8	88	8	0	8	88888	8	88	8	0	1	1	1	1	1	6	yes	0	3.16667	0
1254	5	2012-02-04	121	167.8	537	40.1976	55.0652	65.9348	54.4916	42.9736	137	92	92.5	128.5	81.5	122	81.5	125.25	81.5	92.25	1	442	1.2	2	32	88888888888888888888	0	8	88888	8	88	8	0	8	88888	8	88	8	0	1	1	1	1	1	6	yes	0	3.16667	0
1254	5	2012-12-07	117.5	167.8	545	39.8114	54.5362	62.9638	53.5862	41.7305	130	97	95.5	120.5	88	109.5	80	115	84	96.25	2	749	2.1	2	32	88888888888888888888	0	8	88888	8	88	8	0	8	88888	8	88	8	0	1	1	1	1	1	6	yes	0	3.16667	0
1255	5	2012-09-29	71.8	156.6	571	30.4835	41.7582	30.0418	41.8409	29.278	87	71	66	122.5	82.5	110	64	116.25	73.25	68.5	2	679	1.9	2	26	WOMENS ULTRA MEGA	0	8	88888	8	88	8	0	8	88888	8	88	8	0	0	0	0	0	0	7	yes	0	12	0
1255	5	2010-11-20	63.9	156.6	678	26.2346	35.9378	27.9622	43.7593	26.0566	71	76	78	115.5	77	112	72.5	113.75	74.75	77	0	0	0	2	26	WOMENS ULTRA MEGA	0	8	88888	8	88	8	0	8	88888	8	88	8	0	0	0	0	0	0	7	yes	0	12	0
1256	5	2012-05-26	80.8	166.6	566	34.5393	47.3142	33.4858	41.4429	29.1113	94.95	69.5	70.5	106.5	68	111	73.5	108.75	70.75	70	1	553	1.5	2	42	GNC WOMENS MEGA	0	8	88888	8	88	8	0	8	88888	8	88	8	0	0	0	0	0	0	7	yes	0	6.28571	0
1256	5	2012-12-01	82.8	166.6	614	32.7756	44.8981	37.9019	45.7752	29.8319	102.55	82.5	86	108	71	106.5	67.5	107.25	69.25	84.25	2	742	2	2	42	GNC WOMENS MEGA	0	8	88888	8	88	8	0	8	88888	8	88	8	0	0	0	0	0	0	7	yes	0	6.28571	0
1256	5	2010-11-20	78	166.6	620	32.0553	43.9114	34.0886	43.7033	28.1025	95.9	69	69.5	111	74.5	108	74	109.5	74.25	69.25	0	0	0	2	42	GNC WOMENS MEGA	0	8	88888	8	88	8	0	8	88888	8	88	8	0	0	0	0	0	0	7	yes	0	6.28571	0
1257	5	2010-11-22	69	175.4	556	36.6555	50.213	18.787	27.2275	22.428	78.1	79	79	121.5	78	122	76	121.75	77	79	0	0	0	1	44	88888888888888888888	0	8	88888	8	88	8	0	8	88888	8	88	8	100	0	0	0	0	0	7	yes	0	0.571429	0
1257	5	2012-07-02	70.6	175.4	509	39.7077	54.3942	16.2058	22.9544	22.948	86.3	81.5	79.5	129.5	82.5	112	72.5	120.75	77.5	80.5	2	588	1.6	1	44	88888888888888888888	0	8	88888	8	88	8	0	8	88888	8	88	8	100	0	0	0	0	0	7	yes	0	0.571429	0
1258	5	2012-04-17	79.4	159.9	531	33.9439	46.4984	32.9016	41.4378	31.0544	87.95	86.5	87	125	85	125	81.5	125	83.25	86.75	1	505	1.4	2	25	88888888888888888888	0	8	88888	8	88	8	0	8	88888	8	88	8	0	0	0	0	0	0	7	yes	8	57.1429	4.85714
1258	5	2010-11-29	72	159.9	535	33.0396	45.2597	26.7403	37.1393	28.1602	74	85	85	125	85	114.5	81	119.75	83	85	0	0	0	2	25	88888888888888888888	0	8	88888	8	88	8	0	8	88888	8	88	8	0	0	0	0	0	0	7	yes	8	57.1429	4.85714
1259	5	2010-11-30	90.6	182.1	477	46.0989	63.1491	27.4509	30.299	27.3217	94.9	72.5	70	131.5	89	136	88.5	133.75	88.75	71.25	0	0	0	1	44	88888888888888888888	0	8	88888	8	88	8	0	8	88888	8	88	8	100	0	0	0	0	0	7	yes	12	29	5.57143
1259	5	2012-12-07	92.3	182.1	424	50.5429	69.2369	23.0631	24.9871	27.8344	98	73.5	68	146	94	153	94.5	149.5	94.25	70.75	2	738	2	1	44	88888888888888888888	0	8	88888	8	88	8	0	8	88888	8	88	8	100	0	0	0	0	0	7	yes	12	29	5.57143
1259	5	2012-01-25	95.5	182.1	378	56.0055	76.7199	18.7801	19.665	28.7994	98.55	86	85.5	158	88.5	164.5	92.5	161.25	90.5	85.75	1	421	1.2	1	44	88888888888888888888	0	8	88888	8	88	8	0	8	88888	8	88	8	100	0	0	0	0	0	7	yes	12	29	5.57143
1260	5	2010-12-02	95.9	161.2	583	33.6906	46.1515	49.7485	51.8754	36.9053	106.9	69	70	106.5	76	112.5	87.5	109.5	81.75	69.5	0	0	0	2	43	GNC WOMENS MEGA	0	8	88888	8	88	8	0	8	88888	8	88	8	0	0	0	0	0	0	7	yes	0	18.5714	0
1261	5	2012-01-24	96.5	164.5	512	38.0379	52.1067	44.3933	46.0035	35.6612	100.75	72.5	71.5	130.5	78	129.5	77.5	130	77.75	72	1	420	1.1	2	37	PRENATAL	0	8	88888	8	88	8	0	8	88888	8	88	8	0	0	0	0	0	0	4	yes	0	9.5	0
1261	5	2010-11-30	92.6	164.5	459	40.8208	55.9189	36.6811	39.6124	34.2199	90.1	66	66	111	67.5	102.5	76	106.75	71.75	66	0	0	0	2	37	PRENATAL	0	8	88888	8	88	8	0	8	88888	8	88	8	0	0	0	0	0	0	4	yes	0	9.5	0
1261	5	2012-12-06	81	164.5	430	41.9536	57.4707	23.5293	29.0485	29.9332	88	82.5	92	128.5	78	114	88	121.25	83	87.25	2	737	2	2	37	PRENATAL	0	8	88888	8	88	8	0	8	88888	8	88	8	0	0	0	0	0	0	4	yes	0	9.5	0
1262	5	2010-12-09	86.8	171.5	604	34.944	47.8685	38.9315	44.8519	29.5115	97.95	77.5	81	107	72	107	75.5	107	73.75	79.25	0	0	0	2	27	88888888888888888888	0	8	88888	8	88	8	0	8	88888	8	88	8	0	0	0	0	0	0	7	yes	32.4286	111.286	19.4286
1262	5	2012-01-31	85.7	171.5	584	35.7012	48.9057	36.7943	42.9338	29.1375	103.25	78.5	83	112.5	69.5	108	81	110.25	75.25	80.75	1	418	1.1	2	27	88888888888888888888	0	8	88888	8	88	8	0	8	88888	8	88	8	0	0	0	0	0	0	7	yes	32.4286	111.286	19.4286
1262	5	2013-01-24	85.8	171.5	561	36.5592	50.0811	35.7189	41.6304	29.1715	105	81.5	71.5	86.5	53.5	111	64.5	98.75	59	76.5	2	777	2.1	2	27	88888888888888888888	0	8	88888	8	88	8	0	8	88888	8	88	8	0	0	0	0	0	0	7	yes	32.4286	111.286	19.4286
1263	5	2012-12-07	92.4	157.9	610	31.4081	43.0248	49.3752	53.4364	37.0602	113	69.5	63	106	73.5	104	74	105	73.75	66.25	2	734	2	2	30	88888888888888888888	0	8	88888	8	88	8	0	8	88888	8	88	8	0	0	0	0	0	0	7	yes	0	4.14286	0
1263	5	2010-12-04	90.7	157.9	600	31.6229	43.319	47.381	52.2392	36.3784	98.75	73	74.5	105.5	71.5	103.5	72.5	104.5	72	73.75	0	0	0	2	30	88888888888888888888	0	8	88888	8	88	8	0	8	88888	8	88	8	0	0	0	0	0	0	7	yes	0	4.14286	0
1263	5	2012-01-24	86.8	157.9	570	32.3775	44.3527	42.4473	48.9024	34.8141	113.5	93	95	103	70	100	72	101.5	71	94	1	416	1.1	2	30	88888888888888888888	0	8	88888	8	88	8	0	8	88888	8	88	8	0	0	0	0	0	0	7	yes	0	4.14286	0
1264	5	2010-12-09	68.8	174.5	574	35.4531	48.5659	20.2341	29.4101	22.5942	71	70	65.5	118.5	64.5	115.5	58.5	117	61.5	67.75	0	0	0	1	35	88888888888888888888	0	8	88888	8	88	8	0	8	88888	8	88	8	100	0	0	0	0	0	6	yes	18.1667	30.5	4
1264	5	2012-01-31	79.3	174.5	508	40.0418	54.8517	24.4483	30.8301	26.0425	85	58.5	60	116	55.5	120.5	61	118.25	58.25	59.25	1	418	1.1	1	35	88888888888888888888	0	8	88888	8	88	8	0	8	88888	8	88	8	100	0	0	0	0	0	6	yes	18.1667	30.5	4
1265	5	2010-12-10	76.9	180.5	510	41.8506	57.3296	19.5704	25.4491	23.6033	75.95	57	57.5	122.5	71	117	67	119.75	69	57.25	0	0	0	1	40	88888888888888888888	0	8	88888	8	88	8	0	8	88888	8	88	8	100	0	0	0	0	0	7	yes	8.85714	22.8571	8.85714
1265	5	2012-01-31	77.6	180.5	526	40.9119	56.0437	21.5563	27.7787	23.8181	80.5	60.5	58.5	118.5	59.5	110.5	62	114.5	60.75	59.5	1	417	1.1	1	40	88888888888888888888	0	8	88888	8	88	8	0	8	88888	8	88	8	100	0	0	0	0	0	7	yes	8.85714	22.8571	8.85714
1266	5	2010-12-13	70.1	156.4	686	26.5702	36.3976	33.7024	48.0777	28.6579	89.5	93.5	84	116	88.5	121.5	83.5	118.75	86	88.75	0	0	0	2	34	88888888888888888888	0	8	88888	8	88	8	0	8	88888	8	88	8	0	0	1	1	1	1	7	yes	0	1.28571	0
1267	5	2010-12-28	79.4	176.1	477	42.6785	58.4638	20.9362	26.3681	25.6036	79.7	81.5	80	132.5	74.5	130.5	71	131.5	72.75	80.75	0	0	0	1	39	MENS ONE A DAY	0	8	88888	8	88	8	0	8	88888	8	88	8	100	0	0	0	0	0	7	yes	6.57143	40.8571	6.42857
1268	5	2010-12-28	89.7	154.8	537	33.1161	45.3645	44.3355	49.4264	37.4326	119.55	81.5	76.5	97.5	65.5	95.5	65	96.5	65.25	79	0	0	0	2	39	88888888888888888888	0	8	88888	8	88	8	0	8	88888	8	88	8	0	0	1	1	1	1	4	yes	0	3.5	0
1268	5	2012-12-19	96.7	154.8	524	34.4298	47.1641	49.5359	51.2264	40.3538	127	81	80	102.5	69.5	97	67.5	99.75	68.5	80.5	2	722	2	2	39	88888888888888888888	0	8	88888	8	88	8	0	8	88888	8	88	8	0	0	1	1	1	1	4	yes	0	3.5	0
1268	5	2011-11-14	94.3	154.8	489	35.8313	49.0839	45.2161	47.9492	39.3523	117.85	74.5	76	94.5	64	95	63	94.75	63.5	75.25	1	321	0.9	2	39	88888888888888888888	0	8	88888	8	88	8	0	8	88888	8	88	8	0	0	1	1	1	1	4	yes	0	3.5	0
1269	5	2012-12-11	99.1	160.1	598	33.0325	45.2501	53.8499	54.339	38.6626	126	71.5	66.5	106.5	72	96	68.5	101.25	70.25	69	2	713	2	2	38	88888888888888888888	0	8	88888	8	88	8	0	8	88888	8	88	8	0	0	1	1	0	1	6	yes	0	3.5	0
1269	5	2012-02-08	98.9	160.1	517	36.5749	50.1026	48.7974	49.3402	38.5846	127.25	67.5	65.5	96.5	69	106.5	71	101.5	70	66.5	1	406	1.1	2	38	88888888888888888888	0	8	88888	8	88	8	0	8	88888	8	88	8	0	0	1	1	0	1	6	yes	0	3.5	0
1269	5	2010-12-29	99.9	160.1	536	35.7615	48.9884	50.9116	50.9626	38.9747	130.45	58.5	62	103	74	108	77.5	105.5	75.75	60.25	0	0	0	2	38	88888888888888888888	0	8	88888	8	88	8	0	8	88888	8	88	8	0	0	1	1	0	1	6	yes	0	3.5	0
1270	5	2011-01-04	130.3	165.1	440	46.0292	63.0537	67.2463	51.6088	47.8025	120.45	70	69.5	122	85	121	76.5	121.5	80.75	69.75	0	0	0	2	25	88888888888888888888	0	8	88888	8	88	8	0	8	88888	8	88	8	0	0	0	0	0	0	7	yes	10.5714	27.7143	10.5714
1271	5	2013-01-09	74.9	164.4	642	30.6652	42.0072	32.8928	43.9157	27.7127	98	91.5	71.5	152	108	157.5	99	154.75	103.5	81.5	2	734	2	2	42	88888888888888888888	0	8	88888	8	88	8	0	8	88888	8	88	8	0	1	0	0	0	0	7	yes	0	12	0
1271	5	2011-01-06	73.2	164.4	635	30.4479	41.7095	31.4905	43.0198	27.0837	83.85	76	80	142	94	143.5	95.5	142.75	94.75	78	0	0	0	2	42	88888888888888888888	0	8	88888	8	88	8	0	8	88888	8	88	8	0	1	0	0	0	0	7	yes	0	12	0
1271	5	2012-07-30	73.8	164.4	677	29.1383	39.9155	33.8845	45.9139	27.3057	92.05	73.5	69.5	136.5	88	129.5	88	133	88	71.5	1	571	1.6	2	42	88888888888888888888	0	8	88888	8	88	8	0	8	88888	8	88	8	0	1	0	0	0	0	7	yes	0	12	0
1272	5	2013-01-29	102.5	157.5	461	39.2222	53.729	48.771	47.5814	41.3202	118	61.5	62	107.5	75	110	75.5	108.75	75.25	61.75	2	755	2.1	2	35	UNKNOWN	1	0			1	2	0	8	88888	8	88	8	0	0	0	0	0	0	5	yes	0	1.2	0
1272	5	2011-01-05	105.3	157.5	519	36.2726	49.6884	55.6116	52.8125	42.449	125.6	78.5	77.5	101.5	65	96.5	63.5	99	64.25	78	0	0	0	2	35	UNKNOWN	1	0			1	2	0	8	88888	8	88	8	0	0	0	0	0	0	5	yes	0	1.2	0
1272	5	2012-02-08	107.3	157.5	472	38.9319	53.3314	53.9686	50.2969	43.2552	119.5	57	58	128	89	138.5	96.5	133.25	92.75	57.5	1	399	1.1	2	35	UNKNOWN	1	0			1	2	0	8	88888	8	88	8	0	0	0	0	0	0	5	yes	0	1.2	0
1273	5	2011-01-11	103.8	185.4	553	43.5662	59.6798	44.1202	42.505	30.198	96.4	56.5	56.5	134.5	85	131.5	82	133	83.5	56.5	0	0	0	1	34	CENTRUM A Z ULTRA	0	8	88888	8	88	8	0	8	88888	8	88	8	100	0	0	0	0	0	7	yes	4	8.71429	1.57143
1274	5	2011-01-07	62.7	165.8	661	28.9245	39.6226	23.0774	36.8061	22.8086	70.55	78	78	106.5	61	108	65	107.25	63	78	0	0	0	2	35	88888888888888888888	0	8	88888	8	88	8	0	8	88888	8	88	8	0	0	0	0	0	0	7	yes	0	4	0
1274	5	2012-04-17	56.6	165.8	608	30.2106	41.3845	15.2155	26.8826	20.5896	71.95	83.5	73.5	111	69	108	70	109.5	69.5	78.5	1	466	1.3	2	35	88888888888888888888	0	8	88888	8	88	8	0	8	88888	8	88	8	0	0	0	0	0	0	7	yes	0	4	0
1274	5	2013-01-11	53.9	165.8	626	28.4865	39.0227	14.8773	27.6017	19.6074	75.45	83	81	94	57.5	108.5	58	101.25	57.75	82	2	735	2	2	35	88888888888888888888	0	8	88888	8	88	8	0	8	88888	8	88	8	0	0	0	0	0	0	7	yes	0	4	0
1275	5	2012-02-07	145.4	159.9	42	330.743	453.072			56.8679	146.75	71	74	175	117.5	168.5	120.5	171.75	119	72.5	1	391	1.1	2	25	88888888888888888888	0	8	88888	8	88	8	0	8	88888	8	88	8	0	1	0	0	0	0	7	yes	36.4286	36.4286	28.2857
1275	5	2013-01-22	150.9	159.9	395	50.0567	68.5708	82.3292	54.5588	59.0191	154	74.5	73.5	161.5	102	152	108	156.75	105	74	2	741	2	2	25	88888888888888888888	0	8	88888	8	88	8	0	8	88888	8	88	8	0	1	0	0	0	0	7	yes	36.4286	36.4286	28.2857
1275	5	2011-01-12	144.2	159.9	411	47.5118	65.0847	79.1153	54.865	56.3986	136.9	73.5	69.5	151.5	108	145	111	148.25	109.5	71.5	0	0	0	2	25	88888888888888888888	0	8	88888	8	88	8	0	8	88888	8	88	8	0	1	0	0	0	0	7	yes	36.4286	36.4286	28.2857
1276	5	2011-01-15	66.1	164.4	629	29.9695	41.0541	25.0459	37.8909	24.4567	77	82	77	109.5	66.5	107.5	66	108.5	66.25	79.5	0	0	0	2	45	GNC WOMENS ACTIVE	0	8	88888	8	88	8	0	8	88888	8	88	8	0	0	0	0	0	0	7	yes	9.42857	17.8571	2.28571
1276	5	2013-01-16	54	164.4	584	30.8328	42.2367	11.7633	21.7839	19.9798	71	85	83.5	112	67	114.5	76.5	113.25	71.75	84.25	2	732	2	2	45	GNC WOMENS ACTIVE	0	8	88888	8	88	8	0	8	88888	8	88	8	0	0	0	0	0	0	7	yes	9.42857	17.8571	2.28571
1276	5	2012-02-06	67.5	164.4	581	31.9442	43.7592	23.7408	35.1716	24.9747	86.75	74	74	116.5	68.5	126	82	121.25	75.25	74	1	387	1.1	2	45	GNC WOMENS ACTIVE	0	8	88888	8	88	8	0	8	88888	8	88	8	0	0	0	0	0	0	7	yes	9.42857	17.8571	2.28571
1277	5	2011-01-19	51.6	165.6	559	31.7172	43.4482	8.1518	15.7981	18.8161	63.5	83.5	78.5	168.5	126	165.5	120.5	167	123.25	81	0	0	0	2	32	88888888888888888888	0	8	88888	8	88	8	0	8	88888	8	88	8	0	1	0	0	0	0	7	yes	0	7.14286	0
1277	5	2012-04-23	53.7	165.6	457	37.5927	51.4969	2.20314	4.10268	19.5818	76	90.5	87.5	163.5	127.5	178	132.5	170.75	130	89	1	460	1.3	2	32	88888888888888888888	0	8	88888	8	88	8	0	8	88888	8	88	8	0	1	0	0	0	0	7	yes	0	7.14286	0
1278	5	2013-01-04	79.3	179.4	345	57.3692	78.5879	0.712095	0.897975	24.6393	84	77	73	146.5	94	141	87	143.75	90.5	75	2	715	2	1	39	88888888888888888888	0	8	88888	8	88	8	0	8	88888	8	88	8	100	1	1	1	1	1	2	no
1278	5	2012-02-03	68.6	179.4	387	51.033	69.9082	0.5	0.5	21.3147	81.5	87	84.5	109	67.5	110.5	65.5	109.75	66.5	85.75	1	379	1	1	39	88888888888888888888	0	8	88888	8	88	8	0	8	88888	8	88	8	100	1	1	1	1	1	2	no
1278	5	2011-01-20	69	179.4	464	43.923	60.1684	8.83157	12.7994	21.439	77.35	86	85	144	86	138	80	141	83	85.5	0	0	0	1	39	88888888888888888888	0	8	88888	8	88	8	0	8	88888	8	88	8	100	1	1	1	1	1	2	no
1279	5	2011-01-21	74.2	160.3	658	28.7262	39.351	34.849	46.9663	28.876	83.95	84	83	120.5	73	118.5	73	119.5	73	83.5	0	0	0	2	26	88888888888888888888	0	8	88888	8	88	8	0	8	88888	8	88	8	0	0	0	0	0	0	1	no
1279	5	2013-01-08	71.5	160.3	580	31.6163	43.31	28.19	39.4266	27.8252	90.9	79.5	66.5	116.5	82.5	121.5	76	119	79.25	73	2	718	2	2	26	88888888888888888888	0	8	88888	8	88	8	0	8	88888	8	88	8	0	0	0	0	0	0	1	no
1280	5	2013-01-07	76.8	163	598	31.736	43.474	33.326	43.3933	28.9059	100.6	75	66.5	105	71	113	69	109	70	70.75	2	714	2	2	25	88888888888888888888	0	8	88888	8	88	8	0	8	88888	8	88	8	0	0	0	0	0	0	7	yes	2.85714	8.14286	2.85714
1280	5	2012-02-10	84.4	163	620	31.6848	43.4038	40.9962	48.5737	31.7663	103.5	74.5	72.5	109	68.5	111	71.5	110	70	73.5	1	382	1	2	25	88888888888888888888	0	8	88888	8	88	8	0	8	88888	8	88	8	0	0	0	0	0	0	7	yes	2.85714	8.14286	2.85714
1280	5	2011-01-24	70.1	163	631	29.9107	40.9736	29.1264	41.5498	26.3841	83.05	72.5	74.5	109.5	65	110.5	68.5	110	66.75	73.5	0	0	0	2	25	88888888888888888888	0	8	88888	8	88	8	0	8	88888	8	88	8	0	0	0	0	0	0	7	yes	2.85714	8.14286	2.85714
1281	5	2011-01-25	147.4	182.2	395	59.1319	81.0026	66.3974	45.0457	44.4018	137	71	71.5	110.5	78.5	112	79	111.25	78.75	71.25	0	0	0	1	43	GERITOL COMPLETE	0	8	88888	8	88	8	0	8	88888	8	88	8	100	0	0	1	0	0	7	yes	7.14286	17.8571	7.14286
1282	5	2013-02-07	124.9	180.5	414	54.0897	74.0954	50.8046	40.6762	38.3361	129	72.5	73.5	100.5	71.5	109	82	104.75	76.75	73	2	720	2	1	45	88888888888888888888	0	8	88888	8	88	8	0	8	88888	8	88	8	100	0	0	0	0	0	7	yes	45.4286	54.1429	45.4286
1282	5	2011-02-18	117.7	180.5	451	50.1372	68.6811	49.0189	41.6473	36.1262	119.75	63.5	62	115	79	115	76	115	77.5	62.75	0	0	0	1	45	88888888888888888888	0	8	88888	8	88	8	0	8	88888	8	88	8	100	0	0	0	0	0	7	yes	45.4286	54.1429	45.4286
1282	5	2012-04-25	114.55	180.5	395	55.1368	75.5299	39.0201	34.0638	35.1593	120.3	76.5	79.5	115	72	122	78.5	118.5	75.25	78	1	432	1.2	1	45	88888888888888888888	0	8	88888	8	88	8	0	8	88888	8	88	8	100	0	0	0	0	0	7	yes	45.4286	54.1429	45.4286
1283	5	2011-02-22	36.1	146.4	822	18.3081	25.0796	11.0204	30.5274	16.8432	57.5	72	66	138.5	96.5	130	85	134.25	90.75	69	0	0	0	2	30	GENERIC MULTIVITAMIN	0	8	88888	8	88	8	0	8	88888	8	88	8	0	1	0	0	0	0	4	yes	29.75	31.5	29.75
1284	5	2011-02-24	72.3	164.7	683	28.886	39.5699	32.7301	45.2698	26.6533	75.9	60	62.5	114	70	108.5	67	111.25	68.5	61.25	0	0	0	2	30	88888888888888888888	1	1	1000	0	1	5	1	1	600	1	2	5	0	0	0	0	0	0	2	no
1285	5	2011-03-01	55.8	158.4	647	26.8006	36.7131	19.0869	34.2059	22.2394	67.95	72	69.5	112	71	113	70.5	112.5	70.75	70.75	0	0	0	2	25	CENTRUM FOR WOMEN	0	8	88888	8	88	8	0	8	88888	8	88	8	0	0	0	0	0	0	7	yes	0	2.71429	0
1286	5	2011-03-02	114.5	190.9	523	48.5009	66.4396	48.0604	41.9741	31.4191	102.85	62.5	61	130.5	72.5	135.5	80	133	76.25	61.75	0	0	0	1	35	88888888888888888888	0	8	88888	8	88	8	0	8	88888	8	88	8	100	0	0	1	0	0	7	yes	4.28571	13.1429	4.28571
1287	5	2011-03-04	69.9	174.7	547	36.9823	50.6607	19.2393	27.524	22.9029	73.95	69	63.5	132.5	79	130	81.5	131.25	80.25	66.25	0	0	0	1	28	88888888888888888888	0	8	88888	8	88	8	0	8	88888	8	88	8	100	0	0	1	0	0	7	yes	4.57143	42.5714	3
1288	5	2012-03-22	90.5	182.5	444	48.9358	67.0353	23.4647	25.9278	27.1721	90.65	60	60	101	63.5	107	70	104	66.75	60	1	384	1.1	1	37	88888888888888888888	0	8	88888	8	88	8	0	8	88888	8	88	8	100	0	0	0	0	0	3	no
1288	5	2011-03-04	88.6	182.5	535	42.1421	57.7289	30.8711	34.8432	26.6016	88.5	55.5	63	116.5	72	113	72	114.75	72	59.25	0	0	0	1	37	88888888888888888888	0	8	88888	8	88	8	0	8	88888	8	88	8	100	0	0	0	0	0	3	no
1289	5	2011-03-04	98.4	161.1	513	37.051	50.7547	47.6453	48.42	37.9144	111.05	58.5	59	123.5	75.5	118	77.5	120.75	76.5	58.75	0	0	0	2	44	88888888888888888888	0	8	88888	8	88	8	0	8	88888	8	88	8	0	0	0	0	0	0	6	yes	7.5	12.1667	7.5
1290	5	2011-03-08	112.7	179.2	472	47.4742	65.0331	47.6669	42.2954	35.0952	109.3	70.5	70	154	102.5	151.5	96	152.75	99.25	70.25	0	0	0	1	40	88888888888888888888	0	8	88888	8	88	8	0	8	88888	8	88	8	100	1	0	0	0	0	7	yes	4.71429	14.2857	2.42857
1291	5	2011-03-17	68.8	165.4	628	30.5389	41.8341	26.9659	39.1946	25.1488	76.95	79	80	108.5	61.5	107	61	107.75	61.25	79.5	0	0	0	2	32	HAIR AND NAIL	0	8	88888	8	88	8	0	8	88888	8	88	8	0	0	0	0	0	0	7	yes	13	32	7.14286
1291	5	2012-05-31	66.75	165.4	573	32.506	44.5288	22.2212	33.2902	24.3995	84	82.5	83	112.5	64	111	63.5	111.75	63.75	82.75	1	441	1.2	2	32	HAIR AND NAIL	0	8	88888	8	88	8	0	8	88888	8	88	8	0	0	0	0	0	0	7	yes	13	32	7.14286
1292	5	2011-03-22	110.9	169	551	38.9078	53.2983	57.6017	51.9402	38.8292	114.55	78	77	102	66	95	65	98.5	65.5	77.5	0	0	0	2	32	CENTRUM WOMENS	1	1			1	3	1	0	600	1	1	3	0	0	0	1	0	0	5	yes	0	3	0
1292	5	2013-03-18	112.4	169	527	40.1102	54.9454	57.4546	51.1162	39.3544	121	80	82.5	103	70.5	99	68.5	101	69.5	81.25	2	727	2	2	32	CENTRUM WOMENS	1	1			1	3	1	0	600	1	1	3	0	0	0	1	0	0	5	yes	0	3	0
1292	5	2012-04-26	115.6	169	469	44.0582	60.3537	55.2463	47.7909	40.4748	119.15	91	90.5	117.5	69	105	69	111.25	69	90.75	1	401	1.1	2	32	CENTRUM WOMENS	1	1			1	3	1	0	600	1	1	3	0	0	0	1	0	0	5	yes	0	3	0
1293	5	2011-03-23	91.9	182.3	549	41.571	56.9466	34.9534	38.0342	27.653	89.35	58.5	55	114	64	116.5	65.5	115.25	64.75	56.75	0	0	0	1	32	ADVOCARE OMEGAPLEX	0	8	88888	8	88	8	0	8	88888	8	88	8	100	0	0	1	0	0	7	yes	4.14286	10.4286	0
1293	5	2012-03-22	93.8	182.3	467	47.2612	64.7414	29.0586	30.9793	28.2247	92.75	56	54.5	121.5	57	124	51	122.75	54	55.25	1	365	1	1	32	ADVOCARE OMEGAPLEX	0	8	88888	8	88	8	0	8	88888	8	88	8	100	0	0	1	0	0	7	yes	4.14286	10.4286	0
1294	5	2013-05-09	116.1	160.4	406	45.7979	62.7368	53.3632	45.9631	45.1256	113.55	60.5	61.5	114	90	118.5	93	116.25	91.5	61	2	776	2.1	2	40	88888888888888888888	0	8	88888	8	88	8	0	8	88888	8	88	8	0	0	0	0	0	0	6	yes	0	10	0
1294	5	2012-07-12	115.9	160.4	445	42.491	58.2069	57.6931	49.7783	45.0479	123.6	68.5	66.5	120	85	119.5	86.5	119.75	85.75	67.5	1	475	1.3	2	40	88888888888888888888	0	8	88888	8	88	8	0	8	88888	8	88	8	0	0	0	0	0	0	6	yes	0	10	0
1294	5	2011-03-25	110.9	160.4	500	38.7117	53.0297	57.8703	52.1824	43.1045	110.15	58	63	123	79.5	123	80.5	123	80	60.5	0	0	0	2	40	88888888888888888888	0	8	88888	8	88	8	0	8	88888	8	88	8	0	0	0	0	0	0	6	yes	0	10	0
1295	5	2012-04-26	106.35	174.6	532	41.2989	56.5738	49.7762	46.8041	34.8858	113.45	82.5	81.5	139.5	89	131.5	82	135.5	85.5	82	1	394	1.1	2	42	88888888888888888888	0	8	88888	8	88	8	0	8	88888	8	88	8	0	1	0	1	0	0	7	yes	0	2.71429	0
1295	5	2011-03-29	101.4	174.6	549	39.8996	54.657	46.743	46.0977	33.2621	105.05	78.5	78	131	89.5	136	87.5	133.5	88.5	78.25	0	0	0	2	42	88888888888888888888	0	8	88888	8	88	8	0	8	88888	8	88	8	0	1	0	1	0	0	7	yes	0	2.71429	0
1295	5	2013-03-20	98.9	174.6	573	38.2318	52.3723	46.5277	47.0452	32.442	107.05	80	78	131	96.5	132.5	93	131.75	94.75	79	2	722	2	2	42	88888888888888888888	0	8	88888	8	88	8	0	8	88888	8	88	8	0	1	0	1	0	0	7	yes	0	2.71429	0
1296	5	2012-04-03	86.35	180.4	514	42.4734	58.1827	28.1673	32.6199	26.5332	89.95	87	89.5	126.5	80.5	122.5	75.5	124.5	78	88.6667	1	369	1	1	30	88888888888888888888	0	8	88888	8	88	8	0	8	88888	8	88	8	100	0	0	0	0	0	7	yes	4.57143	12	0
1296	5	2011-03-31	87.8	180.4	550	40.4673	55.4346	32.3654	36.8626	26.9787	90.1	88	82.5	129	83	128.5	91.5	128.75	87.25	85.25	0	0	0	1	30	88888888888888888888	0	8	88888	8	88	8	0	8	88888	8	88	8	100	0	0	0	0	0	7	yes	4.57143	12	0
1297	5	2013-03-21	150.2	162.9	419	48.6757	66.6791	83.5209	55.6065	56.6015	145	84	79.5	144.5	95.5	144.5	90	144.5	92.75	81.75	2	720	2	2	25	88888888888888888888	0	8	88888	8	88	8	0	8	88888	8	88	8	0	0	0	1	0	0	6	yes	0	3.66667	0
1297	5	2012-04-21	151.3	162.9	407	49.7497	68.1503	83.1497	54.9568	57.016	143.75	79.5	78.5	135	99	119.5	84.5	127.25	91.75	79	1	386	1.1	2	25	88888888888888888888	0	8	88888	8	88	8	0	8	88888	8	88	8	0	0	0	1	0	0	6	yes	0	3.66667	0
1297	5	2011-04-01	144.4	162.9	424	47.7263	65.3785	79.0215	54.7241	54.4158	131.95	74.5	75.5	123	89.5	118.5	83.5	120.75	86.5	75	0	0	0	2	25	88888888888888888888	0	8	88888	8	88	8	0	8	88888	8	88	8	0	0	0	1	0	0	6	yes	0	3.66667	0
1298	5	2011-04-01	125.6	164.4	551	38.8919	53.2765	72.3235	57.5824	46.4714	143.05	73.5	74	103	75.5	101.5	74.5	102.25	75	73.75	0	0	0	2	45	88888888888888888888	1	1	2000	0	1	7	1	1	500	0	1	7	0	0	0	0	0	0	7	yes	0	17.7143	0
1298	5	2012-04-25	133.8	164.4	450	45.3901	62.1782	71.6218	53.529	49.5054	148.55	88.5	85.5	99.5	78	114.5	73	107	75.5	87	1	390	1.1	2	45	88888888888888888888	1	1	2000	0	1	7	1	1	500	0	1	7	0	0	0	0	0	0	7	yes	0	17.7143	0
1298	5	2013-03-18	130.6	164.4	490	42.228	57.8466	72.7534	55.7071	48.3214	151.1	84.5	83.5	110	81	116.5	92.5	113.25	86.75	84	2	717	2	2	45	88888888888888888888	1	1	2000	0	1	7	1	1	500	0	1	7	0	0	0	0	0	0	7	yes	0	17.7143	0
1299	5	2012-08-23	91.45	166.7	512	38.2852	52.4455	39.0045	42.6512	32.9088	102.7	91	87	106.5	74.5	112	74.5	109.25	74.5	89	1	510	1.4	2	41	NATURE BURST	0	8	88888	8	88	8	0	8	88888	8	88	8	0	0	0	0	0	0	6	yes	5.5	15.1667	0
1299	5	2011-04-01	90.1	166.7	556	35.9293	49.2183	40.8817	45.3737	32.423	92.15	74	75	114.5	71	112	69	113.25	70	74.5	0	0	0	2	41	NATURE BURST	0	8	88888	8	88	8	0	8	88888	8	88	8	0	0	0	0	0	0	6	yes	5.5	15.1667	0
1300	5	2011-04-01	72.9	155	630	28.1252	38.5277	34.3723	47.15	30.3434	100.55	105	107.5	103	73	104.5	73	103.75	73	106.25	0	0	0	2	40	88888888888888888888	0	8	88888	8	88	8	0	8	88888	8	88	8	0	1	0	0	0	0	6	yes	32.6667	57.3333	25.5
1300	5	2013-04-29	89.3	155	410	39.731	54.426	34.874	39.0526	37.1696	120.35	92	87.5	169	120	153.5	107	161.25	113.5	89.75	2	759	2.1	2	40	88888888888888888888	0	8	88888	8	88	8	0	8	88888	8	88	8	0	1	0	0	0	0	6	yes	32.6667	57.3333	25.5
1300	5	2012-04-26	76.15	155	438	37.0997	50.8215	25.3285	33.2614	31.6962	104.05	90.5	91.5	122	84	121	85.5	121.5	84.75	91	1	391	1.1	2	40	88888888888888888888	0	8	88888	8	88	8	0	8	88888	8	88	8	0	1	0	0	0	0	6	yes	32.6667	57.3333	25.5
1301	5	2011-04-02	70.8	159.8	601	30.177	41.3384	29.4616	41.6124	27.7255	94.55	78	76.5	121.5	76	120	71.5	120.75	73.75	77.25	0	0	0	2	43	88888888888888888888	1	1	1000	0	1	7	0	8	88888	8	88	8	0	0	0	1	0	0	7	yes	0	17.7143	0
1302	5	2011-04-04	63.6	161.9	608	29.8008	40.823	22.777	35.8129	24.2641	81.8	72	73.5	130	81	129	81	129.5	81	72.75	0	0	0	2	39	WOMENS MULTIVITAMIN	0	8	88888	8	88	8	0	8	88888	8	88	8	0	0	0	0	0	0	7	yes	0	1.85714	0
1302	5	2013-05-29	70.3	161.9	581	31.5752	43.2537	27.0463	38.4727	26.8202	91.75	74.5	85	123.5	89.5	127.5	83.5	125.5	86.5	79.75	2	786	2.2	2	39	WOMENS MULTIVITAMIN	0	8	88888	8	88	8	0	8	88888	8	88	8	0	0	0	0	0	0	7	yes	0	1.85714	0
1302	5	2012-04-30	67.05	161.9	608	30.1355	41.2814	25.7686	38.4319	25.5803	84.4	77.5	80.5	142	96	140.5	94.5	141.25	95.25	79	1	392	1.1	2	39	WOMENS MULTIVITAMIN	0	8	88888	8	88	8	0	8	88888	8	88	8	0	0	0	0	0	0	7	yes	0	1.85714	0
1303	5	2012-04-23	90.05	162.6	602	32.7845	44.9102	45.1398	50.1274	34.0598	118.85	85	86	131	87	123	86	127	86.5	85.5	1	385	1.1	2	34	CERTAVITE	0	8	88888	8	88	8	0	8	88888	8	88	8	0	1	0	1	0	0	7	yes	10.7143	18.2857	9.28571
1303	5	2011-04-04	80.8	162.6	678	29.3371	40.1878	40.6122	50.2626	30.5612	99	81.5	89	145.5	98.5	139	95	142.25	96.75	85.25	0	0	0	2	34	CERTAVITE	0	8	88888	8	88	8	0	8	88888	8	88	8	0	1	0	1	0	0	7	yes	10.7143	18.2857	9.28571
1304	5	2011-04-05	126.5	175	433	50.2073	68.7772	57.7228	45.6307	41.3061	118.8	57	60	136.5	69	128	70	132.25	69.5	58.5	0	0	0	1	28	88888888888888888888	0	8	88888	8	88	8	0	8	88888	8	88	8	100	0	0	1	0	0	4	yes	7.75	23.5	7.75
1305	5	2013-04-29	77.7	168	426	43.4428	59.5107	18.1893	23.4096	27.5298	85	75	77	133	87	155	116.5	144	101.75	76	2	754	2.1	1	44	88888888888888888888	0	8	88888	8	88	8	0	8	88888	8	88	8	100	1	0	1	0	0	7	yes	36.8571	57.8571	34.1429
1305	5	2012-04-14	84.7	168	429	43.5952	59.7195	24.9805	29.4929	30.0099	91.75	86	84	140	86.5	145.5	85.5	142.75	86	85	1	374	1	1	44	88888888888888888888	0	8	88888	8	88	8	0	8	88888	8	88	8	100	1	0	1	0	0	7	yes	36.8571	57.8571	34.1429
1305	5	2011-04-06	81.5	168	420	44.0151	60.2947	21.2053	26.0188	28.8761	85.35	87	88	130	83.5	127	84.5	128.5	84	87.5	0	0	0	1	44	88888888888888888888	0	8	88888	8	88	8	0	8	88888	8	88	8	100	1	0	1	0	0	7	yes	36.8571	57.8571	34.1429
1306	5	2011-04-06	65.5	167.6	650	30.0389	41.1491	24.3509	37.1769	23.3181	79.95	62.5	70	106	64	113.5	66.5	109.75	65.25	66.25	0	0	0	2	25	88888888888888888888	0	8	88888	8	88	8	0	8	88888	8	88	8	0	0	0	0	0	0	7	yes	8.14286	21.1429	3.57143
1307	5	2011-04-07	137.5	165.7	477	44.454	60.8959	76.6041	55.7121	50.0792	112	63.5	66.5	122	80	114	84	118	82	65	0	0	0	2	31	PRENATAL	0	8	88888	8	88	8	0	8	88888	8	88	8	0	1	0	0	0	0	5	yes	0	6.2	0
1308	5	2012-08-29	94.4	181.9	420	51.2649	70.2258	24.1742	25.6082	28.5303	102.5	96.5	90.5	165	116	172.5	111.5	168.75	113.75	93.5	1	510	1.4	1	37	88888888888888888888	0	8	88888	8	88	8	0	8	88888	8	88	8	100	1	0	0	0	0	5	yes	0	8.8	0
1308	5	2013-03-26	97.1	181.9	429	51.1553	70.0758	27.0242	27.8314	29.3463	99.1	89.5	85.5	155	117	157.5	112.5	156.25	114.75	87.5	2	719	2	1	37	88888888888888888888	0	8	88888	8	88	8	0	8	88888	8	88	8	100	1	0	0	0	0	5	yes	0	8.8	0
1308	5	2011-04-07	92.8	181.9	469	46.8461	64.1728	28.6272	30.8483	28.0468	96.85	92.5	94	176	122	172.5	122.5	174.25	122.25	93.25	0	0	0	1	37	88888888888888888888	0	8	88888	8	88	8	0	8	88888	8	88	8	100	1	0	0	0	0	5	yes	0	8.8	0
1309	5	2012-04-25	118.35	177.9	351	59.4862	81.4879	36.8621	31.1467	37.3952	121.2	92.5	87.5	137.5	87.5	135.5	87	136.5	87.25	90	1	383	1	1	35	88888888888888888888	0	8	88888	8	88	8	0	8	88888	8	88	8	100	1	0	1	0	0	7	yes	2.57143	6.71429	1.28571
1309	5	2013-05-14	109.8	177.9	375	55.1775	75.5856	34.2144	31.1606	34.6937	116.7	76	83.5	136	97.5	140	92	138	94.75	79.75	2	767	2.1	1	35	88888888888888888888	0	8	88888	8	88	8	0	8	88888	8	88	8	100	1	0	1	0	0	7	yes	2.57143	6.71429	1.28571
1309	5	2011-04-08	110.1	177.9	407	52.2595	71.5883	38.5117	34.9788	34.7885	111.9	82	75	147	98.5	141.5	95.5	144.25	97	78.5	0	0	0	1	35	88888888888888888888	0	8	88888	8	88	8	0	8	88888	8	88	8	100	1	0	1	0	0	7	yes	2.57143	6.71429	1.28571
1310	5	2011-04-08	99.8	173.6	546	39.5721	54.2083	45.5917	45.683	33.1155	103.95	60	65	128.5	83.5	130.5	85	129.5	84.25	62.5	0	0	0	2	40	88888888888888888888	0	8	88888	8	88	8	0	8	88888	8	88	8	0	0	0	1	0	0	7	yes	0	3	0
1310	5	2012-04-27	98.3	173.6	545	39.479	54.0809	44.2191	44.9839	32.6178	100.25	62.5	58.5	133	88	122	81	127.5	84.5	60.5	1	385	1.1	2	40	88888888888888888888	0	8	88888	8	88	8	0	8	88888	8	88	8	0	0	0	1	0	0	7	yes	0	3	0
1311	5	2011-04-08	125	163.5	520	40.0544	54.8691	70.1309	56.1047	46.76	113	82	78.5	111.5	87	106.5	75.5	109	81.25	80.25	0	0	0	2	37	WOMENS 1 A DAY	0	8	88888	8	88	8	0	8	88888	8	88	8	0	0	0	0	0	0	7	yes	2.28571	9.14286	0
1311	5	2012-09-29	132.35	163.5	430	46.341	63.4808	68.8692	52.0357	49.5095	128	84.5	78	112.5	84.5	112.5	76	112.5	80.25	81.25	1	540	1.5	2	37	WOMENS 1 A DAY	0	8	88888	8	88	8	0	8	88888	8	88	8	0	0	0	0	0	0	7	yes	2.28571	9.14286	0
1312	5	2011-04-12	76.6	163.2	574	32.766	44.8849	31.7151	41.4035	28.76	94.05	70.5	67.5	118	70	112.5	69	115.25	69.5	69	0	0	0	2	45	PRENATAL	0	8	88888	8	88	8	0	8	88888	8	88	8	0	0	0	1	0	0	4	yes	0	8.25	0
1312	5	2012-04-25	77.65	163.2	643	30.2886	41.4912	36.1588	46.5664	29.1542	98.1	70	78	121.5	75.5	120.5	74.5	121	75	74	1	379	1	2	45	PRENATAL	0	8	88888	8	88	8	0	8	88888	8	88	8	0	0	0	1	0	0	4	yes	0	8.25	0
1313	5	2011-04-13	89.1	163.9	538	35.8073	49.0511	40.0489	44.9483	33.168	95.25	81	87	100	69.5	101	71	100.5	70.25	84	0	0	0	2	44	GENERIC GENERAL MVI	0	8	88888	8	88	8	1	1	800	1	2	3	0	0	1	1	0	1	7	yes	13.4286	32.7143	11.8571
1313	5	2013-05-24	94.3	163.9	486	38.7308	53.0558	41.2442	43.7372	35.1038	104.2	89	88.5	110.5	72	108	69.5	109.25	70.75	88.75	2	772	2.1	2	44	GENERIC GENERAL MVI	0	8	88888	8	88	8	1	1	800	1	2	3	0	0	1	1	0	1	7	yes	13.4286	32.7143	11.8571
1313	5	2012-06-05	89.85	163.9	526	36.4701	49.959	39.891	44.3973	33.4472	103.15	70	78	97	61	102.5	66.5	99.75	63.75	74	1	419	1.1	2	44	GENERIC GENERAL MVI	0	8	88888	8	88	8	1	1	800	1	2	3	0	0	1	1	0	1	7	yes	13.4286	32.7143	11.8571
1314	5	2011-04-14	98.6	176	576	38.7211	53.0426	45.5574	46.2043	31.8311	106.2	63	73	137	78.5	114	71.5	125.5	75	68	0	0	0	1	44	CENTRUM SPORTS	0	8	88888	8	88	8	0	8	88888	8	88	8	100	0	0	0	0	0	7	yes	16	39	13.2857
1314	5	2012-04-25	100.6	176	542	40.6626	55.7021	44.8979	44.6301	32.4768	112.75	74	68	122	75	117	74	119.5	74.5	71	1	377	1	1	44	CENTRUM SPORTS	0	8	88888	8	88	8	0	8	88888	8	88	8	100	0	0	0	0	0	7	yes	16	39	13.2857
1314	5	2013-03-08	99.2	176	469	44.554	61.0329	38.1671	38.4749	32.0248	114	61	63	119.5	74.5	128.5	81	124	77.75	62	2	694	1.9	1	44	CENTRUM SPORTS	0	8	88888	8	88	8	0	8	88888	8	88	8	100	0	0	0	0	0	7	yes	16	39	13.2857
1315	5	2011-04-14	107.7	163.9	476	40.9804	56.1375	51.5625	47.876	40.092	125.15	83.5	78	138	102	135.5	108.5	136.75	105.25	80.75	0	0	0	2	35	88888888888888888888	0	8	88888	8	88	8	0	8	88888	8	88	8	0	1	1	0	0	1	7	yes	58.2857	73	58.2857
1315	5	2012-04-28	100.7	163.9	513	38.1929	52.3191	48.3809	48.0446	37.4862	125.3	74	76.5	154.5	103	149.5	108.5	152	105.75	75.25	1	380	1	2	35	88888888888888888888	0	8	88888	8	88	8	0	8	88888	8	88	8	0	1	1	0	0	1	7	yes	58.2857	73	58.2857
1316	5	2013-03-22	92	171.9	585	36.3589	49.8067	42.1933	45.8623	31.1341	102	67	64.5	123.5	87.5	119.5	82	121.5	84.75	65.75	2	708	1.9	2	42	88888888888888888888	1	0	10000	0	1	1	1	0	500		2	7	0	0	0	1	0	0	5	yes	0	1.4	0
1316	5	2012-11-09	92.6	171.9	550	38.1126	52.209	40.391	43.6188	31.3371	106	65.5	61	120	86	118.5	83	119.25	84.5	63.25	1	575	1.6	2	42	88888888888888888888	1	0	10000	0	1	1	1	0	500		2	7	0	0	0	1	0	0	5	yes	0	1.4	0
1316	5	2011-04-14	92.3	171.9	602	35.6795	48.876	43.424	47.0465	31.2356	97.45	59.5	61.5	132	88	128.5	86	130.25	87	60.5	0	0	0	2	42	88888888888888888888	1	0	10000	0	1	1	1	0	500		2	7	0	0	0	1	0	0	5	yes	0	1.4	0
1317	5	2011-04-15	130	170.3	388	52.6293	72.0949	57.9051	44.5424	44.8244	133.5	69.5	75	124.5	81	119.5	77	122	79	72.25	0	0	0	1	43	88888888888888888888	0	8	88888	8	88	8	0	8	88888	8	88	8	100	0	0	1	1	1	6	yes	20.1667	39.8333	13.3333
1317	5	2013-03-25	135.2	170.3	368	55.5743	76.1292	59.0708	43.6915	46.6173	147.95	93.5	93	135	92.5	129.5	96	132.25	94.25	93.25	2	710	1.9	1	43	88888888888888888888	0	8	88888	8	88	8	0	8	88888	8	88	8	100	0	0	1	1	1	6	yes	20.1667	39.8333	13.3333
1317	5	2012-04-30	137.15	170.3	382	53.931	73.8781	63.2719	46.1334	47.2897	150.55	98.5	96	117.5	86	121	83	119.25	84.5	97.25	1	381	1	1	43	88888888888888888888	0	8	88888	8	88	8	0	8	88888	8	88	8	100	0	0	1	1	1	6	yes	20.1667	39.8333	13.3333
1318	5	2011-04-16	82.4	168.8	715	29.9356	41.0077	41.3923	50.2334	28.9189	101.2	72	74.5	122	68	115.5	68	118.75	68	73.25	0	0	0	2	43	88888888888888888888	0	8	88888	8	88	8	0	8	88888	8	88	8	0	0	0	0	0	0	6	yes	8.66667	14	8.66667
1318	5	2012-05-04	84.65	168.8	622	33.2403	45.5347	39.1153	46.2083	29.7086	100.85	73	72.5	111	69.5	104.5	69.5	107.75	69.5	72.75	1	384	1.1	2	43	88888888888888888888	0	8	88888	8	88	8	0	8	88888	8	88	8	0	0	0	0	0	0	6	yes	8.66667	14	8.66667
1318	5	2013-05-03	84.3	168.8	579	35.7907	49.0283	35.2717	41.8407	29.5858	102	68.5	71	114	70	116	74	115	72	69.75	2	748	2	2	43	88888888888888888888	0	8	88888	8	88	8	0	8	88888	8	88	8	0	0	0	0	0	0	6	yes	8.66667	14	8.66667
1319	5	2013-03-22	69.2	174.4	477	39.5443	54.1703	15.0297	21.7192	22.7517	76.75	82	78.5	130.5	73.5	129	69.5	129.75	71.5	80.25	2	707	1.9	1	29	88888888888888888888	0	8	88888	8	88	8	0	8	88888	8	88	8	100	0	0	0	0	0	6	yes	90.5	96.3333	83
1319	5	2012-05-07	69.85	174.4	448	43.2432	59.2373	10.6127	15.1936	22.9654	76	72	68.5	141.5	81.5	143	80.5	142.25	81	70.25	1	388	1.1	1	29	88888888888888888888	0	8	88888	8	88	8	0	8	88888	8	88	8	100	0	0	0	0	0	6	yes	90.5	96.3333	83
1319	5	2011-04-15	69.8	174.4	481	40.8256	55.9255	13.8745	19.8775	22.9489	77.5	72.5	69.5	120.5	76.5	120.5	79.5	120.5	78	71	0	0	0	1	29	88888888888888888888	0	8	88888	8	88	8	0	8	88888	8	88	8	100	0	0	0	0	0	6	yes	90.5	96.3333	83
1320	5	2011-04-16	125.1	196.2	477	55.2379	75.6683	49.4317	39.5137	32.4982	111.95	59.5	61	163.5	103.5	154	98.5	158.75	101	60.25	0	0	0	1	42	ONE A DAY MENS	0	8	88888	8	88	8	0	8	88888	8	88	8	100	1	0	1	0	0	7	yes	54.2857	64.8571	50.8571
1321	5	2011-04-18	69.6	171.9	502	38.5426	52.7981	16.8019	24.1406	23.5536	74	61	60	133	89	133	80	133	84.5	60.5	0	0	0	1	38	88888888888888888888	0	8	88888	8	88	8	0	8	88888	8	88	8	100	0	0	0	0	0	6	yes	74.3333	94.1667	31.5
1322	5	2011-04-19	113.3	186.6	465	51.0783	69.9703	43.3297	38.2433	32.5392	104.35	67.5	68	125.5	82	127	81.5	126.25	81.75	67.75	0	0	0	1	39	88888888888888888888	0	8	88888	8	88	8	0	8	88888	8	88	8	100	0	0	1	0	0	7	yes	33.2857	52.7143	29.7143
1322	5	2012-05-03	95.4	186.6	457	50.021	68.522	26.878	28.174	27.3984	90.75	72.5	67	121	75	113	72.5	117	73.75	69.75	1	380	1	1	39	88888888888888888888	0	8	88888	8	88	8	0	8	88888	8	88	8	100	0	0	1	0	0	7	yes	33.2857	52.7143	29.7143
1323	5	2011-04-19	77.4	165.8	642	30.9879	42.4492	34.9508	45.1561	28.1561	91.65	66.5	67	115.5	64.5	118	68.5	116.75	66.5	66.75	0	0	0	2	34	88888888888888888888	0	8	88888	8	88	8	0	8	88888	8	88	8	0	0	0	0	0	0	7	yes	0	0.714286	0
1323	5	2013-03-21	82	165.8	552	34.9572	47.8865	34.1135	41.6018	29.8294	95	65.5	62.5	116	72	119.5	70	117.75	71	64	2	702	1.9	2	34	88888888888888888888	0	8	88888	8	88	8	0	8	88888	8	88	8	0	0	0	0	0	0	7	yes	0	0.714286	0
1323	5	2012-05-03	83.6	165.8	579	34.0027	46.579	37.021	44.2835	30.4115	89.95	75	74	100	67	116	72	108	69.5	74.5	1	380	1	2	34	88888888888888888888	0	8	88888	8	88	8	0	8	88888	8	88	8	0	0	0	0	0	0	7	yes	0	0.714286	0
1324	5	2012-05-19	81.2	183.4	507	43.5417	59.6462	21.5538	26.5441	24.1411	94.35	75	70.5	119.5	72.5	123	71.5	121.25	72	72.75	1	396	1.1	1	31	88888888888888888888	0	8	88888	8	88	8	0	8	88888	8	88	8	100	0	0	0	0	0	6	yes	0	2.16667	0
1324	5	2013-05-01	83.8	183.4	462	47.1823	64.6333	19.1667	22.8719	24.9141	93	89.5	85	138.5	79	134.5	78.5	136.5	78.75	87.25	2	743	2	1	31	88888888888888888888	0	8	88888	8	88	8	0	8	88888	8	88	8	100	0	0	0	0	0	6	yes	0	2.16667	0
1324	5	2011-04-19	87.6	183.4	520	43.3034	59.3197	28.2803	32.2834	26.0439	97.35	64	63	118	77	111	75.5	114.5	76.25	63.5	0	0	0	1	31	88888888888888888888	0	8	88888	8	88	8	0	8	88888	8	88	8	100	0	0	0	0	0	6	yes	0	2.16667	0
1325	5	2011-04-19	107.5	167.2	478	42.0227	57.5654	49.9346	46.4508	38.4535	106.25	82.5	77.5	109	69.5	105.5	74.5	107.25	72	80	0	0	0	2	35	88888888888888888888	0	8	88888	8	88	8	0	8	88888	8	88	8	0	0	0	0	0	0	6	yes	0	2.83333	0
1325	5	2013-05-01	103.1	167.2	404	47.7046	65.3488	37.7512	36.6161	36.8796	109.75	83	89.5	97	65.5	104.5	72.5	100.75	69	86.25	2	743	2	2	35	88888888888888888888	0	8	88888	8	88	8	0	8	88888	8	88	8	0	0	0	0	0	0	6	yes	0	2.83333	0
1325	5	2012-05-19	103.55	167.2	454	43.2411	59.2344	44.3156	42.7963	37.0406	102.95	81	84.5	106.5	73	101	67	103.75	70	82.75	1	396	1.1	2	35	88888888888888888888	0	8	88888	8	88	8	0	8	88888	8	88	8	0	0	0	0	0	0	6	yes	0	2.83333	0
1326	5	2012-06-06	98.6	159.1	455	39.6819	54.3587	44.2413	44.8695	38.9526	111.05	91	90.5	114	75.5	110	74	112	74.75	90.75	1	413	1.1	2	29	88888888888888888888	0	8	88888	8	88	8	0	8	88888	8	88	8	0	0	0	0	0	0	5	yes	4.2	9.6	4.2
1326	5	2011-04-20	94.8	159.1	513	36.0551	49.3906	45.4094	47.9002	37.4514	103.1	83.5	87.5	101	70	106	73	103.5	71.5	85.5	0	0	0	2	29	88888888888888888888	0	8	88888	8	88	8	0	8	88888	8	88	8	0	0	0	0	0	0	5	yes	4.2	9.6	4.2
1327	5	2012-08-01	89.2	168.2	533	37.4475	51.2979	37.9021	42.4912	31.5292	106.05	81.5	78.5	157	99	167.5	104	162.25	101.5	80	1	469	1.3	2	45	NATURECARE	0	8	88888	8	88	8	0	8	88888	8	88	8	0	1	0	0	0	0	7	yes	0	3	0
1327	5	2011-04-20	93.8	168.2	558	36.6618	50.2216	43.5784	46.4588	33.1551	103.55	64.5	65	160	104.5	158	102.5	159	103.5	64.75	0	0	0	2	45	NATURECARE	0	8	88888	8	88	8	0	8	88888	8	88	8	0	1	0	0	0	0	7	yes	0	3	0
1328	5	2012-04-16	59.4	167.5	537	34.1254	46.7471	12.6529	21.3012	21.1718	73.25	85	76.5	144.5	107	143.5	104.5	144	105.75	80.75	1	362	1	1	38	88888888888888888888	0	8	88888	8	88	8	0	8	88888	8	88	8	100	1	0	1	0	0	7	yes	20	31.4286	18.8571
1328	5	2011-04-20	60.3	167.5	529	34.6219	47.4273	12.8727	21.3477	21.4925	73.65	80.5	79.5	150.5	84	141.5	81	146	82.5	80	0	0	0	1	38	88888888888888888888	0	8	88888	8	88	8	0	8	88888	8	88	8	100	1	0	1	0	0	7	yes	20	31.4286	18.8571
1329	5	2012-06-02	161.5	171.2	361	59.0217	80.8517	80.6483	49.9371	55.1017	143.75	81	74.5	118	82	121.5	91	119.75	86.5	77.75	1	404	1.1	1	32	88888888888888888888	0	8	88888	8	88	8	0	8	88888	8	88	8	100	0	0	1	0	0	5	yes	7	20.8	7
1329	5	2011-04-25	160.3	171.2	400	54.8048	75.0751	85.2249	53.1659	54.6923	140.55	77	76	129.5	85.5	128.5	89.5	129	87.5	76.5	0	0	0	1	32	88888888888888888888	0	8	88888	8	88	8	0	8	88888	8	88	8	100	0	0	1	0	0	5	yes	7	20.8	7
1330	5	2011-04-27	69.9	172	618	32.8772	45.0373	24.8627	35.5689	23.6276	85.15	100	100	143	89.5	134	93.5	138.5	91.5	100	0	0	0	1	40	CENTRUM FOR MEN	0	8	88888	8	88	8	0	8	88888	8	88	8	100	1	0	1	0	0	7	yes	29.2857	54	19.2857
1330	5	2012-07-16	69.25	172	492	39.1646	53.6502	15.5998	22.5268	23.4079	85.4	101.5	107.5	135.5	95	136.5	96	136	95.5	104.5	1	446	1.2	1	40	CENTRUM FOR MEN	0	8	88888	8	88	8	0	8	88888	8	88	8	100	1	0	1	0	0	7	yes	29.2857	54	19.2857
1331	5	2011-04-28	66.7	180	587	36.3614	49.8101	16.8899	25.3222	20.5864	73.4	91.5	96.5	119.5	71	123	72	121.25	71.5	94	0	0	0	1	32	88888888888888888888	0	8	88888	8	88	8	0	8	88888	8	88	8	100	0	0	0	0	0	7	yes	56.4286	63.5714	40.2857
1332	5	2011-05-11	85.6	168.8	485	40.0354	54.843	30.757	35.9311	30.042	90.3	60.5	59	122.5	79.5	116.5	74.5	119.5	77	59.75	0	0	0	1	39	CENTRUM FOR MEN	0	8	88888	8	88	8	0	8	88888	8	88	8	100	0	0	0	0	0	7	yes	32.2857	40.8571	17.7143
1332	5	2012-05-03	86.95	168.8	420	44.8761	61.4741	25.4759	29.2995	30.5158	89.9	63.5	56.5	112.5	69	110	67	111.25	68	60	1	358	1	1	39	CENTRUM FOR MEN	0	8	88888	8	88	8	0	8	88888	8	88	8	100	0	0	0	0	0	7	yes	32.2857	40.8571	17.7143
1333	5	2011-05-11	57.8	163.6	643	28.4684	38.9978	18.8022	32.5297	21.5954	76.15	63.5	64.5	95.5	58.5	97	58	96.25	58.25	64	0	0	0	2	36	88888888888888888888	0	8	88888	8	88	8	1	1	600	0	1	7	0	0	1	0	0	1	5	yes	0	5.8	0
1333	5	2012-07-02	60.8	163.6	552	32.314	44.2657	16.5343	27.1945	22.7163	87.05	99	103.5	102.5	61	111.5	66	107	63.5	101.25	1	418	1.1	2	36	88888888888888888888	0	8	88888	8	88	8	1	1	600	0	1	7	0	0	1	0	0	1	5	yes	0	5.8	0
1334	5	2011-05-11	59.8	158.2	786	23.5944	32.3211	27.4789	45.9514	23.894	73	65.5	67.5	99.5	65.5	101.5	77.5	100.5	71.5	66.5	0	0	0	2	31	88888888888888888888	0	8	88888	8	88	8	0	8	88888	8	88	8	0	0	0	0	0	0	6	yes	0	2	0
1335	5	2011-05-12	77.9	149.6	599	28.2101	38.644	39.256	50.3929	34.8076	111.5	100.5	98.5	128.5	92	131.5	92.5	130	92.25	99.5	0	0	0	2	39	88888888888888888888	0	8	88888	8	88	8	0	8	88888	8	88	8	0	1	0	1	0	0	7	yes	97.4286	102.857	97.4286
1335	5	2012-06-12	71.7	149.6	615	27.1052	37.1304	34.5696	48.2142	32.0373	107.1	102	95.5	153.5	109	135.5	104	144.5	106.5	98.75	1	397	1.1	2	39	88888888888888888888	0	8	88888	8	88	8	0	8	88888	8	88	8	0	1	0	1	0	0	7	yes	97.4286	102.857	97.4286
1336	5	2012-06-30	59.9	161.2	601	29.5071	40.4206	19.4794	32.5198	23.0514	81.05	82	81	104	65	110.5	66	107.25	65.5	81.5	1	413	1.1	2	32	88888888888888888888	0	8	88888	8	88	8	0	8	88888	8	88	8	0	0	0	0	0	0	7	yes	4.85714	18.7143	1.42857
1336	5	2011-05-14	59.2	161.2	720	25.7375	35.2568	23.9432	40.4446	22.782	82.05	73	72.5	117	72.5	117	69	117	70.75	72.75	0	0	0	2	32	88888888888888888888	0	8	88888	8	88	8	0	8	88888	8	88	8	0	0	0	0	0	0	7	yes	4.85714	18.7143	1.42857
1337	5	2012-06-07	85.65	152.8	430	37.7341	51.6905	33.9595	39.6492	36.6843	89.9	76	72	106	75	87	62.5	96.5	68.75	74	1	390	1.1	2	37	88888888888888888888	0	8	88888	8	88	8	0	8	88888	8	88	8	0	0	0	1	1	1	4	yes	82	89.5	80.5
1337	5	2011-05-14	86.6	152.8	454	36.3394	49.78	36.82	42.5174	37.0912	94.35	66	65.5	109	81	119.5	86.5	114.25	83.75	65.75	0	0	0	2	37	88888888888888888888	0	8	88888	8	88	8	0	8	88888	8	88	8	0	0	0	1	1	1	4	yes	82	89.5	80.5
1338	5	2011-05-16	106.4	157.3	436	41.0176	56.1886	50.2114	47.1912	43.0016	128.55	64	63.5	139	88.5	136	98.5	137.5	93.5	63.75	0	0	0	2	31	88888888888888888888	0	8	88888	8	88	8	0	8	88888	8	88	8	0	1	0	0	0	0	5	yes	1.8	15	1.8
1338	5	2012-06-09	110.05	157.3	408	43.3891	59.4372	50.6128	45.9908	44.4767	135.75	78.5	85	125.5	91.5	106	68	115.75	79.75	81.75	1	390	1.1	2	31	88888888888888888888	0	8	88888	8	88	8	0	8	88888	8	88	8	0	1	0	0	0	0	5	yes	1.8	15	1.8
1338	5	2013-06-03	113.9	157.3	406	43.9575	60.2157	53.6843	47.1328	46.0327	121.65	74	76.5	140.5	106	131	98.5	135.75	102.25	75.25	2	749	2.1	2	31	88888888888888888888	0	8	88888	8	88	8	0	8	88888	8	88	8	0	1	0	0	0	0	5	yes	1.8	15	1.8
1339	5	2011-05-17	72.4	170.4	562	35.0857	48.0626	24.3374	33.6153	24.9344	82.4	93.5	90.5	114.5	81	112.5	81	113.5	81	92	0	0	0	2	44	EQUATE FOR WOMEN	0	8	88888	8	88	8	1	1	600	1	1	4	0	0	0	0	0	0	7	yes	4.57143	13.1429	4.57143
1339	5	2012-05-09	74.8	170.4	495	38.9409	53.3437	21.4563	28.6849	25.761	80.75	84.5	84	115.5	71	101	71	108.25	71	84.25	1	358	1	2	44	EQUATE FOR WOMEN	0	8	88888	8	88	8	1	1	600	1	1	4	0	0	0	0	0	0	7	yes	4.57143	13.1429	4.57143
1340	5	2011-05-19	90.1	171.5	482	41.6487	57.053	33.047	36.6781	30.6335	99.85	82	85	137	77	137	82.5	137	79.75	83.5	0	0	0	1	38	SOLAR RAY ONCE A DAY	0	8	88888	8	88	8	0	8	88888	8	88	8	100	0	0	1	0	0	7	yes	17	21.8571	15.4286
1340	5	2012-06-13	93.5	171.5	483	41.9131	57.4152	36.0848	38.5934	31.7895	103.45	75.5	68.5	136.5	79.5	138	86	137.25	82.75	72	1	391	1.1	1	38	SOLAR RAY ONCE A DAY	0	8	88888	8	88	8	0	8	88888	8	88	8	100	0	0	1	0	0	7	yes	17	21.8571	15.4286
1341	5	2011-05-20	79.5	171.8	603	34.3662	47.077	32.423	40.7836	26.9352	88.8	81.5	83.5	149	84.5	149	79	149	81.75	82.5	0	0	0	1	40	CENTRUM FOR MEN	0	8	88888	8	88	8	0	8	88888	8	88	8	100	1	0	0	0	0	6	yes	0	3.5	0
1342	5	2012-06-05	71.3	165.3	604	31.6497	43.3557	27.9443	39.1925	26.0942	77.95	68	64.5	131	80.5	121.5	80	126.25	80.25	66.25	1	382	1	2	38	88888888888888888888	0	8	88888	8	88	8	0	8	88888	8	88	8	0	0	0	0	0	0	1	no
1342	5	2011-05-20	75.6	165.3	552	34.2743	46.9511	28.6489	37.8954	27.6679	88.3	78	75.5	113	68	110	71	111.5	69.5	76.75	0	0	0	2	38	88888888888888888888	0	8	88888	8	88	8	0	8	88888	8	88	8	0	0	0	0	0	0	1	no
1343	5	2012-06-01	70.25	194.1	622	39.4897	54.0955	16.1545	22.9957	18.6464	74.45	75	72.5	123.5	61	119	64	121.25	62.5	73.75	1	374	1	1	32	88888888888888888888	0	8	88888	8	88	8	0	8	88888	8	88	8	100	0	0	0	0	0	7	yes	31.4286	45.8571	31.4286
1343	5	2011-05-24	73.2	194.1	532	45.0838	61.7586	11.4414	15.6303	19.4294	71.65	72.5	70.5	131	72.5	133	68.5	132	70.5	71.5	0	0	0	1	32	88888888888888888888	0	8	88888	8	88	8	0	8	88888	8	88	8	100	0	0	0	0	0	7	yes	31.4286	45.8571	31.4286
1344	5	2012-06-07	89.2	155.1	476	36.131	49.4945	39.7055	44.5129	37.0801	108.15	86.5	75	101	70.5	97.5	52.5	99.25	61.5	80.75	1	380	1	2	42	EMERGEN C	0	8	88888	8	88	8	0	8	88888	8	88	8	0	0	0	0	0	0	8	yes	0	6.5	0
1344	5	2011-05-24	89.5	155.1	479	35.9961	49.3098	40.1902	44.9053	37.2048	106.25	74	74	92	56	89.5	57.5	90.75	56.75	74	0	0	0	2	42	EMERGEN C	0	8	88888	8	88	8	0	8	88888	8	88	8	0	0	0	0	0	0	8	yes	0	6.5	0
1345	5	2012-07-19	81.1	174.1	510	39.953	54.7301	26.3699	32.5153	26.7561	96.35	80.5	82	107.5	77.5	106.5	79	107	78.25	81.25	1	421	1.2	2	35	WALGREENS GENERIC	1	1			1	7	0	8	88888	8	88	8	0	0	0	0	0	0	3	no
1345	5	2011-05-25	87.5	174.1	552	38.2313	52.3717	35.1283	40.1466	28.8676	102	75	73	124	75	127	81	125.5	78	74	0	0	0	2	35	WALGREENS GENERIC	1	1			1	7	0	8	88888	8	88	8	0	0	0	0	0	0	3	no
1346	5	2011-05-26	105.4	169.4	584	36.9771	50.6535	54.7465	51.9416	36.7294	114.9	68.5	60.5	180	124.5	183.5	109	181.75	116.75	64.5	0	0	0	2	43	88888888888888888888	0	8	88888	8	88	8	0	8	88888	8	88	8	0	1	0	1	0	0	7	yes	11	16.2857	10.7143
1346	5	2012-05-30	95.95	169.4	606	35.1364	48.132	47.818	49.8363	33.4363	110.3	80	78.5	155.5	104	152	109.5	153.75	106.75	79.25	1	370	1	2	43	88888888888888888888	0	8	88888	8	88	8	0	8	88888	8	88	8	0	1	0	1	0	0	7	yes	11	16.2857	10.7143
1347	5	2011-06-01	70.6	170.1	698	29.6207	40.5763	30.0237	42.5265	24.4004	89.55	81	75	129	86	127	83.5	128	84.75	78	0	0	0	2	45	FUTURE BIOTICS	0	8	88888	8	88	8	0	8	88888	8	88	8	0	0	0	0	0	0	6	yes	17	27.6667	7.66667
1347	5	2012-06-13	69.4	170.1	693	29.6592	40.6291	28.7709	41.4566	23.9856	90.75	80.5	77	123	89.5	143	92.5	133	91	78.75	1	378	1	2	45	FUTURE BIOTICS	0	8	88888	8	88	8	0	8	88888	8	88	8	0	0	0	0	0	0	6	yes	17	27.6667	7.66667
1348	5	2012-06-05	60.3	169.9	492	37.5405	51.4254	8.87459	14.7174	20.8896	74.5	70.5	68.5	109.5	59	108	60.5	108.75	59.75	69.5	1	364	1	1	41	GENERIC MEN VITAMIN	0	8	88888	8	88	8	0	8	88888	8	88	8	100	0	0	0	0	0	7	yes	13.1429	21.5714	10.8571
1348	5	2011-06-07	59.6	169.9	524	35.6167	48.79	10.81	18.1376	20.6471	70.45	68	68	95.5	55.5	109	58	102.25	56.75	68	0	0	0	1	41	GENERIC MEN VITAMIN	0	8	88888	8	88	8	0	8	88888	8	88	8	100	0	0	0	0	0	7	yes	13.1429	21.5714	10.8571
1349	5	2011-06-10	97.5	182.9	542	42.7286	58.5324	38.9676	39.9668	29.1459	104.4	65	68	127	79	120.5	74	123.75	76.5	66.5	0	0	0	1	39	WALGREENS MENS	0	8	88888	8	88	8	1	1	600		1	1	100	0	0	0	0	0	6	yes	0	5.83333	0
1350	5	2011-06-10	94	173.7	450	45.149	61.8479	32.1521	34.2044	31.155	97.9	76	75	138	102	142.5	99.5	140.25	100.75	75.5	0	0	0	1	32	88888888888888888888	0	8	88888	8	88	8	0	8	88888	8	88	8	100	1	0	0	0	0	6	yes	89.1667	116.333	44.6667
1350	5	2012-06-06	95.1	173.7	417	48.0042	65.7591	29.3409	30.8527	31.5196	102.8	102.5	88	171	112	146	108	158.5	110	95.25	1	362	1	1	32	88888888888888888888	0	8	88888	8	88	8	0	8	88888	8	88	8	100	1	0	0	0	0	6	yes	89.1667	116.333	44.6667
1351	5	2011-06-11	81.4	164.6	610	32.2028	44.1134	37.2866	45.8066	30.0445	98.95	61.5	63.5	109	72	109	73	109	72.5	62.5	0	0	0	2	31	88888888888888888888	0	8	88888	8	88	8	0	8	88888	8	88	8	0	0	0			0	6	yes	3.5	15.6667	3.5
1351	5	2012-07-16	71.6	164.6	581	32.4005	44.3843	27.2157	38.0107	26.4273	90.15	73	75.5	108.5	66.5	104	69	106.25	67.75	74.25	1	401	1.1	2	31	88888888888888888888	0	8	88888	8	88	8	0	8	88888	8	88	8	0	0	0			0	6	yes	3.5	15.6667	3.5
1352	5	2012-06-08	79.9	161.4	442	39.5794	54.2184	25.6816	32.1422	30.6718	97.15	85	85.5	141	93	131.5	94	136.25	93.5	85.25	1	360	1	1	40	88888888888888888888	0	8	88888	8	88	8	0	8	88888	8	88	8	100	1	0	0	0	0	5	yes	17.8	29.4	13.4
1352	5	2011-06-14	82.9	161.4	432	40.5771	55.5851	27.3149	32.9492	31.8235	97.1	75	77.5	129.5	75.5	119.5	81.5	124.5	78.5	76.25	0	0	0	1	40	88888888888888888888	0	8	88888	8	88	8	0	8	88888	8	88	8	100	1	0	0	0	0	5	yes	17.8	29.4	13.4
1353	5	2012-07-28	107.6	171	414	48.3238	66.1969	41.4031	38.4787	36.7976	104.85	80	76.5	132	88	121	87	126.5	87.5	78.25	1	409	1.1	2	44	WOMENS ONE A DAY	0	8	88888	8	88	8	0	8	88888	8	88	8	0	1	0	1	0	0	7	yes	3	6.42857	3
1353	5	2011-06-15	107.8	171	465	44.3304	60.7266	47.0734	43.6673	36.866	106.4	79.5	77.5	124	82	120.5	78	122.25	80	78.5	0	0	0	2	44	WOMENS ONE A DAY	0	8	88888	8	88	8	0	8	88888	8	88	8	0	1	0	1	0	0	7	yes	3	6.42857	3
1354	5	2011-06-15	80.4	178.5	473	43.9923	60.2635	20.1365	25.0454	25.2336	85.5	72.5	68.5	135.5	89.5	136	87.5	135.75	88.5	70.5	0	0	0	1	34	88888888888888888888	0	8	88888	8	88	8	0	8	88888	8	88	8	100	0	0	1	0	0	5	yes	0	6.4	0
1354	5	2012-08-21	79.25	178.5	487	42.8777	58.7366	20.5134	25.8845	24.8727	87.95	88	86.5	128.5	87.5	140	93	134.25	90.25	87.25	1	433	1.2	1	34	88888888888888888888	0	8	88888	8	88	8	0	8	88888	8	88	8	100	0	0	1	0	0	5	yes	0	6.4	0
1355	5	2011-06-16	72.3	159.2	553	32.0536	43.9091	28.3909	39.2682	28.5267	86.05	65.5	65	128.5	86.5	127	82.5	127.75	84.5	65.25	0	0	0	2	43	88888888888888888888	0	8	88888	8	88	8	0	8	88888	8	88	8	0	1	0	0	0	0	7	yes	27	36.1429	8.85714
1356	5	2012-07-12	146	163.6	492	43.6414	59.7827	86.2173	59.0529	54.5489	140.35	66	64	96.5	75.5	98.5	73	97.5	74.25	65	1	392	1.1	2	28	ALDI'S GENERAL MVI	0	8	88888	8	88	8	0	8	88888	8	88	8	0	0	0	0	0	0	7	yes	16.1429	23.5714	13.2857
1356	5	2011-06-16	137.5	163.6	510	41.8223	57.2908	80.2092	58.3339	51.3731	141	47	50.5	90.5	67.5	96	69	93.25	68.25	48.75	0	0	0	2	28	ALDI'S GENERAL MVI	0	8	88888	8	88	8	0	8	88888	8	88	8	0	0	0	0	0	0	7	yes	16.1429	23.5714	13.2857
1357	5	2011-06-16	77	167.1	560	34.5972	47.3935	29.6065	38.45	27.5764	93.45	53	54	140.5	87	139.5	87.5	140	87.25	53.3333	0	0	0	2	36	88888888888888888888	0	8	88888	8	88	8	0	8	88888	8	88	8	0	1	0	0	0	0	7	yes	3.42857	6.57143	3.42857
1357	5	2012-07-23	84.25	167.1	495	38.6921	53.0028	31.2472	37.0886	30.1729	94.45	58	53	131.5	78	120	72.5	125.75	75.25	55.5	1	403	1.1	2	36	88888888888888888888	0	8	88888	8	88	8	0	8	88888	8	88	8	0	1	0	0	0	0	7	yes	3.42857	6.57143	3.42857
1358	5	2011-06-18	110.5	177.5	572	40.5504	55.5485	54.9515	49.7299	35.0724	99.55	62	63.5	101.5	69.5	104	71.5	102.75	70.5	62.75	0	0	0	2	36	88888888888888888888	0	8	88888	8	88	8	0	8	88888	8	88	8	0	0	0	0	0	0	5	yes	0	12.6	0
1358	5	2012-06-06	115.7	177.5	533	43.1425	59.0993	56.6007	48.9202	36.7229	110.5	66.5	63	103	61	112	79	107.5	70	64.75	1	354	1	2	36	88888888888888888888	0	8	88888	8	88	8	0	8	88888	8	88	8	0	0	0	0	0	0	5	yes	0	12.6	0
1359	5	2012-06-07	88.9	156	482	36.0769	49.4204	39.4796	44.4089	36.5302	105.05	81.5	87.5	128	85	117	91	122.5	88	84.5	1	353	1	2	37	ONE A DAY ENERGY	0	8	88888	8	88	8	0	8	88888	8	88	8	0	0	0	0	0	0	6	yes	5.16667	10.8333	5.16667
1359	5	2011-06-20	93.7	156	480	36.6515	50.2075	43.4925	46.4167	38.5026	105.55	67.5	65.5	112.5	81.5	113	83	112.75	82.25	66.5	0	0	0	2	37	ONE A DAY ENERGY	0	8	88888	8	88	8	0	8	88888	8	88	8	0	0	0	0	0	0	6	yes	5.16667	10.8333	5.16667
1360	5	2012-06-11	80.5	172.8	470	42.0179	57.5587	22.9413	28.4985	26.9593	98.75	79.5	78	159	91.5	160.5	103.5	159.75	97.5	78.75	1	355	1	1	42	88888888888888888888	0	8	88888	8	88	8	0	8	88888	8	88	8	100	0	0	1	0	0	7	yes	22	48.8571	20.8571
1360	5	2011-06-22	82	172.8	504	39.9433	54.7168	27.2832	33.2722	27.4616	100.55	66	66	128.5	88.5	128	88	128.25	88.25	66	0	0	0	1	42	88888888888888888888	0	8	88888	8	88	8	0	8	88888	8	88	8	100	0	0	1	0	0	7	yes	22	48.8571	20.8571
1361	5	2011-06-22	100.1	150.8	505	34.3357	47.0353	53.0647	53.0117	44.0181	122.3	84.5	87	133	102	136	103	134.5	102.5	85.75	0	0	0	2	34	88888888888888888888	0	8	88888	8	88	8	0	8	88888	8	88	8	0	1	0	1	0	0	4	yes	0	0.75	0
1361	5	2012-06-21	96.1	150.8	472	35.5786	48.7378	47.3622	49.2843	42.2591	119.2	82	81.5	106.5	72	115	91	110.75	81.5	81.75	1	365	1	2	34	88888888888888888888	0	8	88888	8	88	8	0	8	88888	8	88	8	0	1	0	1	0	0	4	yes	0	0.75	0
1362	5	2011-06-23	124	169.4	469	45.0225	61.6746	62.3254	50.2624	43.2111	129	70.5	74.5	106	71.5	108	78	107	74.75	72.5	0	0	0	2	27	88888888888888888888	0	8	88888	8	88	8	0	8	88888	8	88	8	0	0	0	0	0	0	7	yes	3.57143	14.1429	3.57143
1363	5	2011-06-23	116.3	164	418	45.9115	62.8925	53.4075	45.9222	43.2406	126.2	96	93	158.5	107.5	144.5	95	151.5	101.25	94.5	0	0	0	1	33	88888888888888888888	0	8	88888	8	88	8	0	8	88888	8	88	8	100	1	0	0	0	0	7	yes	20.5714	35.4286	14.8571
1363	5	2012-06-22	118.5	164	380	49.458	67.7507	50.7493	42.8264	44.0586	118.15	91.5	93	159.5	96.5	150	104	154.75	100.25	92.25	1	365	1	1	33	88888888888888888888	0	8	88888	8	88	8	0	8	88888	8	88	8	100	1	0	0	0	0	7	yes	20.5714	35.4286	14.8571
1364	5	2011-06-25	126.4	176.8	502	45.8153	62.7607	63.6393	50.3475	40.4373	102.4	56	55	107	73.5	102.5	75	104.75	74.25	55.5	0	0	0	2	44	88888888888888888888	0	8	88888	8	88	8	0	8	88888	8	88	8	0	0	0	0	0	0	6	yes	3.5	9.33333	3.5
1364	5	2012-06-12	126.3	176.8	485	46.9362	64.2961	62.0039	49.0925	40.4053	107.95	68	69	106	65	99.5	70.5	102.75	67.75	68.5	1	353	1	2	44	88888888888888888888	0	8	88888	8	88	8	0	8	88888	8	88	8	0	0	0	0	0	0	6	yes	3.5	9.33333	3.5
1365	5	2012-06-23	66.8	182.5	541	39.6699	54.3423	12.4577	18.6493	20.0563	85.25	91.5	90.5	141.5	79.5	125	75.5	133.25	77.5	91	1	361	1	1	30	88888888888888888888	0	8	88888	8	88	8	0	8	88888	8	88	8	100	0	0	0	0	0	7	yes	0	18.7143	0
1365	5	2011-06-28	67.8	182.5	585	37.3683	51.1894	16.6106	24.4994	20.3565	77.05	82	78.5	109.5	59.5	112	59.5	110.75	59.5	80.25	0	0	0	1	30	88888888888888888888	0	8	88888	8	88	8	0	8	88888	8	88	8	100	0	0	0	0	0	7	yes	0	18.7143	0
1366	5	2012-07-20	75.75	179.3	465	44.4605	60.9048	14.8452	19.5977	23.5625	90.55	83	83	126.5	71	117.5	63.5	122	66	83	1	388	1.1	1	28	88888888888888888888	0	8	88888	8	88	8	0	8	88888	8	88	8	100	0	1			1	7	yes	40.5714	55	36.4286
1366	5	2011-06-28	80.5	179.3	522	41.0106	56.179	24.321	30.2125	25.0401	88.25	105.5	106	112	70.5	99	68.5	105.5	69.5	105.75	0	0	0	1	28	88888888888888888888	0	8	88888	8	88	8	0	8	88888	8	88	8	100	0	1			1	7	yes	40.5714	55	36.4286
1367	5	2011-06-30	98.9	174	625	35.986	49.296	49.604	50.1558	32.6661	112.1	55	57	130.5	86	126	83.5	128.25	84.75	56	0	0	0	2	41	88888888888888888888	0	8	88888	8	88	8	0	8	88888	8	88	8	0	0	0			0	7	yes	1.28571	2.28571	1.28571
1368	5	2011-07-01	129.7	165.5	542	40.0583	54.8744	74.8256	57.6913	47.3526	142.4	78.5	77.5	112.5	69.5	111.5	69	112	69.25	78	0	0	0	2	44	WOMENS ONE A DAY	0	8	88888	8	88	8	0	8	88888	8	88	8	0	1	1	1	0	1	4	yes	0	8.75	0
1368	5	2012-07-12	128.3	165.5	412	48.1824	66.0032	62.2968	48.5556	46.8415	134	91	90.5	153.5	102.5	145.5	98	149.5	100.25	90.75	1	377	1	2	44	WOMENS ONE A DAY	0	8	88888	8	88	8	0	8	88888	8	88	8	0	1	1	1	0	1	4	yes	0	8.75	0
1369	5	2011-07-01	146.2	179.1	510	48.0614	65.8375	80.3625	54.9675	45.5781	156.15	88.5	85.5	117.5	81.5	127.5	82.5	122.5	82	87	0	0	0	1	39	88888888888888888888	0	8	88888	8	88	8	0	8	88888	8	88	8	100	0	1	0	0	1	8	yes	10.75	16.75	6.625
1369	5	2012-06-28	120.7	179.1	380	56.7337	77.7173	42.9827	35.6112	37.6284	130.05	107	105.5	140.5	91	147.5	86.5	144	88.75	106.25	1	363	1	1	39	88888888888888888888	0	8	88888	8	88	8	0	8	88888	8	88	8	100	0	1	0	0	1	8	yes	10.75	16.75	6.625
1370	5	2011-07-13	99.9	177.5	447	47.5009	65.0697	34.8303	34.8651	31.708	105.6	56.5	84	149	91.5	147	85.5	148	88.5	70.25	0	0	0	1	41	88888888888888888888	0	8	88888	8	88	8	0	8	88888	8	88	8	100	1	1	1	1	1	7	yes	4.71429	16.1429	4.71429
1370	5	2012-07-19	92.65	177.5	419	49.2375	67.4486	25.2014	27.2006	29.4069	102.1	91.5	87.5	137	67	118	69.5	127.5	68.25	89.5	1	372	1	1	41	88888888888888888888	0	8	88888	8	88	8	0	8	88888	8	88	8	100	1	1	1	1	1	7	yes	4.71429	16.1429	4.71429
1371	5	2011-07-13	90.1	179.4	480	44.772	61.3315	28.7685	31.9295	27.995	93.75	64.5	62.5	116	73.5	122	80	119	76.75	63.5	0	0	0	1	32	88888888888888888888	0	8	88888	8	88	8	0	8	88888	8	88	8	100	0	0	1	0	0	7	yes	2.42857	3.42857	2.42857
1371	5	2013-05-31	99	179.4	448	47.9504	65.6855	33.3145	33.651	30.7603	103	60.5	57.5	120.5	82	104	73.5	112.25	77.75	59	2	688	1.9	1	32	88888888888888888888	0	8	88888	8	88	8	0	8	88888	8	88	8	100	0	0	1	0	0	7	yes	2.42857	3.42857	2.42857
1371	5	2012-07-07	87.35	179.4	517	42.0196	57.561	29.789	34.103	27.1405	95.65	68.5	65	107	83	119	80.5	113	81.75	66.75	1	360	1	1	32	88888888888888888888	0	8	88888	8	88	8	0	8	88888	8	88	8	100	0	0	1	0	0	7	yes	2.42857	3.42857	2.42857
1372	5	2012-07-03	96.6	169.5	445	44.1135	60.4295	36.1705	37.4436	33.6231	118.15	92	82.5	138	99.5	141	89	139.5	94.25	87.25	1	368	1	2	45	88888888888888888888	0	8	88888	8	88	8	0	8	88888	8	88	8	0	0	0	0	0	0	7	yes	26	29.7143	23
1372	5	2011-07-01	93.5	169.5	648	33.336	45.6657	47.8343	51.1597	32.5441	101.75	75	76	100	60	99	60	99.5	60	75.5	0	0	0	2	45	88888888888888888888	0	8	88888	8	88	8	0	8	88888	8	88	8	0	0	0	0	0	0	7	yes	26	29.7143	23
1373	5	2012-07-03	106.6	182.8	416	53.2493	72.9443	33.6557	31.5719	31.901	103.5	85	81	125.5	82.5	110	75	117.75	78.75	83	1	368	1	1	41	88888888888888888888	0	8	88888	8	88	8	0	8	88888	8	88	8	100	0	0	0	0	0	7	yes	16.5714	16.2857	15
1373	5	2011-07-01	109.3	182.8	522	45.0619	61.7286	47.5714	43.5237	32.709	95.1	65	63.5	131.5	70.5	127	67	129.25	68.75	64.25	0	0	0	1	41	88888888888888888888	0	8	88888	8	88	8	0	8	88888	8	88	8	100	0	0	0	0	0	7	yes	16.5714	16.2857	15
1374	5	2012-07-03	79.1	167.5	519	36.9749	50.6505	28.4495	35.9665	28.1934	91.75	78.5	69.5	157	97	131.5	85.5	144.25	91.25	74	1	362	1	2	44	88888888888888888888	0	8	88888	8	88	8	0	8	88888	8	88	8	0	1	0	0	0	0	7	yes	0	2.42857	0
1374	5	2011-07-07	85.6	167.5	618	33.1196	45.3693	40.2307	46.9985	30.5101	106	60.5	61.5	149	89	151	88.5	150	88.75	61	0	0	0	2	44	88888888888888888888	0	8	88888	8	88	8	0	8	88888	8	88	8	0	1	0	0	0	0	7	yes	0	2.42857	0
1375	5	2012-08-04	106.4	180	440	49.7644	68.1705	38.2295	35.93	32.8395	109.05	94	92	118	72	120.5	74.5	119.25	73.25	93	1	394	1.1	1	40	88888888888888888888	0	8	88888	8	88	8	0	8	88888	8	88	8	100	0	1	0	0	1	7	yes	2.57143	15.7143	2.57143
1375	5	2011-07-07	114.9	180	534	43.8745	60.1021	54.7979	47.6918	35.463	118.25	77.5	77	113.5	70	117.5	69	115.5	69.5	77.25	0	0	0	1	40	88888888888888888888	0	8	88888	8	88	8	0	8	88888	8	88	8	100	0	1	0	0	1	7	yes	2.57143	15.7143	2.57143
1376	5	2012-08-16	89.75	161.4	470	38.7161	53.0358	36.7142	40.9072	34.453	110.85	64	67	140.5	87	142	95	141.25	91	65.5	1	399	1.1	2	43	88888888888888888888	0	8	88888	8	88	8	0	8	88888	8	88	8	0	1	0	1	0	0	2	no
1376	5	2011-07-14	90.3	161.4	502	36.9393	50.6018	39.6982	43.9625	34.6642	108.5	58	58.5	148	97	149.5	98.5	148.75	97.75	58.25	0	0	0	2	43	88888888888888888888	0	8	88888	8	88	8	0	8	88888	8	88	8	0	1	0	1	0	0	2	no
1377	5	2011-07-15	58.4	169.6	520	35.6183	48.7922	9.60777	16.4517	20.303	75.6	72	75	120.5	71.5	122	73	121.25	72.25	73.5	0	0	0	1	27	88888888888888888888	0	8	88888	8	88	8	0	8	88888	8	88	8	100	0	0	0	0	0	7	yes	68.1429	98.8571	61.5714
1378	5	2011-07-16	90.6	184	525	43.4928	59.5792	31.0208	34.2393	26.7604	96.4	77.5	75.5	115.5	70.5	119.5	70	117.5	70.25	76.5	0	0	0	1	32	88888888888888888888	0	8	88888	8	88	8	0	8	88888	8	88	8	100	0	0	0	0	0	4	yes	0	36.75	0
1378	5	2012-10-13	92.4	184	566	41.2476	56.5036	35.8964	38.8489	27.2921	95.15	100.5	92.5	130	88	126	82.5	128	85.25	96.5	1	455	1.2	1	32	88888888888888888888	0	8	88888	8	88	8	0	8	88888	8	88	8	100	0	0	0	0	0	4	yes	0	36.75	0
1379	5	2012-06-29	88.4	165.4	520	37.1267	50.8585	37.5415	42.4677	32.3133	104.35	93	77	114	86.5	101	72	107.5	79.25	85	1	347	1	2	26	88888888888888888888	0	8	88888	8	88	8	0	8	88888	8	88	8	0	0	0	0	0	0	4	yes	5.5	17.75	5.5
1379	5	2011-07-18	91.4	165.4	502	38.3949	52.5958	38.8042	42.4554	33.4099	100.3	76	72.5	119	85	115	85.5	117	85.25	74.25	0	0	0	2	26	88888888888888888888	0	8	88888	8	88	8	0	8	88888	8	88	8	0	0	0	0	0	0	4	yes	5.5	17.75	5.5
1380	5	2011-07-18	57.8	157	716	24.7393	33.8894	23.9106	41.3678	23.4492	70.5	72.5	66.5	106	72.5	109.5	76.5	107.75	74.5	69.5	0	0	0	2	31	88888888888888888888	0	8	88888	8	88	8	0	8	88888	8	88	8	0	0	0	0	0	0	3	no
1380	5	2012-08-25	59.85	157	719	24.8637	34.0599	25.7901	43.0913	24.2809	77.05	95	88.5	111	73	108	74.5	109.5	73.75	91.75	1	404	1.1	2	31	88888888888888888888	0	8	88888	8	88	8	0	8	88888	8	88	8	0	0	0	0	0	0	3	no
1381	5	2011-07-19	83.5	169.6	658	32.0436	43.8954	39.6046	47.4307	29.0292	103.25	64.5	63	113.5	70.5	115	75	114.25	72.75	63.75	0	0	0	2	28	88888888888888888888	0	8	88888	8	88	8	0	8	88888	8	88	8	0	0	0	0	0	0	7	yes	0	10.5714	0
1381	5	2012-07-23	82.85	169.6	614	33.6033	46.0319	36.8181	44.4395	28.8032	103.55	62	64	117.5	62	114.5	73.5	116	67.75	63	1	370	1	2	28	88888888888888888888	0	8	88888	8	88	8	0	8	88888	8	88	8	0	0	0	0	0	0	7	yes	0	10.5714	0
1382	5	2011-07-19	68.1	158	727	25.693	35.1959	32.9041	48.3174	27.2793	86.5	69.5	74.5	103.5	65	104.5	66	104	65.5	72	0	0	0	2	29	88888888888888888888	0	8	88888	8	88	8	0	8	88888	8	88	8	0	0	0	0	0	0	4	yes	0	6.5	0
1382	5	2012-11-17	66.85	158	711	25.972	35.5781	31.2719	46.7792	26.7786	95.45	94	95.5	110.5	73	112.5	74	111.5	73.5	94.75	1	487	1.3	2	29	88888888888888888888	0	8	88888	8	88	8	0	8	88888	8	88	8	0	0	0	0	0	0	4	yes	0	6.5	0
1383	5	2011-07-19	89.5	185.7	613	39.1217	53.5914	35.9086	40.1213	25.9537	105.65	53	54.5	134	71.5	126	78.5	130	75	53.75	0	0	0	1	29	88888888888888888888	0	8	88888	8	88	8	0	8	88888	8	88	8	100	0	0	1	0	0	7	yes	1.28571	3.14286	1.28571
1384	5	2011-07-20	141.5	175.3	374	57.5875	78.887	62.613	44.2495	46.0461	146.35	102	95.5	120	84	125	87.5	122.5	85.75	98.75	0	0	0	1	43	88888888888888888888	0	8	88888	8	88	8	0	8	88888	8	88	8	100	1	0	1	0	0	7	yes	8.85714	27.7143	5.28571
1384	5	2012-08-25	139.65	175.3	380	56.736	77.7206	61.9294	44.3462	45.4441	138.8	71.5	69.5	131	95.5	134.5	97.5	132.75	96.5	70.5	1	402	1.1	1	43	88888888888888888888	0	8	88888	8	88	8	0	8	88888	8	88	8	100	1	0	1	0	0	7	yes	8.85714	27.7143	5.28571
1385	5	2011-07-20	80.8	186.6	389	55.504	76.0329	4.76711	5.89989	23.2053	80.5	81	81	116	56.5	113	61	114.5	58.75	81	0	0	0	1	28	88888888888888888888	0	8	88888	8	88	8	0	8	88888	8	88	8	100	0	0	1	0	0	7	yes	9.28571	28	9.28571
1386	5	2012-07-05	81.75	162.6	519	35.6176	48.7912	32.9588	40.3166	30.9205	97.1	70	63.5	111	67.5	106.5	65.5	108.75	66.5	66.75	1	350	1	2	31	88888888888888888888	0	8	88888	8	88	8	0	8	88888	8	88	8	0	0	0	0	0	0	4	yes	0	0	0
1386	5	2011-07-21	74.7	162.6	632	30.2156	41.3913	33.3087	44.59	28.254	90.5	54.5	52	112.5	54.5	114	54	113.25	54.25	53.25	0	0	0	2	31	88888888888888888888	0	8	88888	8	88	8	0	8	88888	8	88	8	0	0	0	0	0	0	4	yes	0	0	0
1387	5	2012-07-19	91.25	152.5	482	35.1445	48.1431	43.1069	47.2404	39.2368	105.95	75	74	107.5	73	114.5	78.5	111	75.75	74.5	1	363	1	2	26	88888888888888888888	0	8	88888	8	88	8	0	8	88888	8	88	8	0	0	0	0	0	0	7	yes	0	2.85714	0
1387	5	2011-07-22	93.3	152.5	511	33.9249	46.4725	46.8275	50.1902	40.1182	105.95	66.5	70.5	106	70.5	107	72.5	106.5	71.5	68.5	0	0	0	2	26	88888888888888888888	0	8	88888	8	88	8	0	8	88888	8	88	8	0	0	0	0	0	0	7	yes	0	2.85714	0
1388	5	2011-07-23	75.6	169.5	514	37.587	51.4891	24.1109	31.8927	26.3137	33.3	42	43	113	68.5	112	68.5	112.5	68.5	42.5	0	0	0	1	34	GNC MEGA MEN	0	8	88888	8	88	8	0	8	88888	8	88	8	100	0	0	1	0	0	7	yes	61.4286	73.1429	29.4286
1389	5	2011-07-26	107	159.3	504	37.7604	51.7266	55.2734	51.6574	42.165	115	79.5	74.5	106.5	73.5	109	73	107.75	73.25	77	0	0	0	2	35	88888888888888888888	0	8	88888	8	88	8	0	8	88888	8	88	8	0	0	0	0	0	0	6	yes	0	10.6667	0
1389	5	2012-10-30	109.05	159.3	482	39.1497	53.6297	55.4203	50.821	42.9728	142.1	95.5	94	101.5	68.5	114	73.5	107.75	71	94.75	1	462	1.3	2	35	88888888888888888888	0	8	88888	8	88	8	0	8	88888	8	88	8	0	0	0	0	0	0	6	yes	0	10.6667	0
1390	5	2012-09-18	94.65	162.7	542	35.7802	49.0139	45.6361	48.2156	35.7557	101.2	74.5	71.5	99.5	71.5	104	71	101.75	71.25	73	1	420	1.1	2	25	88888888888888888888	0	8	88888	8	88	8	0	8	88888	8	88	8	0	0	0	0	0	0	7	yes	0	0.428571	0
1390	5	2011-07-26	93	162.7	559	34.8507	47.7407	45.2593	48.6659	35.1324	101.1	72	74.5	106	69	101	70	103.5	69.5	73.25	0	0	0	2	25	88888888888888888888	0	8	88888	8	88	8	0	8	88888	8	88	8	0	0	0	0	0	0	7	yes	0	0.428571	0
1391	5	2012-07-11	106.2	167.5	465	42.8555	58.7061	47.4939	44.7212	37.8525	122.1	72	70.5	117.5	78.5	109	59.5	113.25	69	71.25	1	350	1	2	43	88888888888888888888	0	8	88888	8	88	8	0	8	88888	8	88	8	0	0	0	1	0	0	7	yes	0	11.8571	0
1391	5	2011-07-27	100.3	167.5	464	42.3505	58.0144	42.2856	42.1591	35.7496	115.75	70.5	73.5	117	91	125.5	84	121.25	87.5	72	0	0	0	2	43	88888888888888888888	0	8	88888	8	88	8	0	8	88888	8	88	8	0	0	0	1	0	0	7	yes	0	11.8571	0
1392	5	2011-07-27	75	165.8	534	35.241	48.2753	26.7247	35.6329	27.283	102.6	76.5	80	101.5	75	103	73	102.25	74	78.25	0	0	0	1	45	88888888888888888888	0	8	88888	8	88	8	0	8	88888	8	88	8	100	1	0			0	6	yes	0	0.333333	0
1392	5	2012-07-11	72.6	165.8	471	38.575	52.8424	19.7576	27.2143	26.41	99.65	71	73	100.5	56	104	61.5	102.25	58.75	72	1	350	1	1	45	88888888888888888888	0	8	88888	8	88	8	0	8	88888	8	88	8	100	1	0			0	6	yes	0	0.333333	0
1393	5	2011-07-28	129.1	159	386	47.749	65.4096	63.6904	49.3342	51.066	120.1	73	71	103	73	105	72.5	104	72.75	72	0	0	0	2	43	88888888888888888888	0	8	88888	8	88	8	0	8	88888	8	88	8	0	0	0			0	5	yes	0	9.6	0
1393	5	2012-07-24	134.7	159	380	48.8279	66.8875	67.8125	50.3433	53.2811	129.05	77	73	107.5	72	101	71.5	104.25	71.75	75	1	362	1	2	43	88888888888888888888	0	8	88888	8	88	8	0	8	88888	8	88	8	0	0	0			0	5	yes	0	9.6	0
1394	5	2012-10-05	95.45	173	399	49.4138	67.6902	27.7598	29.0831	31.8921	103.55	103	99	125.5	86	132.5	85.5	129	85.75	101	1	435	1.2	1	40	88888888888888888888	0	8	88888	8	88	8	0	8	88888	8	88	8	100	1	0	1	1	1	7	yes	18.1429	42.1429	17
1394	5	2011-07-28	97.8	173	393	50.235	68.8151	28.9849	29.6369	32.6773	99.1	81.5	82	125.5	86.5	143	95.5	134.25	91	81.75	0	0	0	1	40	88888888888888888888	0	8	88888	8	88	8	0	8	88888	8	88	8	100	1	0	1	1	1	7	yes	18.1429	42.1429	17
1395	5	2011-07-28	84.7	174.9	468	43.3741	59.4165	25.2835	29.8506	27.6888	91.55	67	67	124	80	123	79	123.5	79.5	67	0	0	0	1	35	88888888888888888888	0	8	88888	8	88	8	0	8	88888	8	88	8	100	0	0	0	0	0	7	yes	0	2.42857	0
1395	5	2012-08-04	79.95	174.9	465	43.1318	59.0846	20.8654	26.0981	26.136	88.65	83	83	132	73.5	131.5	73.5	131.75	73.5	83	1	373	1	1	35	88888888888888888888	0	8	88888	8	88	8	0	8	88888	8	88	8	100	0	0	0	0	0	7	yes	0	2.42857	0
1396	5	2012-09-29	95.75	168.2	428	44.8281	61.4083	34.3417	35.866	33.8444	105.6	74.5	68.5	182.5	122	165.5	117	174	119.5	71.5	1	427	1.2	1	40	OPTIMUM MEN	0	8	88888	8	88	8	0	8	88888	8	88	8	100	1	0	0	0	0	6	yes	1.66667	18.1667	0
1396	5	2011-07-30	98.1	168.2	447	43.6006	59.7269	38.3731	39.1163	34.675	106.45	59.5	62.5	146.5	110.5	150.5	113.5	148.5	112	61	0	0	0	1	40	OPTIMUM MEN	0	8	88888	8	88	8	0	8	88888	8	88	8	100	1	0	0	0	0	6	yes	1.66667	18.1667	0
1397	5	2011-07-29	115.8	157	597	33.9198	46.4655	69.3345	59.8743	46.9796	106.5	69.5	72	108.5	69.5	111.5	74	110	71.75	70.75	0	0	0	2	35	CENTRUM	0	8	88888	8	88	8	0	8	88888	8	88	8	0	0	0	0	0	0	6	yes	17.6667	36.5	16.6667
1397	5	2012-09-24	114.25	157	560	35.1826	48.1953	66.0547	57.8159	46.3508	113.8	89.5	96	109.5	74	107.5	71.5	108.5	72.75	92.75	1	423	1.2	2	35	CENTRUM	0	8	88888	8	88	8	0	8	88888	8	88	8	0	0	0	0	0	0	6	yes	17.6667	36.5	16.6667
1398	5	2011-08-01	65.8	146	384	36.437	49.9137	15.8863	24.1433	30.8688	90.35	86.5	79.5	93.5	66	100	69.5	96.75	67.75	83	0	0	0	2	42	UNKNOWN	0	8	88888	8	88	8	0	8	88888	8	88	8	0	0	0	0	0	0	7	yes	0	6.14286	0
1398	5	2012-08-29	69.2	146	448	32.659	44.7384	24.4616	35.3491	32.4639	97.95	86.5	92.5	110	79.5	106.5	84	108.25	81.75	89.5	1	394	1.1	2	42	UNKNOWN	0	8	88888	8	88	8	0	8	88888	8	88	8	0	0	0	0	0	0	7	yes	0	6.14286	0
1399	5	2011-08-01	70.3	173.4	533	37.3405	51.1513	19.1487	27.2385	23.3807	76	62.5	62.5	106.5	65	104.5	62.5	105.5	63.75	62.5	0	0	0	2	30	WOMENS 1 ADAY	0	8	88888	8	88	8	0	8	88888	8	88	8	0	0	0	0	0	0	7	yes	0	2.71429	0
1399	5	2012-08-13	71.25	173.4	696	30.5891	41.9029	29.3471	41.1889	23.6966	80.45	80	71	110.5	77	109.5	74	110	75.5	75.5	1	378	1	2	30	WOMENS 1 ADAY	0	8	88888	8	88	8	0	8	88888	8	88	8	0	0	0	0	0	0	7	yes	0	2.71429	0
1400	5	2011-08-01	73.5	166.1	664	29.9524	41.0307	32.4693	44.1759	26.6408	103.4	66.5	65.5	133	94.5	140.5	97.5	136.75	96	66	0	0	0	2	33	WOMENS ONE A DAY	0	8	88888	8	88	8	0	8	88888	8	88	8	0	1	0	0	0	0	3	no
1401	5	2011-08-01	87	174.4	412	47.9797	65.7256	21.2744	24.4534	28.604	93.65	60.5	61	114	67.5	119.5	68	116.75	67.75	60.75	0	0	0	1	42	88888888888888888888	0	8	88888	8	88	8	0	8	88888	8	88	8	100	0	0	0	0	0	5	yes	8.6	47.4	5.4
1402	5	2012-08-08	78.35	177.4	536	39.3139	53.8546	24.4954	31.2641	24.8961	91.95	60	60.5	126	85.5	122.5	82	124.25	83.75	60.25	1	373	1	1	32	ONE A DAY	0	8	88888	8	88	8	0	8	88888	8	88	8	100	0	0	1	0	0	3	no
1402	5	2011-08-01	89.6	177.4	526	40.9833	56.1415	33.4585	37.342	28.4709	102.5	58	53	118.5	84	126.5	81	122.5	82.5	55.5	0	0	0	1	32	ONE A DAY	0	8	88888	8	88	8	0	8	88888	8	88	8	100	0	0	1	0	0	3	no
1403	5	2012-08-15	76.7	155.4	603	29.4849	40.3903	36.3097	47.3398	31.7609	99.55	96.5	98	147.5	108	143	111.5	145.25	109.75	97.25	1	379	1	2	35	PRENATAL	0	8	88888	8	88	8	0	8	88888	8	88	8	0	1	0	1	0	0	4	yes	22.25	45.5	21.25
1403	5	2011-08-02	76	155.4	680	27.068	37.0794	38.9206	51.2113	31.4711	101.55	85.5	77.5	153	114	185	125	169	119.5	81.5	0	0	0	2	35	PRENATAL	0	8	88888	8	88	8	0	8	88888	8	88	8	0	1	0	1	0	0	4	yes	22.25	45.5	21.25
1404	5	2012-10-29	102.4	161.5	451	41.1898	56.4244	45.9756	44.8981	39.2604	102	73	73.5	175.5	110	188	119.5	181.75	114.75	73.25	1	454	1.2	2	29	88888888888888888888	0	8	88888	8	88	8	0	8	88888	8	88	8	0	1	0	0	0	0	7	yes	0	7.85714	0
1404	5	2011-08-02	111.4	161.5	470	40.8518	55.9613	55.4387	49.7654	42.711	114.25	74	71	161.5	111	160	119.5	160.75	115.25	72.5	0	0	0	2	29	88888888888888888888	0	8	88888	8	88	8	0	8	88888	8	88	8	0	1	0	0	0	0	7	yes	0	7.85714	0
1405	5	2012-10-26	81.8	169.1	433	43.4427	59.5106	22.2894	27.2487	28.6066	86.1	88	86	109.5	48	103.5	55	106.5	51.5	87	1	451	1.2	1	34	88888888888888888888	0	8	88888	8	88	8	0	8	88888	8	88	8	100	0	0	0	0	0	7	yes	11.4286	12.1429	11.4286
1405	5	2011-08-02	94.1	169.1	516	39.1333	53.6073	40.4927	43.0315	32.9081	106.9	80.5	79	104.5	72.5	108.5	78.5	106.5	75.5	79.75	0	0	0	1	34	88888888888888888888	0	8	88888	8	88	8	0	8	88888	8	88	8	100	0	0	0	0	0	7	yes	11.4286	12.1429	11.4286
1406	5	2011-08-03	81.6	162.3	504	36.2882	49.7099	31.8901	39.0811	30.978	80.05	74	74.5	97.5	57.5	95	63	96.25	60.25	74.25	0	0	0	2	38	88888888888888888888	0	8	88888	8	88	8	0	8	88888	8	88	8	0	0	0	0	0	0	4	yes	0	6.5	0
1406	5	2012-11-17	80.05	162.3	576	32.7537	44.8681	35.1819	43.9499	30.3896	96.65	86.5	92	95	54	97	57	96	55.5	89.25	1	472	1.3	2	38	88888888888888888888	0	8	88888	8	88	8	0	8	88888	8	88	8	0	0	0	0	0	0	4	yes	0	6.5	0
1407	5	2011-08-04	68.5	172.2	550	35.8721	49.1398	19.3602	28.263	23.1007	81.1	57	60.5	109.5	60.5	110	64.5	109.75	62.5	58.75	0	0	0	1	31	88888888888888888888	0	8	88888	8	88	8	0	8	88888	8	88	8	100	0	0	0	0	0	4	yes	2.25	4.25	2.25
1408	5	2011-08-04	95.2	184.5	559	42.078	57.641	37.559	39.4527	27.9669	100.05	56.5	57	135	85.5	127.5	81	131.25	83.25	56.75	0	0	0	1	32	88888888888888888888	0	8	88888	8	88	8	0	8	88888	8	88	8	100	0	0	1	0	0	5	yes	31.2	49	25.6
1409	5	2012-08-13	93.2	157.5	444	39.281	53.8096	39.3904	42.2644	37.5712	100.65	78	76	109.5	62.5	104.5	65	107	63.75	77	1	375	1	2	31	SUPER B COMPLEX	0	8	88888	8	88	8	0	8	88888	8	88	8	0	1	0	0	0	0	5	yes	23	47.4	2.4
1409	5	2011-08-04	90.1	157.5	579	32.2325	44.1541	45.9459	50.9943	36.3215	97.8	83.5	80.5	119.5	79	120.5	79.5	120	79.25	82	0	0	0	2	31	SUPER B COMPLEX	0	8	88888	8	88	8	0	8	88888	8	88	8	0	1	0	0	0	0	5	yes	23	47.4	2.4
1410	5	2011-08-05	95.5	167.1	597	34.791	47.6589	47.8411	50.0954	34.2019	112.25	63.5	62	124.5	94.5	124	93.5	124.25	94	62.75	0	0	0	2	37	88888888888888888888	0	8	88888	8	88	8	0	8	88888	8	88	8	0	1	0	1	1	1	7	yes	0	5.14286	0
1411	5	2011-08-05	115.8	170.5	596	37.7984	51.7786	64.0214	55.2862	39.8345	107.05	66	67	105	67	102.5	66.5	103.75	66.75	66.5	0	0	0	2	34	CENTRUM	0	8	88888	8	88	8	0	8	88888	8	88	8	0	0	0	0	0	0	7	yes	7	14.5714	0
1411	5	2012-12-01	112.75	170.5	432	47.0941	64.5125	48.2375	42.7827	38.7854	106	99.5	98.5	110	72.5	105	74.5	107.5	73.5	99	1	484	1.3	2	34	CENTRUM	0	8	88888	8	88	8	0	8	88888	8	88	8	0	0	0	0	0	0	7	yes	7	14.5714	0
1412	5	2012-08-17	84.05	165.6	576	34.1148	46.7326	37.3174	44.399	30.6491	89.95	111.5	104.5	115	74.5	111	67.5	113	71	108	1	378	1	2	40	88888888888888888888	0	8	88888	8	88	8	0	8	88888	8	88	8	0	0	0	0	0	0	7	yes	12.1429	35.8571	10.2857
1412	5	2011-08-05	88.6	165.6	584	34.2183	46.8744	41.7256	47.0943	32.3082	97.25	79.5	74	111	83	105	75	108	79	76.75	0	0	0	2	40	88888888888888888888	0	8	88888	8	88	8	0	8	88888	8	88	8	0	0	0	0	0	0	7	yes	12.1429	35.8571	10.2857
1413	5	2011-08-05	178.3	183.5	418	60.3229	82.6341	95.6659	53.6544	52.9516	142.75	65.5	68.5	99	67	98	62	98.5	64.5	67	0	0	0	1	35	88888888888888888888	0	8	88888	8	88	8	0	8	88888	8	88	8	100	0	0	0	0	0	6	yes	1.33333	18.8333	1.33333
1413	5	2012-10-24	185.1	183.5	331	71.9502	98.562	86.538	46.752	54.9711	154.85	86.5	82	100.5	69.5	100.5	65	100.5	67.25	84.25	1	446	1.2	1	35	88888888888888888888	0	8	88888	8	88	8	0	8	88888	8	88	8	100	0	0	0	0	0	6	yes	1.33333	18.8333	1.33333
1414	5	2011-08-05	78.4	163.4	586	32.5061	44.5289	33.8711	43.2029	29.3638	95.8	75.5	73.5	121.5	70	124	73	122.75	71.5	74.5	0	0	0	2	25	88888888888888888888	0	8	88888	8	88	8	0	8	88888	8	88	8	0	0	0	0	0	0	7	yes	5.14286	17.5714	4.71429
1414	5	2012-08-28	78.8	163.4	527	35.1872	48.2016	30.5984	38.8304	29.5136	93.85	73	74.5	121.5	78	118.5	78.5	120	78.25	73.75	1	389	1.1	2	25	88888888888888888888	0	8	88888	8	88	8	0	8	88888	8	88	8	0	0	0	0	0	0	7	yes	5.14286	17.5714	4.71429
1415	5	2011-08-05	144.8	169	414	51.0813	69.9744	74.8256	51.6751	50.6985	151.1	78.5	75.5	115	83	120.5	86.5	117.75	84.75	77	0	0	0	1	33	88888888888888888888	0	8	88888	8	88	8	0	8	88888	8	88	8	100	0	0	1	0	0	6	yes	0	0.5	0
1416	5	2011-08-05	140.9	172	478	47.0269	64.4205	76.4795	54.2793	47.6271	136.5	64.5	69.5	124	83.5	121.5	94	122.75	88.75	67	0	0	0	2	31	88888888888888888888	0	8	88888	8	88	8	0	8	88888	8	88	8	0	0	0	0	0	0	2	no
1417	5	2011-08-09	145.9	180.5	349	63.8092	87.4099	58.4901	40.0892	44.7817	135.35	84	87.5	159.5	107.5	137.5	91	148.5	99.25	85.75	0	0	0	1	31	88888888888888888888	0	8	88888	8	88	8	0	8	88888	8	88	8	100	1	0	0	0	0	4	yes	0	4.5	0
1417	5	2012-09-12	143.2	180.5	315	68.7668	94.2011	48.9989	34.2171	43.953	131.75	73.5	76.5	127.5	81.5	138.5	81.5	133	81.5	75	1	400	1.1	1	31	88888888888888888888	0	8	88888	8	88	8	0	8	88888	8	88	8	100	1	0	0	0	0	4	yes	0	4.5	0
1418	5	2012-11-19	136.45	168.9	486	44.9412	61.5633	74.8867	54.8822	47.8315	142	83	84	116	79.5	111	86	113.5	82.75	83.5	1	468	1.3	2	30	88888888888888888888	0	8	88888	8	88	8	0	8	88888	8	88	8	0	1	0	0	0	0	6	yes	2.16667	25.8333	0
1418	5	2011-08-09	137.8	168.9	511	43.5846	59.7049	78.0951	56.6728	48.3048	138.5	72	72	122.5	95.5	128.5	101.5	125.5	98.5	72	0	0	0	2	30	88888888888888888888	0	8	88888	8	88	8	0	8	88888	8	88	8	0	1	0	0	0	0	6	yes	2.16667	25.8333	0
1419	5	2011-08-09	62.7	170.4	506	37.1067	50.831	11.869	18.9297	21.5938	68.45	64.5	64	115.5	80.5	116.5	81	116	80.75	64.25	0	0	0	1	41	88888888888888888888	0	8	88888	8	88	8	0	8	88888	8	88	8	100	0	0	1	0	0	6	yes	25	49.5	21.8333
1420	5	2012-08-14	87.35	165	581	34.0458	46.6381	40.7119	46.6077	32.0845	99.15	69	65.5	94.5	56	99	61.5	96.75	58.75	67.25	1	371	1	2	28	88888888888888888888	0	8	88888	8	88	8	0	8	88888	8	88	8	0	0	0	0	0	0	5	yes	0	5.2	0
1420	5	2011-08-09	86.6	165	601	33.1653	45.432	41.168	47.5381	31.809	96.25	63	63	94	59	91.5	54.5	92.75	56.75	63	0	0	0	2	28	88888888888888888888	0	8	88888	8	88	8	0	8	88888	8	88	8	0	0	0	0	0	0	5	yes	0	5.2	0
1422	5	2012-08-13	134.85	173.2	374	55.9288	76.6148	58.2352	43.1852	44.9526	134.25	66.5	65	133.5	90.5	123	83	128.25	86.75	65.75	1	369	1	1	31	88888888888888888888	0	8	88888	8	88	8	0	8	88888	8	88	8	100	1	0	1	0	0	7	yes	0	7.71429	0
1422	5	2011-08-10	133.75	173.2	362	57.1994	78.3554	55.3946	41.4166	44.586	132.85	72	74	140	90	137	94.5	138.5	92.25	73	0	0	0	1	31	88888888888888888888	0	8	88888	8	88	8	0	8	88888	8	88	8	100	1	0	1	0	0	7	yes	0	7.71429	0
1423	5	2011-08-10	112.8	160.5	511	38.3547	52.5407	60.2593	53.4213	43.7884	122.45	90.5	88.5	104	71.5	105.5	73	104.75	72.25	89.5	0	0	0	2	37	ALIVE FOR WOMEN	1	0	50000	0	1	1	0	8	88888	8	88	8	0	0	0	0	0	0	3	no
1424	5	2011-08-10	96.9	169.5	413	46.7339	64.019	32.881	33.9329	33.7275	104.2	64.5	65	131	84.5	127.5	89.5	129.25	87	64.75	0	0	0	1	28	88888888888888888888	0	8	88888	8	88	8	0	8	88888	8	88	8	100	0	0	1	0	0	7	yes	0	3.71429	0
1425	5	2011-08-10	82.3	165.9	563	34.606	47.4055	34.8945	42.3991	29.9025	86.05	82.5	83.5	115.5	82.5	116	86	115.75	84.25	83	0	0	0	2	25	88888888888888888888	0	8	88888	8	88	8	0	8	88888	8	88	8	0	0	0	1	0	0	7	yes	0	5.85714	0
1426	5	2012-09-04	76.1	174.8	538	38.1009	52.193	23.907	31.4153	24.9059	92.5	67.5	65.5	115.5	61.5	130.5	74	123	67.75	66.5	1	391	1.1	1	32	88888888888888888888	0	8	88888	8	88	8	0	8	88888	8	88	8	100	0	0	0	0	0	7	yes	1.42857	17.8571	1.42857
1426	5	2011-08-10	75	174.8	579	35.9109	49.1931	25.8069	34.4092	24.5459	86.05	56.5	60	111.5	66.5	110	64.5	110.75	65.5	58.25	0	0	0	1	32	88888888888888888888	0	8	88888	8	88	8	0	8	88888	8	88	8	100	0	0	0	0	0	7	yes	1.42857	17.8571	1.42857
1427	5	2011-08-12	63.3	160.5	540	32.1509	44.0423	19.2577	30.423	24.5727	83.75	92.5	91	102.5	67	102.5	63.5	102.5	65.25	91.75	0	0	0	2	39	88888888888888888888	0	8	88888	8	88	8	0	8	88888	8	88	8	0	0	0	1	0	0	6	yes	33	80.3333	30.3333
1427	5	2012-09-25	77	160.5	466	37.4038	51.2381	25.7619	33.4571	29.891	102.75	83.5	78	96.5	60.5	108	66.5	102.25	63.5	80.75	1	410	1.1	2	39	88888888888888888888	0	8	88888	8	88	8	0	8	88888	8	88	8	0	0	0	1	0	0	6	yes	33	80.3333	30.3333
1428	5	2012-08-15	102.2	165	453	42.3449	58.0067	44.1933	43.242	37.539	118.65	82	78.5	117.5	90.5	107	75	112.25	82.75	80.25	1	368	1	2	31	PRENATAL	1	1	500	0	1	7	0	8	88888	8	88	8	0	1	0	0	0	0	7	yes	5	25.4286	5
1428	5	2011-08-13	102.3	165	522	38.2395	52.3828	49.9172	48.7949	37.5758	102.45	78	76	133.5	97.5	133	101	133.25	99.25	77	0	0	0	2	31	PRENATAL	1	1	500	0	1	7	0	8	88888	8	88	8	0	1	0	0	0	0	7	yes	5	25.4286	5
1429	5	2011-08-13	108.8	161.4	438	42.6615	58.4405	50.3595	46.2863	41.7659	110.25	62.5	62	99.5	69.5	105.5	66	102.5	67.75	62.25	0	0	0	2	34	88888888888888888888	0	8	88888	8	88	8	0	8	88888	8	88	8	0	0	0	0	0	0	7	yes	5.14286	16.5714	2.28571
1430	5	2012-08-13	124.85	160.1	430	44.2881	60.6686	64.1814	51.4068	48.7086	144.25	74.5	73.5	117.5	83	110.5	81	114	82	74	1	364	1	2	30	88888888888888888888	0	8	88888	8	88	8	0	8	88888	8	88	8	0	0	0	0	0	0	7	yes	1.14286	13	0
1430	5	2011-08-15	124.2	160.1	395	46.961	64.3302	59.8698	48.2044	48.455	129.75	73.5	73.5	102.5	76	108	78.5	105.25	77.25	73.5	0	0	0	2	30	88888888888888888888	0	8	88888	8	88	8	0	8	88888	8	88	8	0	0	0	0	0	0	7	yes	1.14286	13	0
1431	5	2012-08-14	50.35	161.6	642	27.2546	37.335	13.015	25.849	19.2804	74	81.5	77	113.5	73	115.5	63.5	114.5	68.25	79.25	1	365	1	2	28	88888888888888888888	0	8	88888	8	88	8	0	8	88888	8	88	8	0	0	0	0	0	0	6	yes	3.5	17	2.16667
1431	5	2011-08-15	50.7	161.6	496	33.4908	45.8778	4.82224	9.51132	19.4145	69.55	81	76	104	72	107	72	105.5	72	78.5	0	0	0	2	28	88888888888888888888	0	8	88888	8	88	8	0	8	88888	8	88	8	0	0	0	0	0	0	6	yes	3.5	17	2.16667
1432	5	2011-08-15	92	179.6	374	54.8996	75.205	16.795	18.2554	28.5217	93.6	72.5	73	130	71.5	120	74.5	125	73	72.75	0	0	0	1	34	88888888888888888888	0	8	88888	8	88	8	0	8	88888	8	88	8	100	0	0	0	0	0	7	yes	10.1429	25.4286	10.1429
1433	5	2012-08-13	145.1	172.6	403	53.6665	73.5158	71.5842	49.3344	48.7064	141.45	89	86.5	122.5	84.5	122	81.5	122.25	83	87.75	1	365	1	1	31	MELALEUCA OLIGO MULT	0	8	88888	8	88	8	0	8	88888	8	88	8	100	0	0	0	0	0	6	yes	0	3.33333	0
1433	5	2011-08-14	144.8	172.6	439	50.4973	69.1744	75.6256	52.2276	48.6057	141.2	85	82	123.5	78.5	120	76	121.75	77.25	83.5	0	0	0	1	31	MELALEUCA OLIGO MULT	0	8	88888	8	88	8	0	8	88888	8	88	8	100	0	0	0	0	0	6	yes	0	3.33333	0
1435	5	2012-08-15	55.15	155.5	609	27.2167	37.2831	17.8669	32.3969	22.8079	82.95	93	86.5	101.5	70	102.5	68.5	102	69.25	89.75	1	365	1	2	31	88888888888888888888	0	8	88888	8	88	8	0	8	88888	8	88	8	0	0	0	0	0	0	5	yes	0	3.6	0
1435	5	2011-08-16	64.5	155.5	637	27.2196	37.2871	27.2129	42.1906	26.6747	86.5	63.5	71	93	58	100	61	96.5	59.5	67.25	0	0	0	2	31	88888888888888888888	0	8	88888	8	88	8	0	8	88888	8	88	8	0	0	0	0	0	0	5	yes	0	3.6	0
1436	5	2012-08-14	133.35	168.4	571	39.9613	54.7415	78.6085	58.949	47.0228	137.2	84.5	74	100.5	71	104.5	71.5	102.5	71.25	79.25	1	363	1	2	31	88888888888888888888	0	8	88888	8	88	8	0	8	88888	8	88	8	0	0	0	0	0	0	7	yes	2.71429	8	0
1436	5	2011-08-17	123.2	168.4	499	42.6887	58.4777	64.7223	52.5343	43.4437	123.85	66	80.5	72.5	49	103	69.5	87.75	59.25	73.25	0	0	0	2	31	88888888888888888888	0	8	88888	8	88	8	0	8	88888	8	88	8	0	0	0	0	0	0	7	yes	2.71429	8	0
1437	5	2012-08-10	90.2	173.1	496	41.342	56.6329	33.5671	37.214	30.1032	101.95	91.5	85	137.5	86	119	89	128.25	87.5	88.25	1	359	1	1	35	88888888888888888888	0	8	88888	8	88	8	0	8	88888	8	88	8	100	0	0	0	0	0	8	yes	1.125	7.5	0
1437	5	2011-08-17	95.1	173.1	416	47.8352	65.5276	29.5724	31.0961	31.7385	92.65	83	88	131.5	82.5	123.5	83	127.5	82.75	85.5	0	0	0	1	35	88888888888888888888	0	8	88888	8	88	8	0	8	88888	8	88	8	100	0	0	0	0	0	8	yes	1.125	7.5	0
1438	5	2011-08-17	125.8	174.5	569	41.2236	56.4706	69.3294	55.1108	41.3133	139.8	101.5	101.5	102.5	76	99.5	68	101	72	101.5	0	0	0	2	34	88888888888888888888	0	8	88888	8	88	8	0	8	88888	8	88	8	0	0	0	1	0	0	6	yes	12	20.3333	12
1439	5	2011-08-18	74.8	177.2	517	40.0162	54.8167	19.9833	26.7157	23.8218	81.15	86	83	133.5	84	131.5	85	132.5	84.5	84.5	0	0	0	1	37	88888888888888888888	0	8	88888	8	88	8	0	8	88888	8	88	8	100	0	0	1	0	0	7	yes	0	13.1429	0
1439	5	2012-08-27	73.95	177.2	449	44.6984	61.2306	12.7194	17.2	23.5511	79.8	89.5	81.5	126	78	118.5	78	122.25	78	85.5	1	375	1	1	37	88888888888888888888	0	8	88888	8	88	8	0	8	88888	8	88	8	100	0	0	1	0	0	7	yes	0	13.1429	0
1441	5	2012-08-18	100.05	168.5	480	41.6448	57.0477	43.0023	42.9808	35.2385	109.5	76.5	69.5	117.5	72.5	104.5	72.5	111	72.5	73	1	365	1	2	33	88888888888888888888	0	8	88888	8	88	8	0	8	88888	8	88	8	0	0	0	1	0	0	7	yes	0	11.8571	0
1441	5	2011-08-19	95.9	168.5	534	38.1438	52.2518	43.6482	45.5142	33.7768	92.5	64	64	99.5	65.5	102.5	69	101	67.25	64	0	0	0	2	33	88888888888888888888	0	8	88888	8	88	8	0	8	88888	8	88	8	0	0	0	1	0	0	7	yes	0	11.8571	0
1442	5	2011-08-20	123.2	161.5	457	42.8141	58.6494	64.5506	52.3949	47.2352	132.35	77.5	80	102	74.5	99.5	73	100.75	73.75	78.75	0	0	0	2	30	88888888888888888888	0	8	88888	8	88	8	0	8	88888	8	88	8	0	0	0	0	0	0	5	yes	0	12.2	0
1443	5	2011-08-22	90.4	165.8	493	38.9524	53.3595	37.0405	40.974	32.8851	103.75	74.5	65.5	118.5	83.5	111.5	84	115	83.75	70	0	0	0	2	38	88888888888888888888	1	1	1000	0	1	3	1	1	2000	0	1	3	0	0	0	1	0	0	7	yes	5.28571	10.5714	5.28571
1443	5	2012-08-24	96	165.8	473	40.7169	55.7766	40.2234	41.8994	34.9222	114.5	75	74.5	124.5	79	112.5	76	118.5	77.5	74.75	1	368	1	2	38	88888888888888888888	1	1	1000	0	1	3	1	1	2000	0	1	3	0	0	0	1	0	0	7	yes	5.28571	10.5714	5.28571
1444	5	2011-08-23	76.2	174.3	572	36.2038	49.5942	26.6058	34.9157	25.0819	87	69.5	69	127	70	127	69	127	69.5	69.25	0	0	0	1	26	88888888888888888888	0	8	88888	8	88	8	0	8	88888	8	88	8	100	0	0	1	0	0	7	yes	16	37.7143	14.5714
1445	5	2011-08-23	65.5	173.7	508	38.4191	52.6289	12.8711	19.6505	21.7091	74.25	76	71.5	131.5	85.5	129.5	89	130.5	87.25	73.75	0	0	0	1	32	88888888888888888888	0	8	88888	8	88	8	0	8	88888	8	88	8	100	0	0	1	0	0	8	yes	22.875	46.375	19.125
1446	5	2011-08-23	87	169.2	479	40.6986	55.7515	31.2485	35.9179	30.3891	100.5	78.5	76	109	73.5	108	70.5	108.5	72	77.25	0	0	0	1	36	88888888888888888888	0	8	88888	8	88	8	0	8	88888	8	88	8	100	0	0	1	0	0	6	yes	17.5	42.8333	14.3333
1447	5	2011-08-23	79.2	166.4	541	35.4942	48.6222	30.5778	38.6084	28.6035	86.65	66.5	63	107	74	108	72	107.5	73	64.75	0	0	0	2	36	CENTRUM ONE A DAY	0	8	88888	8	88	8	0	8	88888	8	88	8	0	0	0	0	0	0	7	yes	39.2857	49.8571	22.7143
1447	5	2012-08-18	81	166.4	482	38.914	53.3069	27.6931	34.189	29.2535	87.95	65.5	65.5	108	71	104.5	72.5	106.25	71.75	65.5	1	361	1	2	36	CENTRUM ONE A DAY	0	8	88888	8	88	8	0	8	88888	8	88	8	0	0	0	0	0	0	7	yes	39.2857	49.8571	22.7143
1448	5	2012-08-18	112.85	179.5	640	38.3247	52.4996	60.3504	53.4784	35.0246	125	73	69	116.5	75	103	70.5	109.75	72.75	71	1	360	1	2	37	88888888888888888888	0	8	88888	8	88	8	0	8	88888	8	88	8	0	0	0	0	0	0	7	yes	0	2	0
1448	5	2011-08-24	115.1	179.5	532	43.837	60.0508	55.0492	47.8273	35.7229	127.2	68	67	118.5	81	108.5	75	113.5	78	67.5	0	0	0	2	37	88888888888888888888	0	8	88888	8	88	8	0	8	88888	8	88	8	0	0	0	0	0	0	7	yes	0	2	0
1449	5	2011-08-24	74.1	172.1	442	43.1989	59.1765	14.9235	20.1396	25.0182	78.75	68.5	62.5	114	72	107.5	64.5	110.75	68.25	65.5	0	0	0	1	27	88888888888888888888	0	8	88888	8	88	8	0	8	88888	8	88	8	100	0	0	0	0	0	7	yes	1.71429	16.4286	1.71429
1449	5	2012-10-18	76.65	172.1	480	40.6983	55.751	20.899	27.2655	25.8792	87.6	81.5	65.5	114	74.5	111.5	64.5	112.75	69.5	73.5	1	421	1.2	1	27	88888888888888888888	0	8	88888	8	88	8	0	8	88888	8	88	8	100	0	0	0	0	0	7	yes	1.71429	16.4286	1.71429
1450	5	2011-08-25	68.9	178	580	36.2804	49.6992	19.2008	27.8677	21.746	75.25	60.5	64.5	92	50	108	58	100	54	62.5	0	0	0	1	27	88888888888888888888	0	8	88888	8	88	8	0	8	88888	8	88	8	100	0	0	0	0	0	6	yes	87.1667	101.667	86
1451	5	2011-08-25	96.1	167.2	451	42.7306	58.5351	37.5649	39.0894	34.3756	105.8	80	72	112.5	80.5	120.5	82	116.5	81.25	76	0	0	0	2	36	88888888888888888888	0	8	88888	8	88	8	0	8	88888	8	88	8	0	0	0	0	0	0	4	yes	0	1.75	0
1452	5	2011-08-25	75.3	176.2	461	43.4893	59.5743	15.7257	20.884	24.254	82.6	69.5	69	124.5	81	125	80.5	124.75	80.75	69.25	0	0	0	1	39	88888888888888888888	0	8	88888	8	88	8	0	8	88888	8	88	8	100	0	0	0	0	0	7	yes	193	249.714	131.714
1453	5	2012-08-29	85.2	180.4	553	40.0488	54.8614	30.3386	35.6087	26.1798	91.35	85.5	85.5	139	90	122.5	83.5	130.75	86.75	85.5	1	370	1	1	36	88888888888888888888	0	8	88888	8	88	8	0	8	88888	8	88	8	100	0	0	1	0	0	7	yes	11.2857	31	11.2857
1453	5	2011-08-25	83.4	180.4	395	52.068	71.326	12.074	14.4772	25.6267	86.75	85	78	118.5	93	130	86	124.25	89.5	81.5	0	0	0	1	36	88888888888888888888	0	8	88888	8	88	8	0	8	88888	8	88	8	100	0	0	1	0	0	7	yes	11.2857	31	11.2857
1454	5	2011-08-25	84.7	168.4	493	39.3125	53.8528	30.8472	36.4194	29.8675	97.3	66.5	69.5	124.5	76	118.5	78.5	121.5	77.25	68	0	0	0	2	31	88888888888888888888	0	8	88888	8	88	8	0	8	88888	8	88	8	0	0	0	0	0	0	5	yes	0	4.2	0
1454	5	2012-08-14	74.65	168.4	604	32.8618	45.0162	29.6338	39.697	26.3236	83	70.5	71.5	119.5	79.5	120.5	74.5	120	77	71	1	355	1	2	31	88888888888888888888	0	8	88888	8	88	8	0	8	88888	8	88	8	0	0	0	0	0	0	5	yes	0	4.2	0
1455	5	2011-08-26	60.5	168.7	540	34.4687	47.2174	13.2826	21.9547	21.2581	73.6	76	77	107.5	63.5	112.5	64.5	110	64	76.5	0	0	0	1	32	88888888888888888888	0	8	88888	8	88	8	0	8	88888	8	88	8	100	0	0	0	0	0	7	yes	11.2857	18.8571	11.2857
1455	5	2012-08-17	62.65	168.7	461	39.3556	53.9118	8.7382	13.9476	22.0136	74.95	66.5	67.5	116.5	67.5	116.5	69	116.5	68.25	67	1	357	1	1	32	88888888888888888888	0	8	88888	8	88	8	0	8	88888	8	88	8	100	0	0	0	0	0	7	yes	11.2857	18.8571	11.2857
1456	5	2011-08-26	59.1	169.5	684	28.7904	39.4389	19.6611	33.2675	20.5707	72.75	71	71.5	144	101.5	134.5	98	139.25	99.75	71.25	0	0	0	2	26	MULTIVITAMINS	0	8	88888	8	1	7	1	0	1	0	1	7	0	1	0	0	0	0	7	yes	74.8571	89.2857	63.2857
1457	5	2012-10-19	130.8	160	474	41.964	57.4849	73.3151	56.0513	51.0938	148	90	89.5	107.5	77	102.5	69	105	73	89.75	1	419	1.1	2	27	88888888888888888888	0	8	88888	8	88	8	0	8	88888	8	88	8	0	0	0	1	0	0	6	yes	0	1.16667	0
1457	5	2011-08-27	132.5	160	436	44.5672	61.0509	71.4491	53.9238	51.7578	147.5	88	88.5	100.5	71	100.5	69	100.5	70	88.25	0	0	0	2	27	88888888888888888888	0	8	88888	8	88	8	0	8	88888	8	88	8	0	0	0	1	0	0	6	yes	0	1.16667	0
1458	5	2011-08-30	76.6	177	538	38.8946	53.2802	23.3198	30.4436	24.4502	81.5	83.5	85	124.5	65.5	106	64	115.25	64.75	84.25	0	0	0	1	40	88888888888888888888	0	8	88888	8	88	8	0	8	88888	8	88	8	100	0	0	1	0	0	6	yes	0	3.33333	0
1459	5	2013-05-14	118	173.1	438	47.8556	65.5557	52.4443	44.4444	39.3811	122.5	71.5	63.5	121.5	92.5	114.5	81	118	86.75	67.5	2	622	1.7	1	25	88888888888888888888	0	8	88888	8	88	8	0	8	88888	8	88	8	100	0	0	0	0	0	7	yes	7.42857	18.4286	7.14286
1459	5	2011-08-31	113.2	173.1	412	49.9531	68.4289	44.7711	39.5504	37.7792	113.3	71	69.5	121	79.5	119	77.5	120	78.5	70.25	0	0	0	1	25	88888888888888888888	0	8	88888	8	88	8	0	8	88888	8	88	8	100	0	0	0	0	0	7	yes	7.42857	18.4286	7.14286
1460	5	2012-10-18	57.55	170.4	555	33.9828	46.5517	10.9983	19.1108	19.8201	80.05	100	93	132.5	82	117	70.5	124.75	76.25	96.5	1	414	1.1	1	41	88888888888888888888	0	8	88888	8	88	8	0	8	88888	8	88	8	100	0	0	1	0	0	7	yes	7.71429	20.5714	6.85714
1460	5	2011-08-31	59.1	170.4						20.3539	78.8	94	93.5	119.5	74.5	121	74.5	120.25	74.5	93.75	0	0	0	1	41	88888888888888888888	0	8	88888	8	88	8	0	8	88888	8	88	8	100	0	0	1	0	0	7	yes	7.71429	20.5714	6.85714
1461	5	2011-09-01	105.9	181.2	485	46.6398	63.8901	42.0099	39.6694	32.2537	109.1	70	70	125	76.5	117	74.5	121	75.5	70	0	0	0	1	36	88888888888888888888	0	8	88888	8	88	8	0	8	88888	8	88	8	100	0	0	1	0	0	7	yes	2.57143	5.57143	2.57143
1462	5	2011-09-02	55.9	162.4	560	31.118	42.6274	13.2726	23.7434	21.1953	75.05	82.5	84	126	69	132.5	72.5	129.25	70.75	83.25	0	0	0	1	43	88888888888888888888	0	8	88888	8	88	8	0	8	88888	8	88	8	100	0	0	1	0	0	6	yes	66.8333	111.667	56.8333
1462	5	2012-08-30	57.05	162.4	476	35.5347	48.6777	8.37232	14.6754	21.6313	80.55	98	94.5	125.5	78.5	129.5	76.5	127.5	77.5	96.25	1	363	1	1	43	88888888888888888888	0	8	88888	8	88	8	0	8	88888	8	88	8	100	0	0	1	0	0	6	yes	66.8333	111.667	56.8333
1463	5	2011-09-02	90.9	180.6	448	47.83	65.5205	25.3795	27.9202	27.8694	97.95	72.5	71.5	125	77.5	124.5	76.5	124.75	77	72	0	0	0	1	39	88888888888888888888	0	8	88888	8	88	8	0	8	88888	8	88	8	100	0	0	0	0	0	2	no
1464	5	2011-09-10	127.9	178	499	46.5967	63.8311	64.0689	50.093	40.3674	129.25	82	76.5	114.5	85.5	116.5	82.5	115.5	84	79.25	0	0	0	1	30	88888888888888888888	0	8	88888	8	88	8	0	8	88888	8	88	8	100	0	0	0	0	0	6	yes	0	14	0
1465	5	2011-09-13	140.3	187	314	72.5968	99.4477	40.8523	29.1178	40.1213	135.25	77	71	118	78.5	110	72	114	75.25	74	0	0	0	1	31	88888888888888888888	0	8	88888	8	88	8	0	8	88888	8	88	8	100	0	0	0	0	0	7	yes	27.2857	41.4286	18.5714
1465	5	2012-10-10	153.2	187	371	64.985	89.0206	64.1794	41.8926	43.8102	144.45	73.5	76.5	111.5	82	107	74	109.25	78	75	1	393	1.1	1	31	88888888888888888888	0	8	88888	8	88	8	0	8	88888	8	88	8	100	0	0	0	0	0	7	yes	27.2857	41.4286	18.5714
1466	5	2011-09-13	136.4	165.7	385	51.4723	70.5099	65.8901	48.3065	49.6786	156.1	73	68	113	70	112.5	68	112.75	69	70.5	0	0	0	1	28	88888888888888888888	0	8	88888	8	88	8	0	8	88888	8	88	8	100	0	0	0	0	0	6	yes	3.33333	9.16667	3.33333
1466	5	2012-08-28	135.95	165.7	357	54.326	74.4191	61.5309	45.2599	49.5147	129.25	78	77.5	137	76	134	82	135.5	79	77.75	1	350	1	1	28	88888888888888888888	0	8	88888	8	88	8	0	8	88888	8	88	8	100	0	0	0	0	0	6	yes	3.33333	9.16667	3.33333
1467	5	2011-09-15	81	181.1	566	39.1728	53.6614	27.3386	33.7514	24.6972	97	66.5	72	128	78.5	127	81	127.5	79.75	69.25	0	0	0	1	30	88888888888888888888	0	8	88888	8	88	8	0	8	88888	8	88	8	100	0	0	0	0	0	7	yes	74.1429	80.7143	71.2857
1468	5	2012-09-13	80.4	168.1	476	39.8497	54.5887	25.8113	32.1036	28.4525	100.15	89.5	86.5	108.5	62	104	63.5	106.25	62.75	88	1	357	1	1	45	88888888888888888888	0	8	88888	8	88	8	0	8	88888	8	88	8	100	0	0	1	0	0	7	yes	70.8571	107.857	61.2857
1468	5	2011-09-22	85.7	168.1	395	46.6697	63.9311	21.7689	25.4013	30.3281	99.4	76.5	73	96.5	61	101	65	98.75	63	74.75	0	0	0	1	45	88888888888888888888	0	8	88888	8	88	8	0	8	88888	8	88	8	100	0	0	1	0	0	7	yes	70.8571	107.857	61.2857
1469	5	2011-09-22	93	175.4	363	54.2228	74.2778	18.7222	20.1314	30.229	100.2	68	69.5	105.5	73	116.5	75	111	74	68.75	0	0	0	1	43	88888888888888888888	0	8	88888	8	88	8	0	8	88888	8	88	8	100	0	0	1	0	0	7	yes	2.28571	34.7143	2.28571
1470	5	2011-09-22	100.8	176.4	360	55.8514	76.5088	24.2912	24.0984	32.3939	103.75	49.5	49	118.5	73	121.5	70	120	71.5	49.25	0	0	0	1	40	ONE A DAY MENS	0	8	88888	8	88	8	0	8	88888	8	88	8	100	0	0	0	0	0	6	yes	45.6667	90.8333	29.8333
1471	5	2011-09-22	101.2	186.1	366	60.1328	82.3737	18.8263	18.6031	29.2205	104.65	59	58.5	115.5	66.5	111.5	68	113.5	67.25	58.75	0	0	0	1	38	88888888888888888888	0	8	88888	8	88	8	0	8	88888	8	88	8	100	0	0	0	0	0	7	yes	30.2857	75.5714	26.4286
1471	5	2012-09-17	107.75	186.1	441	52.432	71.8247	35.9253	33.3413	31.1118	109.95	75.5	79.5	125	74.5	125.5	80	125.25	77.25	77.5	1	361	1	1	38	88888888888888888888	0	8	88888	8	88	8	0	8	88888	8	88	8	100	0	0	0	0	0	7	yes	30.2857	75.5714	26.4286
1472	5	2011-09-28	86.1	176.2	313	61.0321	83.6056	2.49442	2.89712	27.7326	81.85	73	72.5	175.5	105.5	158.5	97.5	167	101.5	72.75	0	0	0	1	42	MEGA 1 A DAY	0	8	88888	8	88	8	0	8	88888	8	88	8	100	1	0	1	1	1	7	yes	6.85714	32.8571	2.71429
1472	5	2012-10-05	87.55	176.2	438	46.5094	63.7115	23.8385	27.2285	28.1997	88.95	108.5	103.5	201	139.5	188.5	123.5	194.75	131.5	106	1	373	1	1	42	MEGA 1 A DAY	0	8	88888	8	88	8	0	8	88888	8	88	8	100	1	0	1	1	1	7	yes	6.85714	32.8571	2.71429
1473	5	2011-09-28	76	161.2	364	45.6513	62.536	13.464	17.7158	29.2471	90.05	66.5	63.5	148	99	139.5	104.5	143.75	101.75	65	0	0	0	1	40	88888888888888888888	0	8	88888	8	88	8	0	8	88888	8	88	8	100	1	0	1	1	1	7	yes	52.8571	80.2857	37.2857
1473	5	2012-10-03	74.8	161.2	430	39.859	54.6014	20.1986	27.0035	28.7854	90.95	69	62	150.5	106.5	166.5	109	158.5	107.75	65.5	1	371	1	1	40	88888888888888888888	0	8	88888	8	88	8	0	8	88888	8	88	8	100	1	0	1	1	1	7	yes	52.8571	80.2857	37.2857
1474	5	2012-11-08	72.9	176.5	472	42.5596	58.3008	14.5992	20.0264	23.4012	85.45	78.5	76	120.5	73.5	125	77.5	122.75	75.5	77.25	1	401	1.1	1	41	88888888888888888888	0	8	88888	8	88	8	0	8	88888	8	88	8	100	0	0	0	0	0	7	yes	16.1429	27.5714	16.1429
1474	5	2011-10-04	81.7	176.5	509	40.928	56.0657	25.6343	31.3761	26.226	98	75.5	76.5	128.5	81	122.5	81	125.5	81	76	0	0	0	1	41	88888888888888888888	0	8	88888	8	88	8	0	8	88888	8	88	8	100	0	0	0	0	0	7	yes	16.1429	27.5714	16.1429
1475	5	2013-01-10	74.65	167	488	38.1445	52.2528	22.3972	30.003	26.7668	88	103	101	108	68.5	115	75.5	111.5	72	102	1	464	1.3	1	36	88888888888888888888	0	8	88888	8	88	8	0	8	88888	8	88	8	100	0	0	0	0	0	5	yes	0	14	0
1475	5	2011-10-04	76.3	167	493	38.0043	52.0608	24.2392	31.7683	27.3585	88	61.5	67	107.5	70	115.5	72.5	111.5	71.25	64.25	0	0	0	1	36	88888888888888888888	0	8	88888	8	88	8	0	8	88888	8	88	8	100	0	0	0	0	0	5	yes	0	14	0
1476	5	2011-10-03	123.5	178.7	303	67.8724	92.9759	30.5241	24.7159	38.6739	112	90	82	165.5	107.5	153.5	103	159.5	105.25	86	0	0	0	1	44	88888888888888888888	0	8	88888	8	88	8	0	8	88888	8	88	8	100	1	0	0	0	0	7	yes	7	19.5714	5.57143
1476	5	2012-09-28	125.1	178.7	347	61.1052	83.7057	41.3943	33.089	39.1749	113	84.5	88.5	131.5	95	131	88.5	131.25	91.75	86.5	1	361	1	1	44	88888888888888888888	0	8	88888	8	88	8	0	8	88888	8	88	8	100	1	0	0	0	0	7	yes	7	19.5714	5.57143
1477	5	2012-11-27	143.5	191	468	55.598	76.1617	67.3383	46.9256	39.3355	131.25	67	62	127.5	82	125	84	126.25	83	64.5	1	409	1.1	1	45	88888888888888888888	1	0			1		0	8	88888	8	88	8	100	1	1	1	0	1	6	yes	6.5	22.1667	0
1477	5	2011-10-15	139.6	191	463	55.6558	76.2408	63.3592	45.3862	38.2665	142.75	67	64	117.5	83	122.5	84	120	83.5	65.5	0	0	0	1	45	88888888888888888888	1	0			1		0	8	88888	8	88	8	100	1	1	1	0	1	6	yes	6.5	22.1667	0
1478	5	2011-10-18	72.5	179	628	34.7612	47.6181	24.8819	34.3198	22.6273	81	53	49	126	74.5	127.5	74	126.75	74.25	51	0	0	0	1	27	88888888888888888888	0	8	88888	8	88	8	0	8	88888	8	88	8	100	0	0	0	0	0	5	yes	33.6	44.8	32.6
1479	5	2012-11-02	88.05	177.4	491	43.0422	58.9619	29.0881	33.0359	27.9784	99.5	83	83	129	75	132	75.5	130.5	75.25	83	1	359	1	1	45		1	1			1		1	1			1		100	0	0	1	0	0	4	yes	0	3.75	0
1479	5	2011-11-09	84.8	177.4	438	46.7444	64.0335	20.7665	24.4888	26.9456	97.05	75.5	68	126	82.5	133.5	80	129.75	81.25	71.75	0	0	0	1	45		1	1			1		1	1			1		100	0	0	1	0	0	4	yes	0	3.75	0
1480	5	2011-11-09	99.3	169.5	364	51.8175	70.9828	28.3172	28.5168	34.5629	104.95	68.5	56	134	90.5	139.5	88	136.75	89.25	62.25	0	0	0	1	25	88888888888888888888	0	8	88888	8	88	8	0	8	88888	8	88	8	100	0	0	0	0	0	1	no
1481	5	2011-12-15	99.4	181.4	338	61.3716	84.0707	15.3293	15.4218	30.2073	107.3	64	63	136	89	132.5	87	134.25	88	63.5	0	0	0	1	43	88888888888888888888	0	8	88888	8	88	8	0	8	88888	8	88	8	100	0	0	1	0	0	6	yes	87.1667	118.333	49.5
1482	5	2011-12-15	75.7	172.3	354	52.0836	71.3474	4.35257	5.74976	25.4991	78.05	55	49.5	109.5	63	120.5	82	115	72.5	52.25	0	0	0	1	35	88888888888888888888	0	8	88888	8	88	8	0	8	88888	8	88	8	100	0	0	1	0	0	6	yes	4	13.3333	1.83333
1483	5	2012-01-03	83	175.2	510	40.5275	55.5172	27.4828	33.1118	27.0402	35.25	73	73	123	84	125	82	124	83	73	0	0	0	1	40	88888888888888888888	0	8	88888	8	88	8	0	8	88888	8	88	8	100	0	0	1	0	0	7	yes	2	5.28571	0
1484	5	2013-02-28	73.5	171.7	496	39.218	53.7233	19.7767	26.9071	24.9314	87	82.5	76.5	107.5	79	114	78.5	110.75	78.75	79.5	1	392	1.1	1	27	88888888888888888888	0	8	88888	8	88	8	0	8	88888	8	88	8	100	0	0	1	0	0	7	yes	10.5714	20.7143	1.42857
1484	5	2012-02-02	72.35	171.7	564	35.3944	48.4854	23.8646	32.9849	24.5413	85.75	79	77	116	77.5	121	67	118.5	72.25	78	0	0	0	1	27	88888888888888888888	0	8	88888	8	88	8	0	8	88888	8	88	8	100	0	0	1	0	0	7	yes	10.5714	20.7143	1.42857
1485	5	2012-02-07	72.2	176	470	42.4429	58.141	14.059	19.4723	23.3084	74	70.5	66	132	78	130.5	76	131.25	77	68.25	0	0	0	1	40	88888888888888888888	0	8	88888	8	88	8	0	8	88888	8	88	8	100	0	0	0	0	0	7	yes	8.14286	20.1429	2.57143
1486	5	2013-01-10	121.35	178	658	38.0137	52.0735	69.2765	57.0882	38.3001	116.5	97.5	100.5	143	91.5	127.5	89	135.25	90.25	99	1	362	1	1	40	88888888888888888888	0	8	88888	8	88	8	0	8	88888	8	88	8	100	0	0	1	0	0	0	no
1486	5	2012-01-14	124	178	428	51.6745	70.787	53.213	42.9137	39.1365	124.75	85.5	85	127.5	80	120.5	79	124	79.5	85.25	0	0	0	1	40	88888888888888888888	0	8	88888	8	88	8	0	8	88888	8	88	8	100	0	0	1	0	0	0	no
1487	5	2012-01-19	79.95	178	462	44.5796	61.068	18.882	23.6173	25.2336	83.3	74.5	69	149	91.5	154.5	91	151.75	91.25	71.75	0	0	0	1	25	88888888888888888888	0	8	88888	8	88	8	0	8	88888	8	88	8	100	1	0	0	0	0	7	yes	54.4286	62	46
1487	5	2013-01-11	86.35	178	448	46.3106	63.4391	22.9109	26.5325	27.2535	93.5	82.5	75.5	159.5	91	157	76.5	158.25	83.75	79	1	358	1	1	25	88888888888888888888	0	8	88888	8	88	8	0	8	88888	8	88	8	100	1	0	0	0	0	7	yes	54.4286	62	46
1488	5	2012-01-25	87.3	160.3	357	47.0526	64.4556	22.8444	26.1676	33.974	101.5	85.5	82.5	117	79.5	119	77	118	78.25	84	0	0	0	1	38	88888888888888888888	0	8	88888	8	88	8	0	8	88888	8	88	8	100	0	0	1	0	0	7	yes	0	0.714286	0
1489	5	2012-01-23	86.9	182.5	540	41.6786	57.094	29.806	34.2992	26.0912	90.5	70	74	121.5	78	128	84	124.75	81	72	0	0	0	1	27		0	8	88888	8	88	8	0	8	88888	8	88	8	100	0	0	0	0	0
1490	5	2012-01-30	81.3	176	463	43.8418	60.0572	21.2428	26.1289	26.2461	86.95	80	83	133	82	116	79.5	124.5	80.75	81.5	0	0	0	1	42	CENTRUM FOR MEN	0	8	88888	8	88	8	0	8	88888	8	88	8	100	1	0	1	0	0	8	yes	8.5	28	1
1490	5	2013-01-07	82.65	176	570	37.4672	51.3249	31.3251	37.9009	26.6819	94.6	78.5	79.5	113.5	78	120	78.5	116.75	78.25	79	1	343	0.9	1	42	CENTRUM FOR MEN	0	8	88888	8	88	8	0	8	88888	8	88	8	100	1	0	1	0	0	8	yes	8.5	28	1
1491	5	2013-01-14	76.4	174	466	42.3652	58.0346	18.3654	24.0385	25.2345	93	67	69	114.5	65.5	109.5	64	112	64.75	68	1	350	1	1	28	VITAMIN C + CRANBERR	0	8	88888	8	88	8	0	8	88888	8	88	8	100	0	0	0	0	0	7	yes	146	166.429	144.571
1491	5	2012-01-30	77.7	174	468	42.3475	58.0103	19.6897	25.3407	25.6639	87	50	52	103.5	51	110.5	61.5	107	56.25	51	0	0	0	1	28	VITAMIN C + CRANBERR	0	8	88888	8	88	8	0	8	88888	8	88	8	100	0	0	0	0	0	7	yes	146	166.429	144.571
1492	5	2012-02-18	87.8	191	511	46.7973	64.1059	23.6941	26.9864	24.0673	97.25	65	56.5	132.5	62.5	138	65.5	135.25	64	60.75	0	0	0	1	29	WALGREENS A-Z VITAMI	0	8	88888	8	88	8	0	8	88888	8	88	8	100	0	0	0	0	0	7	yes	8.14286	28	4.14286
1492	5	2013-02-02	85.2	191	508	46.7635	64.0596	21.1404	24.8126	23.3546	94	70.5	71	124	65	118.5	59.5	121.25	62.25	70.75	1	350	1	1	29	WALGREENS A-Z VITAMI	0	8	88888	8	88	8	0	8	88888	8	88	8	100	0	0	0	0	0	7	yes	8.14286	28	4.14286
1493	5	2013-02-07	164.7	190	414	62.4445	85.5404	79.1596	48.0629	45.6233	142	86	86	139.5	95.5	131	92.5	135.25	94	86	1	353	1	1	31	88888888888888888888	0	8	88888	8	88	8	0	8	88888	8	88	8	100	1	0	1	0	0	4	yes	0	3.75	0
1493	5	2012-02-20	159.6	190	436	59.6706	81.7406	77.8594	48.7841	44.2105	137.75	89.5	91	131.5	88.5	140.5	88	136	88.25	90.25	0	0	0	1	31	88888888888888888888	0	8	88888	8	88	8	0	8	88888	8	88	8	100	1	0	1	0	0	4	yes	0	3.75	0
1494	5	2013-01-31	88.05	176	624	35.5549	48.7053	39.3447	44.6844	28.4252	96	86	75	142	68	125	67.5	133.5	67.75	80.5	1	346	0.9	1	27	88888888888888888888	0	8	88888	8	88	8	0	8	88888	8	88	8	100	0	0	0	0	0	8	yes	9.625	24.625	1.375
1494	5	2012-02-20	90.75	176	482	43.3923	59.4415	31.3085	34.4997	29.2969	102.3	60.5	55.5	123.5	76.5	125	82	124.25	79.25	58	0	0	0	1	27	88888888888888888888	0	8	88888	8	88	8	0	8	88888	8	88	8	100	0	0	0	0	0	8	yes	9.625	24.625	1.375
1495	5	2012-02-21	65.45	183	514	41.3983	56.71	8.74005	13.3538	19.5437	78.25	87.5	86.5	132	79.5	128.5	78.5	130.25	79	87	0	0	0	1	40	88888888888888888888	0	8	88888	8	88	8	0	8	88888	8	88	8	100	0	0	1	0	0	7	yes	87.8571	104.857	75.2857
1496	5	2013-02-05	72.75	161.5	463	37.5373	51.421	21.329	29.3182	27.8925	87	86	68.5	134.5	77	117	72	125.75	74.5	77.25	1	342	0.9	1	38	88888888888888888888	0	8	88888	8	88	8	0	8	88888	8	88	8	100	1	0	0	0	0
1496	5	2012-02-29	72.75	161.5	393	42.7349	58.5409	14.2091	19.5314	27.8925	89.35	71.5	55.5	133.5	78	136.5	71	135	74.5	63.5	0	0	0	1	38	88888888888888888888	0	8	88888	8	88	8	0	8	88888	8	88	8	100	1	0	0	0	0
1498	5	2012-03-07	76.15	172.3	472	41.2671	56.5303	19.6197	25.7646	25.6507	91.7	79	72.5	115	73	101	70.5	108	71.75	75.75	0	0	0	1	25	88888888888888888888													100	0	0	1	0	0	7	yes	107.571	128.571	98.7143
1499	5	2012-03-12	63.5	161	753	25.2909	34.6451	28.8549	45.4407	24.4975	88.75	64.5	62	105.5	65	107	63.5	106.25	64.25	63.25	0	0	0	2	27	88888888888888888888	0	8	88888	8	88	8	0	8	88888	8	88	8	0	0	0	0	0	0	6	yes	3.16667	18	3.16667
1500	5	2012-03-13	79.05	159	547	32.9085	45.0802	33.9698	42.9726	31.2685	95.25	92.5	89.5	122	77.5	131.5	93.5	126.75	85.5	91	0	0	0	2	36	88888888888888888888	0	8	88888	8	88	8	0	8	88888	8	88	8	0	0	0	0	0	0	6	yes	4.16667	8.16667	4.16667
1501	5	2013-03-13	96.75	165.5	451	42.1441	57.7316	39.0184	40.3291	35.3228	107.75	88	83	109	74	110.5	62.5	109.75	68.25	85.5	1	364	1	2	25	VIT E VIT C	0	8	88888	8	88	8	0	8	88888	8	88	8	0	0	1	1	0	1	4	yes	31.25	40.5	9.5
1501	5	2012-03-14	106.7	165.5	437	44.1171	60.4343	46.2657	43.3605	38.9555	118.9	78	78	112	73.5	100	67.5	106	70.5	78	0	0	0	2	25	VIT E VIT C	0	8	88888	8	88	8	0	8	88888	8	88	8	0	0	1	1	0	1	4	yes	31.25	40.5	9.5
1502	5	2012-03-17	107.8	181.5	494	46.2993	63.4237	44.3763	41.1654	32.7239	111.5	68.5	65	104.5	73.5	103	78	103.75	75.75	66.75	0	0	0	1	32	88888888888888888888	0	8	88888	8	88	8	0	8	88888	8	88	8	100	0	0	0	0	0	7	yes	0	13.2857	0
1502	5	2013-03-08	106.1	181.5	555	42.3378	57.997	48.103	45.3374	32.2079	109.25	74.5	75.5	115.5	85.5	112	77	113.75	81.25	75	1	356	1	1	32	88888888888888888888	0	8	88888	8	88	8	0	8	88888	8	88	8	100	0	0	0	0	0	7	yes	0	13.2857	0
1503	5	2013-03-08	70.3	173.5	514	38.4556	52.6789	17.6211	25.0656	23.3537	83.5	62	54	111	59	112	58.5	111.5	58.75	58	1	356	1	1	35	88888888888888888888	0	8	88888	8	88	8	0	8	88888	8	88	8	100	0	0	1	0	0	7	yes	5.28571	31.2857	2.42857
1503	5	2012-03-17	73.4	173.5	477	41.1095	56.3143	17.0857	23.2775	24.3836	86.25	49.5	48	113	56.5	124.5	62.5	118.75	59.5	48.75	0	0	0	1	35	88888888888888888888	0	8	88888	8	88	8	0	8	88888	8	88	8	100	0	0	1	0	0	7	yes	5.28571	31.2857	2.42857
1504	5	2012-03-19	77.8	160.6	536	33.7728	46.2641	31.5359	40.5346	30.164	97	78.5	74	119	74	112.5	72	115.75	73	76.25	0	0	0	2	27	88888888888888888888	0	8	88888	8	88	8	0	8	88888	8	88	8	0	0	0	1	0	0	7	yes	0	4.42857	0
1505	5	2012-03-26	114.95	177.3	282	70.193	96.1548	18.7952	16.3508	36.5672	106.75	82	78	171.5	106	154	104	162.75	105	80	0	0	0	1	29	88888888888888888888	0	8	88888	8	88	8	0	8	88888	8	88	8	100	1	0	1	0	0	7	yes	0	7	0
1506	5	2012-03-29	64.7	163.6	677	28.0549	38.4313	26.2687	40.6008	24.1734	84.75	87	82	112	72	111.5	74.5	111.75	73.25	84.5	0	0	0	2	28	GNC WOMENS MULTI	0	8	88888	8	88	8	0	8	88888	8	88	8	0	0	0	0	0	0	7	yes	0	8.14286	0
1507	5	2013-03-04	105.1	170.5	454	44.663	61.1821	43.9179	41.7867	36.1538	111.75	99	88	163.5	107.5	152	110.5	157.75	109	93.5	1	339	0.9	1	40	88888888888888888888	0	8	88888	8	88	8	0	8	88888	8	88	8	100	1	0	1	0	0	7	yes	3.85714	12.5714	3.85714
1507	5	2012-03-30	101.4	170.5	451	44.5247	60.9927	40.4073	39.8494	34.881	104.25	94.5	91	140	98.5	156	102.5	148	100.5	92.75	0	0	0	1	40	88888888888888888888	0	8	88888	8	88	8	0	8	88888	8	88	8	100	1	0	1	0	0	7	yes	3.85714	12.5714	3.85714
1508	5	2012-03-30	116.4	172	455	46.271	63.385	53.015	45.5455	39.3456	119.75	72.5	71.5	160	103	139	93.5	149.5	98.25	72	0	0	0	1	31	VITA PACK	0	8	88888	8	88	8	0	8	88888	8	88	8	100	1	0	0	0	0	7	yes	3.28571	18.8571	1.42857
2001	2	2012-05-08	57.2	162	606	29.2814	40.1115	17.0885	29.875	21.7955	74	58.5	59.5	110.5	71.5	112.5	66.5	111.5	69	59	2	924	2.5	1	26	88888888888888888888	0	8	88888	8	88	8	0	8	88888	8	88	8	100	0	0	0	0	0	6	yes	71.6667	102.667	27.8333
2001	2	2011-01-26	54.15	162	580	29.9912	41.0838	13.0662	24.1297	20.6333	68.5	61	63.5	119	67.5	113	69.5	116	68.5	62.25	1	456	1.2	1	26	88888888888888888888	0	8	88888	8	88	8	0	8	88888	8	88	8	100	0	0	0	0	0	6	yes	71.6667	102.667	27.8333
2001	2	2009-10-27	55.5	162	558	31.0462	42.5291	12.9709	23.3711	21.1477	69.25	71.5	62	119.5	76.5	116	79	117.75	77.75	66.75	0	0	0	1	26	88888888888888888888	0	8	88888	8	88	8	0	8	88888	8	88	8	100	0	0	0	0	0	6	yes	71.6667	102.667	27.8333
2002	2	2011-11-08	60.7	163.5	444	38.6431	52.9358	7.76418	12.7911	22.7067	72	46	53	140	90	143	92.5	142	91.6667	50.6667	2	742	2	1	25	88888888888888888888	0	8	88888	8	88	8	0	8	88888	8	88	8	100	0	0	0	0	0	6	yes	28.1667	61.6667	18.3333
2002	2	2009-10-27	61.2	163.5	411	40.9281	56.0659	5.13405	8.38898	22.8937	70.5	48	47	137	87.5	136.5	80.5	136.75	84	47.5	0	0	0	1	25	88888888888888888888	0	8	88888	8	88	8	0	8	88888	8	88	8	100	0	0	0	0	0	6	yes	28.1667	61.6667	18.3333
2002	2	2011-05-12	60.6	163.5	448	38.0874	52.1745	8.42553	13.9035	22.6692	73.4	55	61.5	144	87	140.5	88	142.25	87.5	58.25	1	562	1.5	1	25	88888888888888888888	0	8	88888	8	88	8	0	8	88888	8	88	8	100	0	0	0	0	0	6	yes	28.1667	61.6667	18.3333
2003	2	2011-01-26	95.85	160	555	34.4908	47.2476	48.6024	50.7067	37.4414	110.25	65.5	65	117	79	110.5	77	113.75	78	65.25	1	456	1.2	2	28	88888888888888888888	0	8	88888	8	88	8	0	8	88888	8	88	8	0	0	0	0	0	0	6	yes	4.33333	14.3333	4.33333
2003	2	2009-10-27	98.8	160	537	35.5778	48.7367	50.0633	50.6713	38.5938	96.25	66	69	116	85.5	118.5	88.5	117.25	87	67.5	0	0	0	2	28	88888888888888888888	0	8	88888	8	88	8	0	8	88888	8	88	8	0	0	0	0	0	0	6	yes	4.33333	14.3333	4.33333
2004	2	2009-10-27	102.75	159	511	36.8941	50.5398	52.2102	50.8128	40.6432	109.5	73.5	68.5	99	62.5	101	63	100	62.75	71	0	0	0	2	31	88888888888888888888	0	8	88888	8	88	8	0	8	88888	8	88	8	0	0	0	0	0	0	6	yes	28.8333	48	28.8333
2004	2	2012-05-31	122.05	159	529	37.8942	51.9098	70.1402	57.4684	48.2774	126.5	71	70	111	77.5	101.5	73	106.25	75.25	70.5	1	947	2.6	2	31	88888888888888888888	0	8	88888	8	88	8	0	8	88888	8	88	8	0	0	0	0	0	0	6	yes	28.8333	48	28.8333
2005	2	2011-01-26	68.4	166.5	510	36.0919	49.441	18.959	27.7179	24.6733	80.3	50.5	51	97	63	110.5	59.5	103.75	61.25	50.75	1	454	1.2	1	25	88888888888888888888	0	8	88888	8	88	8	0	8	88888	8	88	8	100	0	0	0	0	0	7	yes	8.85714	61.4286	5.14286
2005	2	2013-04-16	64.4	166.5	538	34.0784	46.6828	17.7172	27.5112	23.2304	77.5	81.5	83.5	127	60.5	123	65	125	62.75	82.5	2	1265	3.5	1	25	88888888888888888888	0	8	88888	8	88	8	0	8	88888	8	88	8	100	0	0	0	0	0	7	yes	8.85714	61.4286	5.14286
2005	2	2009-10-29	68.2	166.5	452	39.6856	54.3638	13.8362	20.2877	24.6012	78.1	53	52	124.5	79.5	130	74	127.25	76.75	52.5	0	0	0	1	25	88888888888888888888	0	8	88888	8	88	8	0	8	88888	8	88	8	100	0	0	0	0	0	7	yes	8.85714	61.4286	5.14286
2006	2	2009-10-29	66.2	152	760	23.4686	32.1488	34.0512	51.4369	28.653	87.5	73.5	73.5	120.5	74.5	130.5	85	125.5	79.75	73.5	0	0	0	2	26	88888888888888888888	0	8	88888	8	88	8	0	8	88888	8	88	8	0	0	0	0	0	0	6	yes	7.5	30.6667	7.5
2006	2	2011-01-26	73	152	681	25.955	35.5548	37.4452	51.2949	31.5963	97.25	96.5	100.5	123.5	87.5	116.5	78	120	82.75	98.5	1	454	1.2	2	26	88888888888888888888	0	8	88888	8	88	8	0	8	88888	8	88	8	0	0	0	0	0	0	6	yes	7.5	30.6667	7.5
2007	2	2011-01-26	51.45	155	678	24.646	33.7617	17.6883	34.3796	21.4152	73.7	70.5	66	134.5	77.5	123	70	128.75	73.75	68.25	1	454	1.2	2	27	88888888888888888888	0	8	88888	8	88	8	0	8	88888	8	88	8	0	1	0	0	0	0	7	yes	13.4286	20.8571	11.8571
2007	2	2009-10-29	48.35	155	661	24.8174	33.9964	14.3536	29.6868	20.1249	67	71.5	65	146	84.5	147	89.5	146.5	87	68.25	0	0	0	2	27	88888888888888888888	0	8	88888	8	88	8	0	8	88888	8	88	8	0	1	0	0	0	0	7	yes	13.4286	20.8571	11.8571
2008	2	2011-01-26	63	169	530	35.3253	48.3909	14.6091	23.1891	22.0581	77.25	47	43	139	74	127.5	58	133.25	66	45	1	454	1.2	1	25	88888888888888888888	0	8	88888	8	88	8	0	8	88888	8	88	8	100	0	0	0	0	0	6	yes	43.6667	84.8333	8
2008	2	2009-10-29	64.8	169	487	37.9647	52.0064	12.7936	19.7433	22.6883	78.5	45.5	50	139	74.5	128	71	133.5	72.75	47.75	0	0	0	1	25	88888888888888888888	0	8	88888	8	88	8	0	8	88888	8	88	8	100	0	0	0	0	0	6	yes	43.6667	84.8333	8
2009	2	2009-11-03	97.4	168.1	467	42.0914	57.6594	39.7406	40.8014	34.4686	113.25	68	70	114	80	108.5	60	111.25	70	69	0	0	0	2	27	88888888888888888888	0	8	88888	8	88	8	0	8	88888	8	88	8	0	0	0	1	0	0	6	yes	11.5	18.1667	11.5
2009	2	2012-05-08	88.8	168.1	530	37.5314	51.4129	37.3871	42.1026	31.4252	111	66	69	118.5	73.5	124.5	68.5	121.5	71	67.5	2	917	2.5	2	27	88888888888888888888	0	8	88888	8	88	8	0	8	88888	8	88	8	0	0	0	1	0	0	6	yes	11.5	18.1667	11.5
2009	2	2011-01-26	102	168.1	470	42.3375	57.9966	44.0034	43.1406	36.0965	118.25	78	78.5	137	71.5	136	79	136.5	75.25	78.25	1	449	1.2	2	27	88888888888888888888	0	8	88888	8	88	8	0	8	88888	8	88	8	0	0	0	1	0	0	6	yes	11.5	18.1667	11.5
2010	2	2011-11-22	52.4	160.6	792	23.4416	32.1118	20.2882	38.7179	20.3161	80.75	99.5	92	114.5	77	99.5	66.5	107	71.75	95.75	2	749	2.1	2	27	88888888888888888888	0	8	88888	8	88	8	0	8	88888	8	88	8	0	0	0	0	0	0	6	yes	0	3.16667	0
2010	2	2011-01-26	54.25	160.6	745	24.4957	33.5558	20.6942	38.146	21.0334	81.75	88	99.5	132	82	128	81.5	130	81.75	93.75	1	449	1.2	2	27	88888888888888888888	0	8	88888	8	88	8	0	8	88888	8	88	8	0	0	0	0	0	0	6	yes	0	3.16667	0
2010	2	2009-11-03	58.5	160.6	738	25.0781	34.3535	24.1465	41.276	22.6811	82	92.5	93	137.5	86.5	119	91	128.25	88.75	92.75	0	0	0	2	27	88888888888888888888	0	8	88888	8	88	8	0	8	88888	8	88	8	0	0	0	0	0	0	6	yes	0	3.16667	0
2011	2	2009-11-03	86	169.5	629	33.3022	45.6195	40.3805	46.9541	29.9336	104.5	90.5	96	123	78	116	76.5	119.5	77.25	93.25	0	0	0	2	25	88888888888888888888	0	8	88888	8	88	8	0	8	88888	8	88	8	0	0	0	0	0	0	6	yes	5.66667	33	5.66667
2011	2	2011-01-26	85.25	169.5	684	31.327	42.9136	42.3364	49.6614	29.6726	105	91	98.5	116	82	114.5	73	115.25	77.5	94.75	1	449	1.2	2	25	88888888888888888888	0	8	88888	8	88	8	0	8	88888	8	88	8	0	0	0	0	0	0	6	yes	5.66667	33	5.66667
2012	2	2009-11-03	105.8	155.1	524	35.3432	48.4153	57.3847	54.2389	43.9807	100	105.5	101.5	122.5	87.5	121.5	92.5	122	90	103.5	0	0	0	2	27	88888888888888888888	0	8	88888	8	88	8	0	8	88888	8	88	8	0	1	0	0	0	0	5	yes	8.8	12.8	8.8
2012	2	2011-02-10	108.25	155.1	502	36.623	50.1685	58.0815	53.655	44.9991	99.25	101	102	118	91	112.5	82.5	115.25	86.75	101.5	1	464	1.3	2	27	88888888888888888888	0	8	88888	8	88	8	0	8	88888	8	88	8	0	1	0	0	0	0	5	yes	8.8	12.8	8.8
2012	2	2011-11-15	103.55	155.1	488	36.2249	49.6232	53.9268	52.0781	43.0454	98.3	101	88.5	107.5	79.5	125.5	81.5	116.5	80.5	94.75	2	742	2	2	27	88888888888888888888	0	8	88888	8	88	8	0	8	88888	8	88	8	0	1	0	0	0	0	5	yes	8.8	12.8	8.8
2013	2	2011-11-08	119.6	160	541	37.5663	51.4607	68.1393	56.9727	46.7188	126.5	54	65	116.5	73.5	120	73	118.25	73.25	59.5	2	735	2	2	29	88888888888888888888	0	8	88888	8	88	8	0	8	88888	8	88	8	0	0	0	0	0	0	6	yes	12.3333	14.3333	12.3333
2013	2	2009-11-03	101.8	160	544	35.5511	48.7001	53.0999	52.161	39.7656	105	66.5	49	104	68	104	61.5	104	64.75	57.75	0	0	0	2	29	88888888888888888888	0	8	88888	8	88	8	0	8	88888	8	88	8	0	0	0	0	0	0	6	yes	12.3333	14.3333	12.3333
2013	2	2011-01-27	109.6	160	524	37.2381	51.0111	58.5889	53.4571	42.8125	112	63	66.5	99	63	108	62.5	103.5	62.75	64.75	1	450	1.2	2	29	88888888888888888888	0	8	88888	8	88	8	0	8	88888	8	88	8	0	0	0	0	0	0	6	yes	12.3333	14.3333	12.3333
2014	2	2011-01-27	71.15	149	577	28.1324	38.5376	32.6124	45.8362	32.0481	89.25	76	76	119	71.5	107	67.5	113	69.5	76	1	450	1.2	2	25	88888888888888888888	0	8	88888	8	88	8	0	8	88888	8	88	8	0	0	0	0	0	0	6	yes	14.6667	25.1667	14.6667
2014	2	2009-11-03	60	149	529	28.8594	39.5334	20.4666	34.1111	27.0258	77.5	61	59	106	64.5	105.5	62	105.75	63.25	60	0	0	0	2	25	88888888888888888888	0	8	88888	8	88	8	0	8	88888	8	88	8	0	0	0	0	0	0	6	yes	14.6667	25.1667	14.6667
2014	2	2011-11-08	70.9	149	573	28.5447	39.1024	31.7976	44.8485	31.9355	92.5	65	69	110.5	72	103.5	72	107	72	67	2	735	2	2	25	88888888888888888888	0	8	88888	8	88	8	0	8	88888	8	88	8	0	0	0	0	0	0	6	yes	14.6667	25.1667	14.6667
2015	2	2009-11-03	54.5	165.5	497	35.1341	48.1289	6.37112	11.6901	19.8976	65.25	69	66.5	142.5	88.5	127	83	134.75	85.75	67.75	0	0	0	1	26	88888888888888888888	0	8	88888	8	88	8	0	8	88888	8	88	8	100	0	0	0	0	0	3	no
2015	2	2011-11-15	57.9	165.5	552	32.002	43.8384	14.0616	24.2861	21.1389	71.75	72.5	80	128	80	141.5	91	134.75	85.5	76.25	2	742	2	1	26	88888888888888888888	0	8	88888	8	88	8	0	8	88888	8	88	8	100	0	0	0	0	0	3	no
2015	2	2011-01-27	53.85	165.5	536	32.9939	45.1971	8.65291	16.0685	19.6603	73.25	71.5	83.5	115	67.5	117	70.5	116	69	77.5	1	450	1.2	1	26	88888888888888888888	0	8	88888	8	88	8	0	8	88888	8	88	8	100	0	0	0	0	0	3	no
2016	2	2011-08-10	71.05	153	690	25.7656	35.2953	35.7547	50.3233	30.3516	91.5	67	70	120	75	114.5	70.5	117.25	72.75	68.5	1	645	1.8	2	25	88888888888888888888	0	8	88888	8	88	8	0	8	88888	8	88	8	0	0	0	0	0	0	6	yes	9.16667	20	9.16667
2016	2	2011-11-08	71.7	153	656	26.8847	36.8284	34.8716	48.6355	30.6292	97.45	75.5	92.5	112	77.5	128	84	120	80.75	84	2	735	2	2	25	88888888888888888888	0	8	88888	8	88	8	0	8	88888	8	88	8	0	0	0	0	0	0	6	yes	9.16667	20	9.16667
2016	2	2009-11-03	57.8	153	627	26.2461	35.9536	21.8464	37.7966	24.6914	80.5	100.5	75	133	90.5	117	77	125	83.75	87.75	0	0	0	2	25	88888888888888888888	0	8	88888	8	88	8	0	8	88888	8	88	8	0	0	0	0	0	0	6	yes	9.16667	20	9.16667
2017	2	2009-11-03	54.5	157	543	30.1006	41.2338	13.2662	24.3417	22.1104	71	70.5	89.5	138	76.5	129	68	133.5	72.25	80	0	0	0	2	27	88888888888888888888	0	8	88888	8	88	8	0	8	88888	8	88	8	0	0	0	0	0	0	6	yes	11.1667	37.5	5.33333
2018	2	2011-01-26	61.5	165.4	660	28.7367	39.3654	22.1346	35.9913	22.4804	87.05	89	96	106.5	71	104.5	64.5	105.5	67.75	92.5	1	344	0.9	2	27	88888888888888888888	0	8	88888	8	88	8	0	8	88888	8	88	8	0	0	1	1	0	1	6	yes	6	16.8333	6
2018	2	2010-02-16	64.1	165.4	595	31.3345	42.924	21.176	33.0359	23.4308	88	77	81	102.5	72.5	110.5	79	106.5	75.75	79	0	0	0	2	27	88888888888888888888	0	8	88888	8	88	8	0	8	88888	8	88	8	0	0	1	1	0	1	6	yes	6	16.8333	6
2019	2	2009-11-05	56.05	150.5	741	22.5706	30.9187	25.1313	44.8373	24.7459	79.5	69.5	78	114.5	75	113.5	70	114	72.5	73.75	0	0	0	2	28	88888888888888888888	0	8	88888	8	88	8	0	8	88888	8	88	8	0	0	0	0	0	0	6	yes	11.6667	23.8333	10
2020	2	2011-01-26	76.1	154.5	637	28.0927	38.4831	37.6169	49.4309	31.8807	98.25	66.5	66	121.5	74	121	75	121.25	74.5	66.25	1	447	1.2	2	33	88888888888888888888	0	8	88888	8	88	8	0	8	88888	8	88	8	0	0	0	0	0	0	4	yes	0	0	0
2020	2	2009-11-05	72.7	154.5	635	27.824	38.1151	34.5849	47.5721	30.4563	86.5	69.5	70.5	114	83	120	78.5	117	80.75	70	0	0	0	2	33	88888888888888888888	0	8	88888	8	88	8	0	8	88888	8	88	8	0	0	0	0	0	0	4	yes	0	0	0
2020	2	2011-11-08	78.9	154.5	682	27.5322	37.7153	41.1847	52.1986	33.0537	100.15	54.5	72.5	100.5	61.5	111.5	69	106	65.25	63.5	2	733	2	2	33	88888888888888888888	0	8	88888	8	88	8	0	8	88888	8	88	8	0	0	0	0	0	0	4	yes	0	0	0
2021	2	2009-11-05	59.9	172.5	522	36.6385	50.1898	9.71023	16.2107	20.1302	74	50.5	51.5	126.5	75.5	126.5	78	126.5	76.75	51	0	0	0	1	34	88888888888888888888	0	8	88888	8	88	8	0	8	88888	8	88	8	100	0	0	0	0	0	6	yes	24.5	69.3333	8.16667
2022	2	2009-11-05	167.5	178.9	406	58.3817	79.975	87.525	52.2537	52.3352	154.6	83	78	138	108.5	133.5	101	135.75	104.75	80.5	0	0	0	1	35	88888888888888888888	0	8	88888	8	88	8	0	8	88888	8	88	8	100	1	0	0	0	0	6	yes	38.8333	60	32
2023	2	2011-02-02	113.35	156	509	37.0613	50.7688	62.5812	55.2106	46.5771	114	92	91.5	98	62	95.5	62	96.75	62	91.75	1	449	1.2	2	28	88888888888888888888	0	8	88888	8	88	8	0	8	88888	8	88	8	0	0	0	0	0	0	5	yes	16.8	40.2	16.8
2023	2	2009-11-10	110.3	156	534	35.6059	48.7752	61.5248	55.7795	45.3238	123.75	79.5	70	91	66.5	98	69	94.5	67.75	74.75	0	0	0	2	28	88888888888888888888	0	8	88888	8	88	8	0	8	88888	8	88	8	0	0	0	0	0	0	5	yes	16.8	40.2	16.8
2024	2	2009-11-10	87.1	175	600	36.1883	49.573	37.527	43.085	28.4408	109.15	59.5	60	135.5	75	122	73.5	128.75	74.25	59.75	0	0	0	2	25	88888888888888888888	0	8	88888	8	88	8	0	8	88888	8	88	8	0	0	0	0	0	0	7	yes	7	25.2857	7
2024	2	2011-01-26	87.15	175	624	35.1762	48.1866	38.9634	44.7084	28.4571	108.5	69	68	129	71.5	128.5	69.5	128.75	70.5	68.5	1	442	1.2	2	25	88888888888888888888	0	8	88888	8	88	8	0	8	88888	8	88	8	0	0	0	0	0	0	7	yes	7	25.2857	7
2025	2	2011-01-26	127.6	164	466	43.5745	59.6911	67.9089	53.2202	47.442	142	64	63.5	99	62.5	101	62.5	100	62.5	63.75	1	442	1.2	2	25	88888888888888888888	0	8	88888	8	88	8	0	8	88888	8	88	8	0	0	0	0	0	0	7	yes	9	14.2857	9
2025	2	2009-11-10	128.5	164	469	43.4705	59.5487	68.9513	53.6586	47.7766	135.5	76.5	70.5	105.5	72.5	102.5	59.5	104	66	73.5	0	0	0	2	25	88888888888888888888	0	8	88888	8	88	8	0	8	88888	8	88	8	0	0	0	0	0	0	7	yes	9	14.2857	9
2026	2	2011-03-24	59.5	148.4	597	26.1799	35.8628	23.6372	39.7264	27.0177	82.5	70.5	72	128	84.5	123	77.5	125.5	81	71.25	1	499	1.4	2	27	88888888888888888888	0	8	88888	8	88	8	0	8	88888	8	88	8	0	1	0	0	0	0	7	yes	11.2857	20	8.85714
2026	2	2009-11-10	57.5	148.4	588	26.2783	35.9977	21.5023	37.3953	26.1096	80.75	68	64	175	105.5	172.5	103	173.75	104.25	66	0	0	0	2	27	88888888888888888888	0	8	88888	8	88	8	0	8	88888	8	88	8	0	1	0	0	0	0	7	yes	11.2857	20	8.85714
2027	2	2009-11-10	52	149.5	609	25.3546	34.7323	17.2677	33.2072	23.266	78.25	57	55.5	169.5	106.5	174.5	104	172	105.25	56.25	0	0	0	2	40	BCO	0	8	88888	8	88	8	0	8	88888	8	88	8	0	1	0	0	0	0	6	yes	9.83333	43.1667	9.83333
2027	2	2011-01-27	49.65	149.5	725	22.0849	30.2533	19.3967	39.0668	22.2145	80.5	59.5	62.5	123.5	78.5	125.5	79	124.5	78.75	61	1	443	1.2	2	40	BCO	0	8	88888	8	88	8	0	8	88888	8	88	8	0	1	0	0	0	0	6	yes	9.83333	43.1667	9.83333
2027	2	2011-11-08	47.4	149.5	817	20.0685	27.491	19.909	42.002	21.2078	75.55	71	82	128	83.5	122	85	125	84.25	76.5	2	728	2	2	40	BCO	0	8	88888	8	88	8	0	8	88888	8	88	8	0	1	0	0	0	0	6	yes	9.83333	43.1667	9.83333
2028	2	2011-09-29	83.3	171.5	678	31.8514	43.6321	39.6679	47.6206	28.3215	97.3	60.5	64.5	112.5	64	109.5	61.5	111	62.75	62.5	1	688	1.9	2	26	88888888888888888888	0	8	88888	8	88	8	0	8	88888	8	88	8	0	0	0	0	0	0	6	yes	0	11.6667	0
2028	2	2009-11-10	69.85	171.5	605	33.2582	45.5591	24.2909	34.7758	23.7486	84.25	78	67	123	67	103.5	64	113.25	65.5	72.5	0	0	0	2	26	88888888888888888888	0	8	88888	8	88	8	0	8	88888	8	88	8	0	0	0	0	0	0	6	yes	0	11.6667	0
2029	2	2011-11-08	60.6	150.5	638	26.1346	35.8008	24.7992	40.9227	26.7547	84.35	58	67.5	132.5	85	145	78	138.75	81.5	62.75	2	728	2	2	25	88888888888888888888	0	8	88888	8	88	8	0	8	88888	8	88	8	0	0	0	0	0	0	6	yes	6.66667	37	6.66667
2029	2	2011-01-27	58.1	150.5	613	26.0757	35.7202	22.3798	38.5195	25.6509	82.15	67	63	116	77.5	100.5	66.5	108.25	72	65	1	443	1.2	2	25	88888888888888888888	0	8	88888	8	88	8	0	8	88888	8	88	8	0	0	0	0	0	0	6	yes	6.66667	37	6.66667
2029	2	2009-11-10	60	150.5	639	25.4812	34.9058	25.0942	41.8237	26.4898	90.4	68.5	57.5	121.5	78	118.5	82	120	80	63	0	0	0	2	25	88888888888888888888	0	8	88888	8	88	8	0	8	88888	8	88	8	0	0	0	0	0	0	6	yes	6.66667	37	6.66667
2030	2	2011-11-22	89.65	165.4	575	34.3738	47.0874	42.5626	47.4764	32.7702	113	68	74	128	81	121.5	78	124.75	79.5	71	2	742	2	2	27	88888888888888888888	0	8	88888	8	88	8	0	8	88888	8	88	8	0	0	0	0	0	0	7	yes	0	3.28571	0
2030	2	2009-11-10	91.8	165.4	520	37.4565	51.3103	40.4897	44.1064	33.5561	115.55	70.5	62	123.5	74	123	75.5	123.25	74.75	66.25	0	0	0	2	27	88888888888888888888	0	8	88888	8	88	8	0	8	88888	8	88	8	0	0	0	0	0	0	7	yes	0	3.28571	0
2030	2	2011-01-27	93	165.4	568	35.27	48.315	44.685	48.0484	33.9948	116.25	87	81.5	99	69.5	97.5	64.5	98.25	67	84.25	1	443	1.2	2	27	88888888888888888888	0	8	88888	8	88	8	0	8	88888	8	88	8	0	0	0	0	0	0	7	yes	0	3.28571	0
2031	2	2009-11-10	69.5	155.5	585	29.4524	40.3457	29.1543	41.9486	28.7425	89	83	88	104.5	55.5	103.5	66	104	60.75	85.5	0	0	0	2	28	88888888888888888888	0	8	88888	8	88	8	0	8	88888	8	88	8	0	0	0	0	0	0	6	yes	12.1667	23.6667	12.1667
2031	2	2011-01-27	62.45	155.5	660	26.3355	36.076	26.374	42.2322	25.8269	83.25	86.5	88	115.5	66.5	111	67.5	113.25	67	87.25	1	443	1.2	2	28	88888888888888888888	0	8	88888	8	88	8	0	8	88888	8	88	8	0	0	0	0	0	0	6	yes	12.1667	23.6667	12.1667
2032	2	2011-01-27	78.55	160.5	620	30.4416	41.7009	36.8491	46.9117	30.4927	104.5	81	83	119	65.5	114.5	58	116.75	61.75	82	1	441	1.2	2	26	88888888888888888888	0	8	88888	8	88	8	0	8	88888	8	88	8	0	0	0	0	0	0	7	yes	0	5.85714	0
2032	2	2011-11-15	85.9	160.5						33.346	107	78	92	116.5	69	111	73.5	113.75	71.25	85	2	733	2	2	26	88888888888888888888	0	8	88888	8	88	8	0	8	88888	8	88	8	0	0	0	0	0	0	7	yes	0	5.85714	0
2032	2	2009-11-12	92.4	160.5	536	35.158	48.1616	44.2384	47.8771	35.8692	111.5	75.5	78.5	109	66.5	115.5	74.5	112.25	70.5	77	0	0	0	2	26	88888888888888888888	0	8	88888	8	88	8	0	8	88888	8	88	8	0	0	0	0	0	0	7	yes	0	5.85714	0
2033	2	2011-11-15	76.1	151.2	617	27.8242	38.1153	37.9847	49.9141	33.2875	100.35	69.5	73	104	70.5	95.5	76.5	99.75	73.5	71.25	2	714	2	2	27	88888888888888888888	0	8	88888	8	88	8	0	8	88888	8	88	8	0	0	0	1	0	0	7	yes	20.8571	35.2857	20.8571
2033	2	2009-12-01	69.1	151.2	563	29.0368	39.7765	29.3235	42.4363	30.2256	81.5	79.5	60.5	99	73.5	102	63	100.5	68.25	70	0	0	0	2	27	88888888888888888888	0	8	88888	8	88	8	0	8	88888	8	88	8	0	0	0	1	0	0	7	yes	20.8571	35.2857	20.8571
2033	2	2011-01-27	73.75	151.2	588	28.5936	39.1693	34.5807	46.8891	32.2596	95.4	66	78.5	112	66	107	73.5	109.5	69.75	72.25	1	422	1.2	2	27	88888888888888888888	0	8	88888	8	88	8	0	8	88888	8	88	8	0	0	0	1	0	0	7	yes	20.8571	35.2857	20.8571
2034	2	2011-01-27	106.25	168.5	478	42.3744	58.0472	48.2028	45.3674	37.4222	108.25	71	70.5	128.5	71	109	70.5	118.75	70.75	70.75	1	441	1.2	2	44	88888888888888888888	0	8	88888	8	88	8	0	8	88888	8	88	8	0	0	0	0	0	0	6	yes	8.33333	18.6667	8.33333
2034	2	2009-11-12	106	168.5	465	43.2104	59.1923	46.8077	44.1582	37.3341	105.2	71.5	73	127.5	84.5	132	78.5	129.75	81.5	72.25	0	0	0	2	44	88888888888888888888	0	8	88888	8	88	8	0	8	88888	8	88	8	0	0	0	0	0	0	6	yes	8.33333	18.6667	8.33333
2034	2	2011-11-15	106.15	168.5	505	40.8928	56.0175	50.1325	47.228	37.387	105.5	69	71.5	139.5	85	148.5	90.5	144	87.75	70.25	2	733	2	2	44	88888888888888888888	0	8	88888	8	88	8	0	8	88888	8	88	8	0	0	0	0	0	0	6	yes	8.33333	18.6667	8.33333
2035	2	2009-11-12	99.5	169.5	526	39.2448	53.76	45.74	45.9699	34.6325	121.25	69	67.5	151	92.5	145	89.5	148	91	68.25	0	0	0	2	45	88888888888888888888	0	8	88888	8	88	8	0	8	88888	8	88	8	0	1	0	1	0	0	6	yes	0	8.16667	0
2035	2	2011-11-15	94.7	169.5	543	38.0553	52.1306	42.5694	44.9519	32.9618	116.15	75.5	79	120.5	83.5	120	84	120.25	83.75	77.25	2	733	2	2	45	88888888888888888888	0	8	88888	8	88	8	0	8	88888	8	88	8	0	1	0	1	0	0	6	yes	0	8.16667	0
2035	2	2011-03-03	93.95	169.5	552	37.3738	51.197	42.753	45.5062	32.7007	121.5	61.5	64.5	128	84.5	121.5	78.5	124.75	81.5	63	1	476	1.3	2	45	88888888888888888888	0	8	88888	8	88	8	0	8	88888	8	88	8	0	1	0	1	0	0	6	yes	0	8.16667	0
2036	2	2009-12-01	79.3	157	471	36.1008	49.4531	29.8469	37.638	32.1717	87.2	57.5	47.5	115	76.5	116.5	82	115.75	79.25	52.5	0	0	0	2	27	88888888888888888888	0	8	88888	8	88	8	0	8	88888	8	88	8	0	0	0	0	0	0	6	yes	5.16667	41.3333	5.16667
2036	2	2011-01-27	87.7	157	524	34.1737	46.8132	40.8868	46.6212	35.5795	102.5	62.5	64.5	118.5	72	113	71	115.75	71.5	63.5	1	422	1.2	2	27	88888888888888888888	0	8	88888	8	88	8	0	8	88888	8	88	8	0	0	0	0	0	0	6	yes	5.16667	41.3333	5.16667
2036	2	2011-11-15	91	157	505	34.9936	47.9364	43.0636	47.3227	36.9183	103.3	63.5	73	106.5	75	110.5	71.5	108.5	73.25	68.25	2	714	2	2	27	88888888888888888888	0	8	88888	8	88	8	0	8	88888	8	88	8	0	0	0	0	0	0	6	yes	5.16667	41.3333	5.16667
2037	2	2011-01-27	73.15	183.6	563	39.4102	53.9866	19.1634	26.1975	21.7005	78.4	81	86.5	129	67	115	62	122	64.5	83.75	1	429	1.2	1	25	88888888888888888888	0	8	88888	8	88	8	0	8	88888	8	88	8	100	0	0	0	0	0	8	yes	39.875	74.5	26.875
2037	2	2009-11-24	68.1	183.6	545	39.9447	54.7187	13.3813	19.6494	20.2023	72.7	62	53.5	113	71	130	73	121.5	72	57.75	0	0	0	1	25	88888888888888888888	0	8	88888	8	88	8	0	8	88888	8	88	8	100	0	0	0	0	0	8	yes	39.875	74.5	26.875
2038	2	2009-11-24	84.3	144	501	30.9167	42.3517	41.9483	49.7608	40.6539	97.75	65	60.5	119.5	77	121.5	87	120.5	82	62.75	0	0	0	2	45	88888888888888888888	0	8	88888	8	88	8	0	8	88888	8	88	8	0	0	0	0	0	0	6	yes	0	9.5	0
2039	2	2009-11-24	65.9	178.3	530	38.7634	53.1005	12.7995	19.4225	20.7292	70.35	81	79.5	140.5	91.5	140.5	87.5	140.5	89.5	80.25	0	0	0	1	25	88888888888888888888	0	8	88888	8	88	8	0	8	88888	8	88	8	100	1	0	0	0	0	7	yes	18.8571	33	17
2040	2	2009-11-24	78.2	157.4	602	30.2032	41.3743	36.8257	47.0917	31.5644	95.35	64	62.5	120	84.5	129.5	84.5	124.75	84.5	63.25	0	0	0	2	44	88888888888888888888	0	8	88888	8	88	8	0	8	88888	8	88	8	0	0	0	0	0	0	6	yes	18	35.6667	18
2041	2	2009-11-24	65.9	184.3	498	43.0229	58.9355	6.96451	10.5683	19.4015	72	72.5	70.5	129.5	88.5	125.5	86.5	127.5	87.5	71.5	0	0	0	1	26	88888888888888888888	0	8	88888	8	88	8	0	8	88888	8	88	8	100	0	0	0	0	0	6	yes	48.3333	68.6667	22.1667
2042	2	2009-12-01	60.1	165.3	706	27.1777	37.2297	22.8703	38.0537	21.9952	76.7	101.5	85	108.5	70.5	102.5	75	105.5	72.75	93.25	0	0	0	2	25	88888888888888888888	0	8	88888	8	88	8	0	8	88888	8	88	8	0	0	1	1	1	1	7	yes	0	3.85714	0
2042	2	2011-01-27	61.45	165.3	706	27.3086	37.4091	24.0409	39.1227	22.4893	83.25	94.5	89.5	110	79	109	62.5	109.5	70.75	92	1	422	1.2	2	25	88888888888888888888	0	8	88888	8	88	8	0	8	88888	8	88	8	0	0	1	1	1	1	7	yes	0	3.85714	0
2043	2	2009-11-24	51.2	155.8	689	24.5157	33.5831	17.6169	34.408	21.0928	64.65	68	56	102	62	109	65	105.5	63.5	62	0	0	0	2	25	88888888888888888888	0	8	88888	8	88	8	0	8	88888	8	88	8	0	0	0	0	0	0	7	yes	21.2857	35.1429	21.2857
2043	2	2011-11-15	59.9	155.8	651	26.227	35.9274	23.9726	40.0211	24.677	82.9	66.5	73	118.5	69.5	101.5	60.5	110	65	69.75	2	721	2	2	25	88888888888888888888	0	8	88888	8	88	8	0	8	88888	8	88	8	0	0	0	0	0	0	7	yes	21.2857	35.1429	21.2857
2043	2	2011-01-26	56.85	155.8	673	25.4976	34.9282	21.9218	38.5608	23.4205	81.25	62.5	69	106	69.5	104	64.5	105	67	65.75	1	428	1.2	2	25	88888888888888888888	0	8	88888	8	88	8	0	8	88888	8	88	8	0	0	0	0	0	0	7	yes	21.2857	35.1429	21.2857
2044	2	2009-11-24	119.6	166.3	415	47.4208	64.96	54.64	45.6856	43.2461	115.5	78	69	103.5	75.5	106	79	104.75	77.25	73.5	0	0	0	2	29	88888888888888888888	0	8	88888	8	88	8	0	8	88888	8	88	8	0	0	0	0	0	0	6	yes	0	1.66667	0
2045	2	2009-11-24	71.6	167.5	524	35.9802	49.2879	22.3121	31.1621	25.5202	83.75	53	50	99	57.5	115	70	107	63.75	51.5	0	0	0	1	25	88888888888888888888	0	8	88888	8	88	8	0	8	88888	8	88	8	100	1	0	0	0	0	4	yes	36.75	49	30.25
2046	2	2009-11-24	74	153.5	494	33.185	45.4589	28.5411	38.5691	31.4062	87.3	76.5	66	212.5	129	188.5	121	200.5	125	71.25	0	0	0	2	25	88888888888888888888	0	8	88888	8	88	8	0	8	88888	8	88	8	0	1	0	0	0	0	7	yes	8.57143	18.2857	8.57143
2047	2	2009-11-24	98.85	168.5	526	38.8489	53.2176	45.6324	46.1632	34.8158	106.25	70.5	65.5	117.5	87	118.5	92	118	89.5	68	0	0	0	2	29	88888888888888888888	0	8	88888	8	88	8	0	8	88888	8	88	8	0	0	0	0	0	0	8	yes	10.125	33.5	9
2047	2	2011-04-14	108.9	168.5	507	40.8716	55.9884	52.9116	48.5873	38.3555	110.25	60.5	64.5	110.5	79	109	80	109.75	79.5	62.5	1	506	1.4	2	29	88888888888888888888	0	8	88888	8	88	8	0	8	88888	8	88	8	0	0	0	0	0	0	8	yes	10.125	33.5	9
2048	2	2011-01-27	54.15	166.7	776	25.1024	34.3868	19.7632	36.4972	19.4862	65.5	65.5	66.5	107.5	63.5	98.5	60	103	61.75	66	1	422	1.2	2	25	88888888888888888888	0	8	88888	8	88	8	0	8	88888	8	88	8	0	0	0	0	0	0	7	yes	3.71429	20.8571	1.42857
2048	2	2011-11-22	53.4	166.7	808	24.2309	33.193	20.207	37.8408	19.2163	67	91	93	120	70.5	122.5	68.5	121.25	69.5	92	2	721	2	2	25	88888888888888888888	0	8	88888	8	88	8	0	8	88888	8	88	8	0	0	0	0	0	0	7	yes	3.71429	20.8571	1.42857
2048	2	2009-12-01	55.2	166.7	708	26.9858	36.9669	18.2331	33.031	19.8641	62.2	75.5	65	108.5	61.5	105.5	67	107	64.25	70.25	0	0	0	2	25	88888888888888888888	0	8	88888	8	88	8	0	8	88888	8	88	8	0	0	0	0	0	0	7	yes	3.71429	20.8571	1.42857
2049	2	2011-01-26	72.4	163.6	616	30.8297	42.2325	30.1675	41.6679	27.0503	89.25	64	64	119	69	124	69.5	121.5	69.25	64	1	421	1.2	2	25	88888888888888888888	0	8	88888	8	88	8	0	8	88888	8	88	8	0	0	0	0	0	0	6	yes	5.66667	31.3333	5.66667
2049	2	2009-12-01	70.9	163.6	597	31.4005	43.0144	27.8856	39.3309	26.4899	84.9	68	58	126	85	138	86	132	85.5	63	0	0	0	2	25	88888888888888888888	0	8	88888	8	88	8	0	8	88888	8	88	8	0	0	0	0	0	0	6	yes	5.66667	31.3333	5.66667
2049	2	2011-11-22	70.85	163.6	644	29.9648	41.0476	29.8024	42.064	26.4712	94.5	76.5	69	124.5	78	131	80.5	127.75	79.25	72.75	2	721	2	2	25	88888888888888888888	0	8	88888	8	88	8	0	8	88888	8	88	8	0	0	0	0	0	0	6	yes	5.66667	31.3333	5.66667
2050	2	2009-12-01	59.3	158	650	26.9465	36.913	22.387	37.7521	23.7542	70.4	71	60.5	110	62	105	68.5	107.5	65.25	65.75	0	0	0	2	25	88888888888888888888	0	8	88888	8	88	8	0	8	88888	8	88	8	0	0	0	0	0	0	6	yes	9.5	30.8333	9.5
2051	2	2009-12-01	65.2	151.6	659	25.6896	35.1912	30.0088	46.0257	28.3693	91.25	81	75	105	82	101.5	77.5	103.25	79.75	78	0	0	0	2	31	88888888888888888888	0	8	88888	8	88	8	0	8	88888	8	88	8	0	0	0	0	0	0	7	yes	18.8571	39.2857	16.4286
2051	2	2011-11-22	73.5	151.6	670	26.3155	36.0486	37.4514	50.9542	31.9808	106	74.5	75	117	76	99.5	65.5	108.25	70.75	74.75	2	721	2	2	31	88888888888888888888	0	8	88888	8	88	8	0	8	88888	8	88	8	0	0	0	0	0	0	7	yes	18.8571	39.2857	16.4286
2051	2	2011-02-10	70.25	151.6	694	25.2684	34.6142	35.6358	50.7271	30.5667	96.1	92.5	97.5	119.5	81	116.5	81	118	81	95	1	436	1.2	2	31	88888888888888888888	0	8	88888	8	88	8	0	8	88888	8	88	8	0	0	0	0	0	0	7	yes	18.8571	39.2857	16.4286
2052	2	2011-02-02	78	164.4	532	35.1821	48.1947	29.8053	38.212	28.8596	97.1	71.5	78	117	66.5	114.5	64	115.75	65.25	74.75	1	428	1.2	1	41	88888888888888888888	0	8	88888	8	88	8	0	8	88888	8	88	8	100	0	0	1	0	0	6	yes	59.8333	104.333	38.1667
2052	2	2009-12-01	73	164.4	492	36.8366	50.4611	22.5389	30.8751	27.0097	92.25	66.5	61.5	121	75.5	125	74.5	123	75	64	0	0	0	1	41	88888888888888888888	0	8	88888	8	88	8	0	8	88888	8	88	8	100	0	0	1	0	0	6	yes	59.8333	104.333	38.1667
2053	2	2009-12-01	70.95	168.2	483	38.5235	52.7719	18.1781	25.621	25.0784	82.5	49.5	46	139	80	147.5	73.5	143.25	76.75	47.75	0	0	0	1	26	88888888888888888888	0	8	88888	8	88	8	0	8	88888	8	88	8	100	1	0	0	0	0	7	yes	16.4286	43.5714	16.4286
2053	2	2011-07-21	65	168.2	548	34.3474	47.0513	17.9487	27.6134	22.9753	83.9	58.5	58	139	71	139.5	69	139.25	70	58.25	1	597	1.6	1	26	88888888888888888888	0	8	88888	8	88	8	0	8	88888	8	88	8	100	1	0	0	0	0	7	yes	16.4286	43.5714	16.4286
2054	2	2009-12-01	77.1	164.3	659	29.9974	41.0924	36.0076	46.7025	28.5614	96.25	70.5	69.5	118.5	78	123.5	84.5	121	81.25	70	0	0	0	2	25	88888888888888888888	0	8	88888	8	88	8	0	8	88888	8	88	8	0	0	0	0	0	0	6	yes	20.5	45.1667	20.5
2054	2	2011-01-27	85.15	164.3	649	31.1052	42.6099	42.5401	49.959	31.5435	115.25	81	80	116.5	73.5	121	72.5	118.75	73	80.5	1	422	1.2	2	25	88888888888888888888	0	8	88888	8	88	8	0	8	88888	8	88	8	0	0	0	0	0	0	6	yes	20.5	45.1667	20.5
2054	2	2011-11-22	87.7	164.3	711	29.402	40.2767	47.4233	54.0744	32.4881	115	78.5	78	98	63.5	116.5	84	107.25	73.75	78.25	2	721	2	2	25	88888888888888888888	0	8	88888	8	88	8	0	8	88888	8	88	8	0	0	0	0	0	0	6	yes	20.5	45.1667	20.5
2055	2	2011-07-14	47.05	163.2	716	25.1328	34.4284	12.6216	26.8259	17.6652	70.75	55.5	53.5	153	100	136	98	144.5	99	54.5	1	590	1.6	1	26	88888888888888888888	0	8	88888	8	88	8	0	8	88888	8	88	8	100	1	0	1	0	0	7	yes	23.1429	32	17.4286
2055	2	2009-12-01	46.7	163.2	588	29.2934	40.1279	6.57206	14.0729	17.5338	67.25	67.5	60.5	145	98.5	144.5	97.5	144.75	98	64	0	0	0	1	26	88888888888888888888	0	8	88888	8	88	8	0	8	88888	8	88	8	100	1	0	1	0	0	7	yes	23.1429	32	17.4286
2055	2	2011-11-22	47.7	163.2	633	27.7758	38.0491	9.65092	20.2325	17.9093	71	68	78	143.5	101.5	143.5	93	143.5	97.25	73	2	721	2	1	26	88888888888888888888	0	8	88888	8	88	8	0	8	88888	8	88	8	100	1	0	1	0	0	7	yes	23.1429	32	17.4286
2056	2	2009-12-01	60.9	180	593	35.5095	48.6431	12.2569	20.1262	18.7963	74.5	78.5	66	116.5	81	122	82.5	119.25	81.75	72.25	0	0	0	1	30	88888888888888888888	0	8	88888	8	88	8	0	8	88888	8	88	8	100	0	0	0	0	0	5	yes	17.4	22.4	14.2
2056	2	2011-08-04	65.75	180	641	33.8606	46.3844	19.3656	29.4534	20.2932	76	63	66	134	86	129.5	86	131.75	86	64.5	1	611	1.7	1	30	88888888888888888888	0	8	88888	8	88	8	0	8	88888	8	88	8	100	0	0	0	0	0	5	yes	17.4	22.4	14.2
2057	2	2010-01-26	118.7	174	557	40.97	56.1233	62.5767	52.7183	39.206	105.5	57.5	58.5	94.5	62.5	89	62	91.75	62.25	58	0	0	0	2	44	88888888888888888888	0	8	88888	8	88	8	0	8	88888	8	88	8	0	0	0	0	0	0	7	yes	13.8571	27.8571	13.8571
2057	2	2012-02-28	122.15	174	619	38.4845	52.7185	69.4315	56.8412	40.3455	131.75	58	67	78.5	51	94.5	59.5	86.5	55.25	62.5	2	763	2.1	2	44	88888888888888888888	0	8	88888	8	88	8	0	8	88888	8	88	8	0	0	0	0	0	0	7	yes	13.8571	27.8571	13.8571
2057	2	2011-03-03	120.55	174	648	37.1955	50.9527	69.5973	57.7332	39.817	110.5	55.5	58	98	66.5	101.5	72.5	99.75	69.5	56.75	1	401	1.1	2	44	88888888888888888888	0	8	88888	8	88	8	0	8	88888	8	88	8	0	0	0	0	0	0	7	yes	13.8571	27.8571	13.8571
2058	2	2010-01-26	58.3	164	490	35.388	48.4767	9.82327	16.8495	21.6761	73.75	61.5	62.5	121	82.5	123	82	122	82.25	62	0	0	0	1	42	88888888888888888888	0	8	88888	8	88	8	0	8	88888	8	88	8	100	0	0	0	0	0	6	yes	22	38.8333	16.6667
2059	2	2011-02-10	95.7	164.5	589	34.3812	47.0976	48.6024	50.7862	35.3655	100	75.5	78.5	101	64.5	98.5	64.5	99.75	64.5	77	1	380	1	2	31	88888888888888888888	0	8	88888	8	88	8	0	8	88888	8	88	8	0	0	0	0	0	0	5	yes	3.8	10	3.8
2059	2	2012-02-28	108.15	164.5	572	36.2962	49.7208	58.4292	54.0261	39.9664	103	68.5	82.5	99.5	70.5	96	67.5	97.75	69	75.5	2	763	2.1	2	31	88888888888888888888	0	8	88888	8	88	8	0	8	88888	8	88	8	0	0	0	0	0	0	5	yes	3.8	10	3.8
2059	2	2010-01-26	91.4	164.5	559	35.2413	48.2758	43.1242	47.1819	33.7765	96.25	75	59	98	65.5	105.5	72	101.75	68.75	67	0	0	0	2	31	88888888888888888888	0	8	88888	8	88	8	0	8	88888	8	88	8	0	0	0	0	0	0	5	yes	3.8	10	3.8
2060	2	2011-02-17	94.85	164.5	571	35.049	48.0123	46.8377	49.3808	35.0514	105.5	94.5	98	111.5	71	107	66.5	109.25	68.75	96.25	1	380	1	2	28	88888888888888888888	0	8	88888	8	88	8	0	8	88888	8	88	8	0	0	0	0	0	0	6	yes	1.5	5	1.5
2060	2	2010-02-02	92.9	164.5	523	37.1128	50.8395	42.0605	45.275	34.3308	105.5	81.5	85	115	80	111	78.5	113	79.25	83.25	0	0	0	2	28	88888888888888888888	0	8	88888	8	88	8	0	8	88888	8	88	8	0	0	0	0	0	0	6	yes	1.5	5	1.5
2061	2	2012-02-28	54	164.1	654	27.8669	38.1739	15.8261	29.3076	20.0529	75.5	74.5	69.5	108.5	75.5	113.5	73	111	74.25	72	2	763	2.1	2	35	88888888888888888888	0	8	88888	8	88	8	0	8	88888	8	88	8	0	0	0	0	0	0	6	yes	0	1.83333	0
2061	2	2011-02-10	56.5	164.1	667	27.6937	37.9366	18.5634	32.8555	20.9812	78.25	83.5	79.5	119.5	80	118	80.5	118.75	80.25	81.5	1	380	1	2	35	88888888888888888888	0	8	88888	8	88	8	0	8	88888	8	88	8	0	0	0	0	0	0	6	yes	0	1.83333	0
2061	2	2010-01-26	54.8	164.1	588	30.3386	41.5597	13.2403	24.1611	20.35	70.2	59.5		116	79.5			116	79.5	59.5	0	0	0	2	35	88888888888888888888	0	8	88888	8	88	8	0	8	88888	8	88	8	0	0	0	0	0	0	6	yes	0	1.83333	0
2062	2	2012-03-13	102.5	164.2	517	38.5202	52.7673	49.7327	48.5197	38.017	129.5	65	65.5	108	71	108	73.5	108	72.25	65.25	2	777	2.1	2	41	88888888888888888888	0	8	88888	8	88	8	0	8	88888	8	88	8	0	0	0	0	0	0	7	yes	20.5714	37.8571	11.2857
2062	2	2011-06-30	105.65	164.2	546	37.127	50.859	54.791	51.8609	39.1853	136.3	71	70.5	135	83.5	124	81.5	129.5	82.5	70.75	1	520	1.4	2	41	88888888888888888888	0	8	88888	8	88	8	0	8	88888	8	88	8	0	0	0	0	0	0	7	yes	20.5714	37.8571	11.2857
2062	2	2010-01-26	77.3	164.2	529	35.1991	48.2179	29.0821	37.6223	28.6704	99.25	59	63	108.5	73	125	76	116.75	74.5	61	0	0	0	2	41	88888888888888888888	0	8	88888	8	88	8	0	8	88888	8	88	8	0	0	0	0	0	0	7	yes	20.5714	37.8571	11.2857
2063	2	2010-01-26	83.2	158.2	506	34.9912	47.9331	35.2669	42.3881	33.2438	89.3	83.5	79	101.5	60	108	68	104.75	64	81.25	0	0	0	2	31	88888888888888888888	0	8	88888	8	88	8	0	8	88888	8	88	8	0	0	0	0	0	0	7	yes	0	4.14286	0
2063	2	2011-02-10	91.45	158.2	506	35.7914	49.0293	42.4207	46.3867	36.5402	112	83	81.5	103	63	102	57.5	102.5	60.25	82.25	1	380	1	2	31	88888888888888888888	0	8	88888	8	88	8	0	8	88888	8	88	8	0	0	0	0	0	0	7	yes	0	4.14286	0
2063	2	2012-03-27	90	158.2	561	33.1389	45.3958	44.6042	49.5602	35.9608	113.2	74.5	73.5	107	65.5	108	65	107.5	65.25	74	2	791	2.2	2	31	88888888888888888888	0	8	88888	8	88	8	0	8	88888	8	88	8	0	0	0	0	0	0	7	yes	0	4.14286	0
2064	2	2010-01-26	79.3	164	597	32.329	44.2863	35.0137	44.1535	29.4839	92.35	69.5	71.5	152	98	135	92.5	143.5	95.25	70.5	0	0	0	2	42	88888888888888888888	0	8	88888	8	88	8	0	8	88888	8	88	8	0	1	0	0	0	0	6	yes	6.5	9.5	6.5
2064	2	2012-04-18	80.5	164	630	31.223	42.7712	37.7288	46.8681	29.9301	104.5	75.5	76.5	181.5	105	166	99	173.75	102	76	1	813	2.2	2	42	88888888888888888888	0	8	88888	8	88	8	0	8	88888	8	88	8	0	1	0	0	0	0	6	yes	6.5	9.5	6.5
2065	2	2010-01-26	104.5	157.4	453	39.7661	54.4742	50.0258	47.8716	42.18	104.55	68	72	107	72.5	101	75	104	73.75	70	0	0	0	2	25	88888888888888888888	0	8	88888	8	88	8	0	8	88888	8	88	8	0	1	0	1	0	0	6	yes	18	21.8333	18
2065	2	2012-02-28	100.4	157.4	436	40.473	55.4425	44.9575	44.7784	40.5251	103	70.5	70.5	98.5	67	113.5	73.5	106	70.25	70.5	2	763	2.1	2	25	88888888888888888888	0	8	88888	8	88	8	0	8	88888	8	88	8	0	1	0	1	0	0	6	yes	18	21.8333	18
2065	2	2011-02-10	99.8	157.4	478	37.8286	51.8199	47.9801	48.0762	40.2829	105	85.5	87	101.5	73.5	98	68	99.75	70.75	86.25	1	380	1	2	25	88888888888888888888	0	8	88888	8	88	8	0	8	88888	8	88	8	0	1	0	1	0	0	6	yes	18	21.8333	18
2066	2	2011-03-13	113.5	164.7	593	36.0912	49.44	64.06	56.4405	41.8416	128.9	96	94.5	107	74	106.5	75.5	106.75	74.75	95.25	2	411	1.1	2	33	88888888888888888888	0	8	88888	8	88	8	0	8	88888	8	88	8	0	1	1	1	1	1	6	yes	3	6.5	3
2066	2	2011-02-10	118.95	164.7	560	37.9298	51.9586	66.9914	56.319	43.8508	135.5	83	87.5	119.5	84.5	115	85.5	117.25	85	85.25	1	380	1	2	33	88888888888888888888	0	8	88888	8	88	8	0	8	88888	8	88	8	0	1	1	1	1	1	6	yes	3	6.5	3
2066	2	2010-01-26	119.2	164.7	574	37.342	51.1535	68.0465	57.086	43.9429	126.1	88	84	125.5	90	122	87	123.75	88.5	86	0	0	0	2	33	88888888888888888888	0	8	88888	8	88	8	0	8	88888	8	88	8	0	1	1	1	1	1	6	yes	3	6.5	3
2067	2	2011-02-10	79.9	163.4	565	33.5288	45.9299	33.9701	42.5158	29.9256	100.25	79	76.5	133.5	73.5	129	75.5	131.25	74.5	77.75	1	380	1	2	42	88888888888888888888	0	8	88888	8	88	8	0	8	88888	8	88	8	0	0	0	1	0	0	5	yes	5.2	8	5.2
2067	2	2010-01-26	80.2	163.4	506	36.4122	49.8797	30.3203	37.8059	30.0379	93	70	77.5	118	73	127	84.5	122.5	78.75	73.75	0	0	0	2	42	88888888888888888888	0	8	88888	8	88	8	0	8	88888	8	88	8	0	0	0	1	0	0	5	yes	5.2	8	5.2
2067	2	2012-02-28	84.67	163.4	568	33.8622	46.3866	38.2834	45.2148	31.7121	104.6	61	65.5	139.5	78	129.5	74.5	134.5	76.25	63.25	2	763	2.1	2	42	88888888888888888888	0	8	88888	8	88	8	0	8	88888	8	88	8	0	0	0	1	0	0	5	yes	5.2	8	5.2
2068	2	2011-02-02	90.55	155	542	33.0445	45.2665	45.2835	50.0094	37.6899	103.25	80.5	87	133	91.5	127.5	91.5	130.25	91.5	83.75	1	365	1	2	34	88888888888888888888	0	8	88888	8	88	8	0	8	88888	8	88	8	0	1	0	0	0	0	6	yes	0	4.5	0
2068	2	2010-02-02	85.4	155	540	32.63	44.6986	40.7014	47.6597	35.5463	102.25	86	75	118	90.5	136	100.5	127	95.5	80.5	0	0	0	2	34	88888888888888888888	0	8	88888	8	88	8	0	8	88888	8	88	8	0	1	0	0	0	0	6	yes	0	4.5	0
2068	2	2012-02-28	88.4	155	552	32.42	44.411	43.989	49.7614	36.795	103.45	72.5	77	138	91	132	86.5	135	88.75	74.75	2	756	2.1	2	34	88888888888888888888	0	8	88888	8	88	8	0	8	88888	8	88	8	0	1	0	0	0	0	6	yes	0	4.5	0
2069	2	2010-02-02	73.5	151	506	31.7712	43.5222	29.9778	40.7861	32.2354	96	64	59	113	65	108	60.5	110.5	62.75	61.5	0	0	0	2	30	88888888888888888888	0	8	88888	8	88	8	0	8	88888	8	88	8	0	0	0	0	0	0	6	yes	1.66667	15.5	1.66667
2069	2	2012-03-13	77	151	501	32.3437	44.3064	32.6936	42.4592	33.7704	102.15	74.5	69	112	63.5	111	61	111.5	62.25	71.75	2	770	2.1	2	30	88888888888888888888	0	8	88888	8	88	8	0	8	88888	8	88	8	0	0	0	0	0	0	6	yes	1.66667	15.5	1.66667
2069	2	2011-10-12	77	151	517	31.6141	43.307	33.693	43.7572	33.7704	105	73	80.5	114.5	71.5	129	94.5	121.75	83	76.75	1	617	1.7	2	30	88888888888888888888	0	8	88888	8	88	8	0	8	88888	8	88	8	0	0	0	0	0	0	6	yes	1.66667	15.5	1.66667
2070	2	2012-03-13	85.2	157	505	37.4902	51.3565	33.8435	39.7224	34.5653	106.1	84.5	91.5	106	75	103	72.5	104.5	73.75	88	2	770	2.1	2	33	88888888888888888888	0	8	88888	8	88	8	0	8	88888	8	88	8	0	0	0	0	0	0	7	yes	18.7143	49.8571	18.7143
2070	2	2011-10-12	82.55	157	516	34.0519	46.6464	35.9036	43.4931	33.4902	100.5	85	86	101.5	67	81.5	54.5	91.5	60.75	85.5	1	617	1.7	2	33	88888888888888888888	0	8	88888	8	88	8	0	8	88888	8	88	8	0	0	0	0	0	0	7	yes	18.7143	49.8571	18.7143
2070	2	2010-02-02	81.8	157	516	33.9791	46.5468	35.2532	43.0969	33.1859	101	73	66	104.5	71.5	115	79.5	109.75	75.5	69.5	0	0	0	2	33	88888888888888888888	0	8	88888	8	88	8	0	8	88888	8	88	8	0	0	0	0	0	0	7	yes	18.7143	49.8571	18.7143
2071	2	2010-02-02	87	163.9	563	34.4551	47.1987	39.8013	45.7486	32.3863	93.2	77	70	92	61	97	56	94.5	58.5	73.5	0	0	0	2	25	88888888888888888888	0	8	88888	8	88	8	0	8	88888	8	88	8	0	0	0	0	0	0	7	yes	4.71429	18.4286	4.71429
2071	2	2011-08-17	82.15	163.9	596	32.6161	44.6796	37.4704	45.6122	30.5809	94.75	70.5	79	101	56	101.5	49.5	101.25	52.75	74.75	1	561	1.5	2	25	88888888888888888888	0	8	88888	8	88	8	0	8	88888	8	88	8	0	0	0	0	0	0	7	yes	4.71429	18.4286	4.71429
2072	2	2011-02-02	146.6	164.5	388	51.647	70.7494	75.8506	51.7399	54.1754	134.25	72	71.5	119	93.5	119	84	119	88.75	71.75	1	365	1	2	34	88888888888888888888	0	8	88888	8	88	8	0	8	88888	8	88	8	0	0	0	0	0	0	7	yes	15.8571	35.5714	11
2072	2	2010-02-02	140.5	164.5	382	51.6228	70.7161	69.7839	49.6682	51.9212	131.75	71	71.5	86.5	59.5	99.5	71.5	93	65.5	71.25	0	0	0	2	34	88888888888888888888	0	8	88888	8	88	8	0	8	88888	8	88	8	0	0	0	0	0	0	7	yes	15.8571	35.5714	11
2072	2	2012-02-28	152.1	164.5	378	53.1363	72.7894	79.3106	52.1437	56.2079	135.45	67.5	77	105.5	70.5	104.5	76.5	105	73.5	72.25	2	756	2.1	2	34	88888888888888888888	0	8	88888	8	88	8	0	8	88888	8	88	8	0	0	0	0	0	0	7	yes	15.8571	35.5714	11
2073	2	2011-02-17	63.25	164.4	632	29.5874	40.5307	22.7193	35.9198	23.4022	82.5	74.5	71.5	126	84	122.5	79	124.25	81.5	73	1	380	1	2	38	88888888888888888888	0	8	88888	8	88	8	0	8	88888	8	88	8	0	1	0	0	0	0	6	yes	5.16667	15.5	5.16667
2073	2	2010-02-02	59.4	164.4	614	29.8634	40.9087	18.4913	31.1301	21.9777	77.25	65	60.5	140.5	90	145.5	88.5	143	89.25	62.75	0	0	0	2	38	88888888888888888888	0	8	88888	8	88	8	0	8	88888	8	88	8	0	1	0	0	0	0	6	yes	5.16667	15.5	5.16667
2073	2	2012-05-22	74.95	164.4	640	30.4454	41.7061	33.2439	44.3548	27.7312	99.5	69.5	69.5	148.5	92	138	86.5	143.25	89.25	69.5	2	840	2.3	2	38	88888888888888888888	0	8	88888	8	88	8	0	8	88888	8	88	8	0	1	0	0	0	0	6	yes	5.16667	15.5	5.16667
2074	2	2012-05-20	82.4	155	675	27.7298	37.986	44.414	53.9005	34.2976	107	78.5	78	123	70	123.5	67	123.25	68.5	78.25	2	838	2.3	2	35	88888888888888888888	0	8	88888	8	88	8	0	8	88888	8	88	8	0	0	0	0	0	0	6	yes	10.5	25.8333	10.5
2074	2	2010-02-02	76.8	155	654	27.7786	38.0528	38.7472	50.452	31.9667	101.75	72	73.5	126	78	121	71	123.5	74.5	72.75	0	0	0	2	35	88888888888888888888	0	8	88888	8	88	8	0	8	88888	8	88	8	0	0	0	0	0	0	6	yes	10.5	25.8333	10.5
2074	2	2011-02-02	79.05	155	717	26.3248	36.0614	42.9886	54.3815	32.9032	102.9	89	97	116	73	112	73.5	114	73.25	93	1	365	1	2	35	88888888888888888888	0	8	88888	8	88	8	0	8	88888	8	88	8	0	0	0	0	0	0	6	yes	10.5	25.8333	10.5
2075	2	2010-02-02	51.4	170	712	27.3114	37.4128	13.9872	27.2124	17.7855	70	64.5	67	104.5	63.5	94	48.5	99.25	56	65.75	0	0	0	1	25	88888888888888888888	0	8	88888	8	88	8	0	8	88888	8	88	8	100	0	0	0	0	0	6	yes	55	72.5	15
2075	2	2011-03-24	50.6	170	765	25.7771	35.3111	15.2889	30.2153	17.5087	70.5	60.5	64	105	62	103	61.5	104	61.75	62.25	1	415	1.1	1	25	88888888888888888888	0	8	88888	8	88	8	0	8	88888	8	88	8	100	0	0	0	0	0	6	yes	55	72.5	15
2076	2	2010-02-02	97.7	173.4	401	49.6173	67.9689	29.7311	30.431	32.4935	104.5	51.5	45.5	126.5	72.5	122	68	124.25	70.25	48.5	0	0	0	1	44	88888888888888888888	0	8	88888	8	88	8	0	8	88888	8	88	8	100	0	0	0	0	0	7	yes	52.1429	77.8571	42.8571
2077	2	2011-02-10	113.65	168	522	40.3318	55.249	58.401	51.3867	40.2671	120.25	80	80.5	113.5	79.5	117	76.5	115.25	78	80.25	1	373	1	2	29	88888888888888888888	0	8	88888	8	88	8	0	8	88888	8	88	8	0	0	0	0	0	0	7	yes	7	21	7
2077	2	2010-02-02	110	168	506	40.8633	55.9772	54.0228	49.1117	38.9739	122	92.5	75.5	107.5	79.5	106	54.5	106.75	67	84	0	0	0	2	29	88888888888888888888	0	8	88888	8	88	8	0	8	88888	8	88	8	0	0	0	0	0	0	7	yes	7	21	7
2078	2	2010-02-09	56.6	162.7	488	34.8888	47.7929	8.80709	15.5602	21.3817	68.5	54	53.5	117	55	107	55	112	55	53.75	0	0	0	1	24	88888888888888888888	0	8	88888	8	88	8	0	8	88888	8	88	8	100	0	0	0	0	0	6	yes	12.1667	28.1667	7
2078	2	2012-03-27	56.25	162.7	546	31.87	43.6576	12.5924	22.3865	21.2494	70	51.5	62.5	114	63.5	115.5	59	114.75	61.25	57	2	777	2.1	1	24	88888888888888888888	0	8	88888	8	88	8	0	8	88888	8	88	8	100	0	0	0	0	0	6	yes	12.1667	28.1667	7
2078	2	2011-03-24	56.2	162.7	530	32.6233	44.6895	11.5105	20.4813	21.2305	68.5	49.5	48	118	50.5	115	46.5	116.5	48.5	48.75	1	408	1.1	1	24	88888888888888888888	0	8	88888	8	88	8	0	8	88888	8	88	8	100	0	0	0	0	0	6	yes	12.1667	28.1667	7
2079	2	2012-05-22	76.15	150.3	602	28.1245	38.5268	37.6232	49.4068	33.7095	110	74	70.5	119.5	67	113.5	61.5	116.5	64.25	72.25	2	833	2.3	2	31	88888888888888888888	0	8	88888	8	88	8	0	8	88888	8	88	8	0	0	0	0	0	0	6	yes	1.33333	6.66667	1.33333
2079	2	2010-02-09	81.6	150.3	513	32.0255	43.8705	37.7295	46.2371	36.122	101.15	74	82.5	109.5	66	110	78.5	109.75	72.25	78.25	0	0	0	2	31	88888888888888888888	0	8	88888	8	88	8	0	8	88888	8	88	8	0	0	0	0	0	0	6	yes	1.33333	6.66667	1.33333
2079	2	2011-02-17	76.1	150.3	570	29.2109	40.015	36.085	47.4179	33.6873	105.5	87.5	92	115	62.5	111	59	113	60.75	89.75	1	373	1	2	31	88888888888888888888	0	8	88888	8	88	8	0	8	88888	8	88	8	0	0	0	0	0	0	6	yes	1.33333	6.66667	1.33333
2080	2	2011-02-02	79.85	153	574	30.1706	41.3297	38.5203	48.2409	34.1108	89.25	66.5	66.5	117	66.5	102.5	61.5	109.75	64	66.5	1	358	1	2	34	88888888888888888888	0	8	88888	8	88	8	0	8	88888	8	88	8	0	0	0	0	0	0	6	yes	32.5	50.3333	32.5
2080	2	2010-02-09	76	153	524	31.813	43.5794	32.4206	42.6587	32.4661	84.5	66.5	65.5	93	60	112	64.5	102.5	62.25	66	0	0	0	2	34	88888888888888888888	0	8	88888	8	88	8	0	8	88888	8	88	8	0	0	0	0	0	0	6	yes	32.5	50.3333	32.5
2080	2	2012-02-28	75.15	153	560	29.4021	40.2768	34.8732	46.4048	32.103	86.45	59.5	66.5	123.5	76	116	65	119.75	70.5	63	2	749	2.1	2	34	88888888888888888888	0	8	88888	8	88	8	0	8	88888	8	88	8	0	0	0	0	0	0	6	yes	32.5	50.3333	32.5
2081	2	2010-02-09	64.5	171.2	552	35.0606	48.0283	16.4717	25.5375	22.0066	72.6	70	56.5	113	61	100.5	61	106.75	61	63.25	0	0	0	1	26	88888888888888888888	0	8	88888	8	88	8	0	8	88888	8	88	8	100	0	0	1	0	0	6	yes	12.8333	34.1667	5.66667
2082	2	2011-02-17	95.1	162	564	34.6282	47.4359	47.6641	50.1199	36.2369	120.5	79.5	84	123.5	74.5	119	69	121.25	71.75	81.75	1	373	1	2	41	88888888888888888888	0	8	88888	8	88	8	0	8	88888	8	88	8	0	1	1	0	0	1	6	yes	0	2.66667	0
2082	2	2012-02-28	94.05	162	517	36.7176	50.2981	43.7519	46.5198	35.8368	116.6	57	69	137	81.5	137	87	137	84.25	63	2	749	2.1	2	41	88888888888888888888	0	8	88888	8	88	8	0	8	88888	8	88	8	0	1	1	0	0	1	6	yes	0	2.66667	0
2082	2	2010-02-09	94	162	521	36.5109	50.0149	43.9851	46.7927	35.8177	107.5	92	84.5	128	88	122	85	125	86.5	88.25	0	0	0	2	41	88888888888888888888	0	8	88888	8	88	8	0	8	88888	8	88	8	0	1	1	0	0	1	6	yes	0	2.66667	0
2083	2	2010-02-09	73.4	159.5	558	32.0364	43.8854	29.5146	40.2106	28.8519	82	80.5	70	108.5	67	106.5	63.5	107.5	65.25	75.25	0	0	0	2	30	88888888888888888888	0	8	88888	8	88	8	0	8	88888	8	88	8	0	0	0	0	0	0	6	yes	0	9.5	0
2083	2	2011-02-02	82.85	159.5	578	32.1358	44.0217	38.8283	46.8658	32.5665	90.5	69	80	98.5	57	95.5	61.5	97	59.25	74.5	1	358	1	2	30	88888888888888888888	0	8	88888	8	88	8	0	8	88888	8	88	8	0	0	0	0	0	0	6	yes	0	9.5	0
2083	2	2012-02-28	85.15	159.5	584	32.1247	44.0064	41.1436	48.3189	33.4706	98.35	67	76	87.5	56.5	102.5	60	95	58.25	71.5	2	749	2.1	2	30	88888888888888888888	0	8	88888	8	88	8	0	8	88888	8	88	8	0	0	0	0	0	0	6	yes	0	9.5	0
2084	2	2010-02-09	53.7	159	607	28.0831	38.47	15.23	28.3612	21.2412	71.5	64	69	112.5	76	113	62	112.75	69	66.5	0	0	0	1	25	88888888888888888888	0	8	88888	8	88	8	0	8	88888	8	88	8	100	0	0	1	0	0	7	yes	9.85714	22.4286	8.57143
2085	2	2010-02-09	58.4	164.2	570	31.4668	43.1052	15.2948	26.1898	21.6604	71.5	68	76	114	69.5	119	68	116.5	68.75	72	0	0	0	1	25	88888888888888888888	0	8	88888	8	88	8	0	8	88888	8	88	8	100	0	0	0	0	0	6	yes	26	81	24.5
2085	2	2011-02-17	60.2	164.2	594	30.6514	41.9882	18.2118	30.2521	22.328	76	84.5	96.5	114	57.5	113	73	113.5	65.25	90.5	1	373	1	1	25	88888888888888888888	0	8	88888	8	88	8	0	8	88888	8	88	8	100	0	0	0	0	0	6	yes	26	81	24.5
2086	2	2011-07-21	76.95	160.5	653	29.1988	39.9983	36.9517	48.0204	29.8716	90.25	47.5	55.5	127	74	129	81	128	77.5	51.5	1	527	1.4	2	25	88888888888888888888	0	8	88888	8	88	8	0	8	88888	8	88	8	0	0	0	0	0	0	6	yes	2	7.83333	2
2086	2	2012-05-08	87.6	160.5	611	31.6365	43.3377	44.2623	50.5278	34.0059	102.6	52	55.5	128	75.5	127.5	76	127.75	75.75	53.75	2	819	2.2	2	25	88888888888888888888	0	8	88888	8	88	8	0	8	88888	8	88	8	0	0	0	0	0	0	6	yes	2	7.83333	2
2086	2	2010-02-09	84.5	160.5	643	30.2489	41.4369	43.0631	50.9623	32.8025	93.25	50.5	57.5	121	72.5	122	72	121.5	72.25	54	0	0	0	2	25	88888888888888888888	0	8	88888	8	88	8	0	8	88888	8	88	8	0	0	0	0	0	0	6	yes	2	7.83333	2
2087	2	2010-02-09	144.2	156	355	50.7974	69.5855	74.6145	51.7438	59.2538	128	80.5	75.5	106.5	79.5	104.5	84.5	105.5	82	78	0	0	0	2	33	88888888888888888888	0	8	88888	8	88	8	0	8	88888	8	88	8	0	0	0	0	0	0	6	yes	0	11.1667	0
2088	2	2010-02-09	72.7	158	585	30.4568	41.7216	30.9784	42.6113	29.1219	89.5	69.5	69	110	62	107.5	66.5	108.75	64.25	69.25	0	0	0	2	31	88888888888888888888	0	8	88888	8	88	8	0	8	88888	8	88	8	0	0	0	0	0	0	7	yes	2.57143	11	2.57143
2088	2	2012-03-13	69.7	158	594	29.8309	40.8642	28.8358	41.3713	27.9202	80.25	73.5	69	96.5	65	109.5	59	103	62	71.25	2	763	2.1	2	31	88888888888888888888	0	8	88888	8	88	8	0	8	88888	8	88	8	0	0	0	0	0	0	7	yes	2.57143	11	2.57143
2088	2	2011-02-02	72.5	158	539	32.3239	44.2793	28.2207	38.9251	29.0418	89	77	74.5	124	71	115.5	69	119.75	70	75.75	1	358	1	2	31	88888888888888888888	0	8	88888	8	88	8	0	8	88888	8	88	8	0	0	0	0	0	0	7	yes	2.57143	11	2.57143
2089	2	2011-02-02	94.65	160.2	562	34.1358	46.7614	47.8886	50.5955	36.8804	107.1	61.5	69.5	132.5	93	131	89.5	131.75	91.25	65.5	1	358	1	2	28	88888888888888888888	0	8	88888	8	88	8	0	8	88888	8	88	8	0	0	0	0	0	0	6	yes	8.33333	17	6.83333
2089	2	2010-02-09	100.5	160.2	527	36.2743	49.6908	50.8092	50.5565	39.1599	113.25	60	63.5	111.5	80.5	116	92	113.75	86.25	61.75	0	0	0	2	28	88888888888888888888	0	8	88888	8	88	8	0	8	88888	8	88	8	0	0	0	0	0	0	6	yes	8.33333	17	6.83333
2089	2	2012-03-13	92.7	160.2	534	20.0311	27.4399	65.2601	70.3993	36.1206	112	58.5	58.5	129	95	143.5	102.5	136.25	98.75	58.5	2	763	2.1	2	28	88888888888888888888	0	8	88888	8	88	8	0	8	88888	8	88	8	0	0	0	0	0	0	6	yes	8.33333	17	6.83333
2090	2	2011-03-24	59.65	158	530	31.4848	43.1299	16.5201	27.6951	23.8944	87	73.5	74	123	75	110.5	68.5	116.75	71.75	73.75	1	401	1.1	2	39	88888888888888888888	0	8	88888	8	88	8	0	8	88888	8	88	8	0	0	0	0	0	0	6	yes	0	0.333333	0
2090	2	2010-02-16	64	158	543	31.3226	42.9077	21.0923	32.9567	25.6369	88.5	75.5	73.5	117.5	75	125	73.5	121.25	74.25	74.5	0	0	0	2	39	88888888888888888888	0	8	88888	8	88	8	0	8	88888	8	88	8	0	0	0	0	0	0	6	yes	0	0.333333	0
2091	2	2010-02-16	85.9	159	584	32.0562	43.9126	41.9874	48.8794	33.9781	100	73.5	82.5	146.5	95	129	87	137.75	91	78	0	0	0	2	41	88888888888888888888	0	8	88888	8	88	8	0	8	88888	8	88	8	0	1	0	0	0	0	6	yes	15.8333	26.3333	10.5
2091	2	2011-03-24	82.1	159	578	31.9204	43.7265	38.3735	46.7399	32.475	99	73	72	145.5	98.5	148.5	92	147	95.25	72.5	1	401	1.1	2	41	88888888888888888888	0	8	88888	8	88	8	0	8	88888	8	88	8	0	1	0	0	0	0	6	yes	15.8333	26.3333	10.5
2092	2	2011-04-14	71.9	165.5	560	33.6103	46.0415	25.8585	35.9646	26.2502	92	59	58.5	140.5	78	132.5	74	136.5	76	58.75	1	422	1.2	2	41	88888888888888888888	0	8	88888	8	88	8	0	8	88888	8	88	8	0	1	0	0	0	0	6	yes	0	1.66667	0
2092	2	2010-02-16	78.8	165.5	540	35.218	48.2438	30.5562	38.7769	28.7694	93.25	61	59.5	157	82.5	150	85	153.5	83.75	60.25	0	0	0	2	41	88888888888888888888	0	8	88888	8	88	8	0	8	88888	8	88	8	0	1	0	0	0	0	6	yes	0	1.66667	0
2092	2	2012-03-13	65.6	165.5	574	32.2321	44.1536	21.4464	32.6927	23.9501	82.8	70.5	73	125.5	77.5	136	83	130.75	80.25	71.75	2	756	2.1	2	41	88888888888888888888	0	8	88888	8	88	8	0	8	88888	8	88	8	0	1	0	0	0	0	6	yes	0	1.66667	0
2093	2	2012-03-20	93.25	161.3	526	35.9672	49.2702	43.9798	47.1633	35.841	110	74	70	95.5	65.5	100	64	97.75	64.75	72	2	763	2.1	2	29	88888888888888888888	0	8	88888	8	88	8	0	8	88888	8	88	8	0	0	0	0	0	0	8	yes	9.25	32.25	9.25
2093	2	2010-02-16	94.4	161.3	538	35.5073	48.6401	45.7599	48.4744	36.283	114.5	69.5	68	91.5	63	107	74.5	99.25	68.75	68.75	0	0	0	2	29	88888888888888888888	0	8	88888	8	88	8	0	8	88888	8	88	8	0	0	0	0	0	0	8	yes	9.25	32.25	9.25
2093	2	2011-02-02	95.7	161.3	518	36.6006	50.1378	45.5622	47.6094	36.7827	102.75	66.5	73.5	101	66.5	101	71	101	68.75	70	1	351	1	2	29	88888888888888888888	0	8	88888	8	88	8	0	8	88888	8	88	8	0	0	0	0	0	0	8	yes	9.25	32.25	9.25
2094	2	2010-03-02	88	165.5	542	36.0134	49.3334	38.6666	43.9393	32.1282	92.85	84	77.5	119.5	86	127.5	84.5	123.5	85.25	80.75	0	0	0	2	27	88888888888888888888	0	8	88888	8	88	8	0	8	88888	8	88	8	0	0	0	0	0	0	6	yes	5.33333	19.5	5.33333
2094	2	2012-04-17	91.05	165.5	609	33.4293	45.7936	45.2564	49.705	33.2418	106	89	89	86.5	59.5	91	59	88.75	59.25	89	2	777	2.1	2	27	88888888888888888888	0	8	88888	8	88	8	0	8	88888	8	88	8	0	0	0	0	0	0	6	yes	5.33333	19.5	5.33333
2094	2	2011-03-24	89.45	165.5	608	33.3124	45.6335	43.8165	48.9844	32.6576	106.5	90.5	90	102	69.5	97.5	70.5	99.75	70	90.25	1	387	1.1	2	27	88888888888888888888	0	8	88888	8	88	8	0	8	88888	8	88	8	0	0	0	0	0	0	6	yes	5.33333	19.5	5.33333
2095	2	2010-03-02	80.1	156	620	29.402	40.2768	39.8232	49.7169	32.9142	98.75	79.5	82	106	78.5	119	84.5	112.5	81.5	80.75	0	0	0	2	25	88888888888888888888	0	8	88888	8	88	8	0	8	88888	8	88	8	0	0	0	0	0	0	6	yes	5.5	24	5.5
2096	2	2010-03-02	59.5	168	521	35.133	48.1274	11.3726	19.1137	21.0813	70.5	57.5	59	108.5	71	107.5	61	108	66	58.25	0	0	0	1	28	88888888888888888888	0	8	88888	8	88	8	0	8	88888	8	88	8	100	0	0	0	0	0	6	yes	9.16667	40.3333	9.16667
2097	2	2012-03-13	52.4	176.5	717	28.8889	39.5738	12.8262	24.4774	16.8206	66.35	72	70	103	63	107.5	62	105.25	62.5	71	2	756	2.1	1	27	88888888888888888888	0	8	88888	8	88	8	0	8	88888	8	88	8	100	0	0	0	0	0	7	yes	21	32.7143	12
2097	2	2011-03-24	51	176.5	721	28.6282	39.2168	11.7832	23.1044	16.3712	70.5	57	58.5	118	79	118.5	78	118.25	78.5	57.75	1	401	1.1	1	27	88888888888888888888	0	8	88888	8	88	8	0	8	88888	8	88	8	100	0	0	0	0	0	7	yes	21	32.7143	12
2097	2	2010-02-16	52.4	176.5	685	29.9403	41.0141	11.3859	21.7289	16.8206	64.35	63.5	63.5	113	72.5	105.5	64.5	109.25	68.5	63.5	0	0	0	1	27	88888888888888888888	0	8	88888	8	88	8	0	8	88888	8	88	8	100	0	0	0	0	0	7	yes	21	32.7143	12
2098	2	2012-03-13	142.34	164.5	409	49.5875	67.9281	74.4119	52.2775	52.6011	130.5	78.5	80	97.5	63	99	71	98.25	67	79.25	2	747	2	2	43	88888888888888888888	0	8	88888	8	88	8	0	8	88888	8	88	8	0	0	0	1	0	0	7	yes	16.7143	29.4286	14.8571
2098	2	2010-02-25	147.5	164.5	389	51.6415	70.7417	76.7583	52.0395	54.508	135.5	69.5	83.5	97	69.5	81	61	89	65.25	76.5	0	0	0	2	43	88888888888888888888	0	8	88888	8	88	8	0	8	88888	8	88	8	0	0	0	1	0	0	7	yes	16.7143	29.4286	14.8571
2098	2	2011-02-10	143.8	164.5	404	49.9447	68.4173	75.3827	52.4219	53.1407	134.5	91	92.5	102	75	103.5	76	102.75	75.5	91.75	1	350	1	2	43	88888888888888888888	0	8	88888	8	88	8	0	8	88888	8	88	8	0	0	0	1	0	0	7	yes	16.7143	29.4286	14.8571
2099	2	2010-02-16	82.3	154	608	29.4885	40.3952	41.9048	50.9171	34.7023	98	67.5	64.5	105.5	78	123	81	114.25	79.5	66	0	0	0	2	34	88888888888888888888	0	8	88888	8	88	8	0	8	88888	8	88	8	0	0	0	0	0	0	6	yes	8.66667	14	8.66667
2099	2	2011-02-17	82.35	154	582	30.396	41.6384	40.7116	49.4373	34.7234	101.55	67	69.5	99	65.5	99	62	99	63.75	68.25	1	366	1	2	34	88888888888888888888	0	8	88888	8	88	8	0	8	88888	8	88	8	0	0	0	0	0	0	6	yes	8.66667	14	8.66667
2099	2	2012-03-20	86.8	154	571	31.2343	42.7867	44.0133	50.7066	36.5998	100.4	76.5	70	104	70	97.5	63.5	100.75	66.75	73.25	2	763	2.1	2	34	88888888888888888888	0	8	88888	8	88	8	0	8	88888	8	88	8	0	0	0	0	0	0	6	yes	8.66667	14	8.66667
2100	2	2010-02-16	87.3	152	502	33.6085	46.039	41.261	47.2634	37.7857	116	68	56	116.5	78	115	67.5	115.75	72.75	62	0	0	0	2	31	88888888888888888888	0	8	88888	8	88	8	0	8	88888	8	88	8	0	0	0	0	0	0	6	yes	20.8333	29.3333	20.8333
2100	2	2011-02-17	91.1	152	516	33.3303	45.6579	45.4421	49.8816	39.4304	117.5	87.5	89.5	115.5	75	111	76.5	113.25	75.75	88.5	1	366	1	2	31	88888888888888888888	0	8	88888	8	88	8	0	8	88888	8	88	8	0	0	0	0	0	0	6	yes	20.8333	29.3333	20.8333
2100	2	2012-03-13	90.65	152	499	34.0768	46.6805	43.9695	48.5047	39.2356	107.25	73	67	108.5	65	97	58.5	102.75	61.75	70	2	756	2.1	2	31	88888888888888888888	0	8	88888	8	88	8	0	8	88888	8	88	8	0	0	0	0	0	0	6	yes	20.8333	29.3333	20.8333
2101	2	2010-03-02	69.8	174.8	545	37.1119	50.8382	18.9618	27.1659	22.844	85	49.5	49.5	149	81	148.5	82.5	148.75	81.75	49.5	0	0	0	1	33	88888888888888888888	0	8	88888	8	88	8	0	8	88888	8	88	8	100	1	0	1	0	0	6	yes	8.5	26	6.16667
2101	2	2011-03-03	72.95	174.8	626	33.6597	46.1092	26.8408	36.7934	23.875	89.25	51.5	56.5	147	86.5	143	82	145	84.25	54	1	366	1	1	33	88888888888888888888	0	8	88888	8	88	8	0	8	88888	8	88	8	100	1	0	1	0	0	6	yes	8.5	26	6.16667
2102	2	2010-03-02	88.2	164.9	538	36.0366	49.3651	38.8349	44.0304	32.436	90.25	63.5	59.5	109	76	113.5	76.5	111.25	76.25	61.5	0	0	0	2	26	88888888888888888888	0	8	88888	8	88	8	0	8	88888	8	88	8	0	0	0	0	0	0	7	yes	6.14286	29.1429	2.85714
2102	2	2012-03-20	85.8	164.9	587	33.6183	46.0524	39.7476	46.3258	31.5534	97.6	70	70.5	119	74.5	115	72.5	117	73.5	70.25	2	749	2.1	2	26	88888888888888888888	0	8	88888	8	88	8	0	8	88888	8	88	8	0	0	0	0	0	0	7	yes	6.14286	29.1429	2.85714
2102	2	2011-03-03	81.85	164.9	615	32.1426	44.031	37.819	46.2052	30.1008	97	66.5	70.5	130.5	77.5	127	70.5	128.75	74	68.5	1	366	1	2	26	88888888888888888888	0	8	88888	8	88	8	0	8	88888	8	88	8	0	0	0	0	0	0	7	yes	6.14286	29.1429	2.85714
2103	2	2010-03-02	60.3	165.2	557	32.5293	44.5607	15.7393	26.1017	22.0952	76	65.5	71	90	44.5	111	63	100.5	53.75	68.25	0	0	0	2	28	88888888888888888888	0	8	88888	8	88	8	0	8	88888	8	88	8	0	0	0	0	0	0	7	yes	1.71429	26.7143	1.71429
2103	2	2011-03-03	60.9	165.2	633	29.5403	40.4661	20.4339	33.5532	22.315	74.5	64.5	64	111	64	104.5	58.5	107.75	61.25	64.25	1	366	1	2	28	88888888888888888888	0	8	88888	8	88	8	0	8	88888	8	88	8	0	0	0	0	0	0	7	yes	1.71429	26.7143	1.71429
2103	2	2012-11-24	63	165.2	637	29.6037	40.553	22.447	35.6301	23.0845	76.5	66	69	119.5	73.5	113	68	116.25	70.75	67.5	2	998	2.7	2	28	88888888888888888888	0	8	88888	8	88	8	0	8	88888	8	88	8	0	0	0	0	0	0	7	yes	1.71429	26.7143	1.71429
2104	2	2010-03-02	90.8	156.5	466	37.3329	51.1409	39.6591	43.6774	37.073	96.1	61.5	69.5	131.5	85.5	126.5	85	129	85.25	65.5	0	0	0	2	39	88888888888888888888	0	8	88888	8	88	8	0	8	88888	8	88	8	0	0	0	0	0	0	6	yes	5.16667	22.6667	5.16667
2104	2	2012-03-20	87.2	156.5	482	36.0799	49.4246	37.7754	43.3204	35.6031	97.55	64.5	67.5	121	84.5	123	80	122	82.25	66	2	749	2.1	2	39	88888888888888888888	0	8	88888	8	88	8	0	8	88888	8	88	8	0	0	0	0	0	0	6	yes	5.16667	22.6667	5.16667
2104	2	2011-03-03	89.85	156.5	480	36.4467	49.9269	39.9231	44.433	36.6851	99.5	68.5	67	124	81	117	80	120.5	80.5	67.75	1	366	1	2	39	88888888888888888888	0	8	88888	8	88	8	0	8	88888	8	88	8	0	0	0	0	0	0	6	yes	5.16667	22.6667	5.16667
2105	2	2011-03-03	84.4	167.5	652	31.7769	43.53	40.87	48.4242	30.0824	102	82	82	112.5	67.5	109	64.5	110.75	66	82	1	366	1	2	25	88888888888888888888	0	8	88888	8	88	8	0	8	88888	8	88	8	0	0	0	1	0	0	6	yes	0	14	0
2105	2	2012-03-27	83.4	167.5	670	31.0811	42.5768	40.8232	48.9487	29.726	95	89.5	95	113.5	77.5	116	80	114.75	78.75	92.25	2	756	2.1	2	25	88888888888888888888	0	8	88888	8	88	8	0	8	88888	8	88	8	0	0	0	1	0	0	6	yes	0	14	0
2105	2	2010-03-02	81.3	167.5	602	33.3275	45.6541	35.6459	43.8448	28.9775	93.25	72	71	121.5	75	117	71	119.25	73	71.5	0	0	0	2	25	88888888888888888888	0	8	88888	8	88	8	0	8	88888	8	88	8	0	0	0	1	0	0	6	yes	0	14	0
2106	2	2011-03-03	76.05	163	656	29.6566	40.6255	35.4245	46.5805	28.6236	95.5	66	70.5	106	69	109	68	107.5	68.5	68.25	1	366	1	2	37	88888888888888888888	0	8	88888	8	88	8	0	8	88888	8	88	8	0	0	0	0	0	0	6	yes	2	5.16667	2
2106	2	2010-03-02	69.5	163	573	32.0602	43.9181	25.5819	36.8084	26.1583	88.5	67.5	66.5	103.5	56	114	72.5	108.75	64.25	67	0	0	0	2	37	88888888888888888888	0	8	88888	8	88	8	0	8	88888	8	88	8	0	0	0	0	0	0	6	yes	2	5.16667	2
2106	2	2012-03-20	73.9	163	626	30.4535	41.7171	32.1829	43.5492	27.8144	93	63	64	107	70.5	102.5	65.5	104.75	68	63.5	2	749	2.1	2	37	88888888888888888888	0	8	88888	8	88	8	0	8	88888	8	88	8	0	0	0	0	0	0	6	yes	2	5.16667	2
2107	2	2011-03-03	108.9	169	564	38.0949	52.1847	56.7153	52.0801	38.1289	112.5	64	63.5	109	61	105.5	63	107.25	62	63.75	1	366	1	2	27	88888888888888888888	0	8	88888	8	88	8	0	8	88888	8	88	8	0	0	0	0	0	0	7	yes	0	10.4286	0
2107	2	2012-03-20	113.3	169	533	40.0473	54.8593	58.4407	51.5805	39.6695	112.55	64	67.5	99	80	97	56	98	68	65.75	2	749	2.1	2	27	88888888888888888888	0	8	88888	8	88	8	0	8	88888	8	88	8	0	0	0	0	0	0	7	yes	0	10.4286	0
2107	2	2010-03-02	107	169	541	39.0258	53.4599	53.5401	50.0374	37.4637	103.5	73	73	110	65	107.5	64.5	108.75	64.75	73	0	0	0	2	27	88888888888888888888	0	8	88888	8	88	8	0	8	88888	8	88	8	0	0	0	0	0	0	7	yes	0	10.4286	0
2108	2	2010-03-02	59.8	166	480	36.8381	50.4632	9.33683	15.6134	21.7013	75.25	103	101.5	105	64	110	64	107.5	64	102.25	0	0	0	2	37	88888888888888888888	0	8	88888	8	88	8	0	8	88888	8	88	8	0	0	0	0	0	0	6	yes	0	5	0
2108	2	2011-03-03	67	166	513	35.6236	48.7994	18.2006	27.165	24.3141	85.5	62.5	63	127	73	120.5	66	123.75	69.5	62.75	1	366	1	2	37	88888888888888888888	0	8	88888	8	88	8	0	8	88888	8	88	8	0	0	0	0	0	0	6	yes	0	5	0
2108	2	2012-03-20	72	166	514	36.0544	49.3896	22.6104	31.4033	26.1286	83.45	65.5	64	128.5	82	129	77	128.75	79.5	64.75	2	749	2.1	2	37	88888888888888888888	0	8	88888	8	88	8	0	8	88888	8	88	8	0	0	0	0	0	0	6	yes	0	5	0
2109	2	2010-03-09	60.3	171.2	576	33.5072	45.9003	14.3997	23.88	20.5736	75	88	77.5	127.5	84.5	119.5	81	123.5	82.75	82.75	0	0	0	1	28	88888888888888888888	0	8	88888	8	88	8	0	8	88888	8	88	8	100	0	0	1	0	0	7	yes	20	44.5714	20
2109	2	2012-05-22	53.8	171.2	580	32.695	44.7876	9.01238	16.7516	18.3559	74	69.5	72	122	73.5	120	73.5	121	73.5	70.75	2	805	2.2	1	28	88888888888888888888	0	8	88888	8	88	8	0	8	88888	8	88	8	100	0	0	1	0	0	7	yes	20	44.5714	20
2109	2	2011-03-24	54.6	171.2	562	33.611	46.0424	8.5576	15.6733	18.6288	67.25	78	82.5	119.5	72	118	70	118.75	71	80.25	1	380	1	1	28	88888888888888888888	0	8	88888	8	88	8	0	8	88888	8	88	8	100	0	0	1	0	0	7	yes	20	44.5714	20
2110	2	2010-03-07	99.3	157.5	594	32.5645	44.6089	54.6911	55.0767	40.0302	113.25	65.5	76	106	74	112.5	77.5	109.25	75.75	70.75	0	0	0	2	25	88888888888888888888	0	8	88888	8	88	8	0	8	88888	8	88	8	0	0	0	0	0	0	8	yes	11.625	32.75	11.625
2111	2	2013-04-30	91.8	166.7	600	34.1381	46.7646	45.0354	49.0582	33.0348	107	68.5	68	113	70.5	107.5	65.5	110.25	68	68.25	2	1148	3.1	2	25	88888888888888888888	0	8	88888	8	88	8	0	8	88888	8	88	8	0	0	0	1	0	0	8	yes	2.75	4.625	2.75
2111	2	2010-03-09	83	166.7	552	35.4283	48.5319	34.4681	41.5279	29.868	96.75	73	68.5	115	71.5	112	64	113.5	67.75	70.75	0	0	0	2	25	88888888888888888888	0	8	88888	8	88	8	0	8	88888	8	88	8	0	0	0	1	0	0	8	yes	2.75	4.625	2.75
2112	2	2011-04-14	66.15	154.5	589	28.7094	39.3279	26.8221	40.5473	27.7123	84.35	69	70.5	102.5	55.5	97	50.5	99.75	53	69.75	1	401	1.1	2	30	88888888888888888888	0	8	88888	8	88	8	0	8	88888	8	88	8	0	0	0	0	0	0	6	yes	5.33333	22	5.33333
2112	2	2012-03-27	76.7	154.5	568	30.5089	41.793	34.907	45.5111	32.132	90.5	74	77	104	61	102.5	59	103.25	60	75.5	2	749	2.1	2	30	88888888888888888888	0	8	88888	8	88	8	0	8	88888	8	88	8	0	0	0	0	0	0	6	yes	5.33333	22	5.33333
2112	2	2010-03-09	65.2	154.5	602	28.1639	38.5807	26.6193	40.8271	27.3143	82.5	75	73	95.5	56.5	87	50.5	91.25	53.5	74	0	0	0	2	30	88888888888888888888	0	8	88888	8	88	8	0	8	88888	8	88	8	0	0	0	0	0	0	6	yes	5.33333	22	5.33333
2113	2	2010-03-09	104.3	163	445	42.3446	58.0063	46.2937	44.3851	39.2563	106.9	62	64	113.5	78.5	111	78.5	112.25	78.5	63	0	0	0	2	26	88888888888888888888	0	8	88888	8	88	8	0	8	88888	8	88	8	0	0	0	0	0	0	7	yes	9.71429	33.4286	9.71429
2114	2	2010-03-09	75.1	161	563	32.4339	44.4299	30.6701	40.839	28.9726	89.5	65	65	114	64	108.5	65.5	111.25	64.75	65	0	0	0	2	31	88888888888888888888	0	8	88888	8	88	8	0	8	88888	8	88	8	0	0	0	0	0	0	8	yes	0	11.625	0
2114	2	2012-05-15	81.7	161	612	31.1646	42.6912	39.0088	47.7464	31.5188	97	57.5	60	129.5	78.5	117	79	123.25	78.75	58.75	1	798	2.2	2	31	88888888888888888888	0	8	88888	8	88	8	0	8	88888	8	88	8	0	0	0	0	0	0	8	yes	0	11.625	0
2115	2	2010-03-09	41.5	147.5	656	22.505	30.8287	10.6713	25.7139	19.075	66.35	88	101	108.5	66	112.5	65	110.5	65.5	94.5	0	0	0	2	36	BCO	0	8	88888	8	88	8	0	8	88888	8	88	8	0	0	0	0	0	0	6	yes	12.1667	17.6667	12
2116	2	2011-05-17	89.2	169.5	483	40.7646	55.8419	33.3581	37.397	31.0474	105.5	58.5	62	106.5	61.5	119	70.5	112.75	66	60.25	0	0	0	1	34	88888888888888888888	0	8	88888	8	88	8	0	8	88888	8	88	8	100	0	0	0	0	0
2116	2	2011-10-06	84.7	169.5	464	41.5898	56.9723	27.7277	32.7364	29.4811	101.25	60.5	61	113	64	110	64	111.5	64	60.75	1	142	0.4	1	34	88888888888888888888	0	8	88888	8	88	8	0	8	88888	8	88	8	100	0	0	0	0	0
2117	2	2012-04-17	57.4	157.5	780	23.3417	31.9749	25.4251	44.2946	23.1393	84.5	82.5	78.5	106	69.5	107.5	70	106.75	69.75	80.5	2	763	2.1	2	26	88888888888888888888	0	8	88888	8	88	8	0	8	88888	8	88	8	0	0	0	0	0	0	7	yes	17.8571	22.8571	17.8571
2117	2	2010-03-16	55.9	157.5	762	23.5853	32.3087	23.5913	42.2027	22.5346	79	72	67	126.5	81	109	77.5	117.75	79.25	69.5	0	0	0	2	26	88888888888888888888	0	8	88888	8	88	8	0	8	88888	8	88	8	0	0	0	0	0	0	7	yes	17.8571	22.8571	17.8571
2117	2	2011-03-24	67.1	157.5	695	26.2974	36.0238	31.0762	46.3132	27.0496	91	59	60	125.5	85.5	123	83.5	124.25	84.5	59.5	1	373	1	2	26	88888888888888888888	0	8	88888	8	88	8	0	8	88888	8	88	8	0	0	0	0	0	0	7	yes	17.8571	22.8571	17.8571
2118	2	2010-03-16	61.2	156.5	678	25.9488	35.5463	25.6537	41.9179	24.9875	89	78	85	101.5	66	99	63.5	100.25	64.3333	81.5	0	0	0	2	29	88888888888888888888	0	8	88888	8	88	8	0	8	88888	8	88	8	0	0	0	0	0	0	6	yes	12.3333	25.1667	12.3333
2119	2	2010-03-16	60.1	154	680	25.1957	34.5147	25.5853	42.5713	25.3415	86	83.5	82	103.5	78	108.5	76.5	106	77.25	82.75	0	0	0	2	25	88888888888888888888	0	8	88888	8	88	8	0	8	88888	8	88	8	0	0	0	0	0	0	6	yes	22.3333	33.1667	22.3333
2119	2	2011-06-30	68.6	154	693	25.6813	35.1799	33.4201	48.7174	28.9256	92.35	72.5	72.5	112.5	78.5	110	75	111.25	76.75	72.5	1	471	1.3	2	25	88888888888888888888	0	8	88888	8	88	8	0	8	88888	8	88	8	0	0	0	0	0	0	6	yes	22.3333	33.1667	22.3333
2119	2	2012-03-27	63.85	154	710	24.7961	33.9673	29.8827	46.8015	26.9228	83.75	87.5	84.5	88.5	62.5	92	59.5	90.25	61	86	2	742	2	2	25	88888888888888888888	0	8	88888	8	88	8	0	8	88888	8	88	8	0	0	0	0	0	0	6	yes	22.3333	33.1667	22.3333
2120	2	2010-03-16	46.2	155.1	720	23.0884	31.6279	14.5721	31.5414	19.2052	71	74.5	66	104	67	125	79.5	114.5	75.3333	70.25	0	0	0	2	34	88888888888888888888	0	8	88888	8	88	8	0	8	88888	8	88	8	0	0	0	0	0	0	6	yes	29.3333	50.6667	26.8333
2120	2	2011-03-24	45.7	155.1	749	22.3698	30.6435	15.0565	32.9464	18.9973	71	65	62.5	118.5	73.5	119	63	118.75	68.25	63.75	1	373	1	2	34	88888888888888888888	0	8	88888	8	88	8	0	8	88888	8	88	8	0	0	0	0	0	0	6	yes	29.3333	50.6667	26.8333
2120	2	2012-03-27	46.3	155.1	739	22.6531	31.0316	15.2684	32.977	19.2467	68.5	67.5	75.5	106.5	65.5	102.5	63.5	104.5	64.5	71.5	2	742	2	2	34	88888888888888888888	0	8	88888	8	88	8	0	8	88888	8	88	8	0	0	0	0	0	0	6	yes	29.3333	50.6667	26.8333
2121	2	2010-03-16	90.3	158.7	481	37.1822	50.9345	39.3655	43.5942	35.8537	100.5	68	64.5	109	72	108	79	108.5	75.5	66.25	0	0	0	2	25	88888888888888888888	0	8	88888	8	88	8	0	8	88888	8	88	8	0	0	0	0	0	0	7	yes	13.1429	18.2857	13.1429
2121	2	2013-02-05	117.9	158.7	481	39.791	54.5083	63.3917	53.7674	46.8123	121.25	65.5	65	96.5	67.5	97.5	64	97	65.75	65.25	2	1057	2.9	2	25	88888888888888888888	0	8	88888	8	88	8	0	8	88888	8	88	8	0	0	0	0	0	0	7	yes	13.1429	18.2857	13.1429
2122	2	2010-03-30	85.9	148.9	537	31.0191	42.4919	43.4081	50.5333	38.7439	105.5	52	56.5	115.5	79	112.5	81.5	114	80.25	54.25	0	0	0	2	41	88888888888888888888	0	8	88888	8	88	8	0	8	88888	8	88	8	0	0	0	0	0	0	7	yes	47.1429	60.1429	41.8571
2122	2	2012-03-27	93.5	148.9	520	32.4554	44.4595	49.0405	52.4497	42.1718	106	62.5	64.5	130	76.5	119	69.5	124.5	73	63.5	2	728	2	2	41	88888888888888888888	0	8	88888	8	88	8	0	8	88888	8	88	8	0	0	0	0	0	0	7	yes	47.1429	60.1429	41.8571
2122	2	2011-04-14	86.75	148.9	530	31.384	42.9917	43.7583	50.4418	39.1273	99	66.5	65	122	81.5	118.5	74.5	120.25	78	65.75	1	380	1	2	41	88888888888888888888	0	8	88888	8	88	8	0	8	88888	8	88	8	0	0	0	0	0	0	7	yes	47.1429	60.1429	41.8571
2123	2	2010-03-16	74.6	156.5	586	30.1863	41.3512	33.2488	44.5695	30.4586	84	80.5	79	104.5	68	103.5	66.5	104	67.25	79.75	0	0	0	2	31	88888888888888888888	0	8	88888	8	88	8	0	8	88888	8	88	8	0	0	0	0	0	0	6	yes	0	0.666667	0
2123	2	2011-04-14	82.15	156.5	564	31.7632	43.5112	38.6388	47.0344	33.5412	94.35	78.5	78.5	102.5	71	105	70	103.75	70.5	78.5	1	394	1.1	2	31	88888888888888888888	0	8	88888	8	88	8	0	8	88888	8	88	8	0	0	0	0	0	0	6	yes	0	0.666667	0
2123	2	2012-04-17	91.15	156.5	551	33.1669	45.4342	45.7158	50.1545	37.2159	93.5	84	84.5	100	71	103.5	67.5	101.75	69.25	84.25	2	763	2.1	2	31	88888888888888888888	0	8	88888	8	88	8	0	8	88888	8	88	8	0	0	0	0	0	0	6	yes	0	0.666667	0
2124	2	2012-03-20	56	157	619	27.3591	37.4782	18.5218	33.0746	22.719	81.5	69.5	63	112.5	77.5	111	68.5	111.75	73	66.25	2	735	2	2	32	BCO	0	8	88888	8	88	8	0	8	88888	8	88	8	0	0	0	0	0	0	6	yes	3.5	25.8333	1.66667
2124	2	2010-03-16	48.5	157	703	24.1669	33.1054	15.3946	31.7415	19.6763	73	72	80.5	101.5	59.5	107	67	104.25	63.25	76.25	0	0	0	2	32	BCO	0	8	88888	8	88	8	0	8	88888	8	88	8	0	0	0	0	0	0	6	yes	3.5	25.8333	1.66667
2124	2	2011-03-24	57.6	157	711	24.8453	34.0346	23.5654	40.9121	23.3681	84	65.5	66.5	114	68	110	63	112	65.5	66	1	373	1	2	32	BCO	0	8	88888	8	88	8	0	8	88888	8	88	8	0	0	0	0	0	0	6	yes	3.5	25.8333	1.66667
2125	2	2012-03-27	82.45	167	646	31.6607	43.3708	39.0792	47.3975	29.5636	102.75	97	95.5	106.5	72.5	101	67	103.75	69.75	96.25	2	742	2	2	26	88888888888888888888	0	8	88888	8	88	8	0	8	88888	8	88	8	0	0	0	0	0	0	7	yes	5.71429	37.1429	5.71429
2125	2	2010-03-16	73.6	167	655	30.4949	41.7739	31.8261	43.242	26.3903	86.7	74.5	78.5	114	66.5	106	69.5	110	68	76.5	0	0	0	2	26	88888888888888888888	0	8	88888	8	88	8	0	8	88888	8	88	8	0	0	0	0	0	0	7	yes	5.71429	37.1429	5.71429
2125	2	2011-03-24	77.75	167	654	30.9312	42.3715	35.3785	45.5029	27.8784	98	79	86	96.5	59.5	110	66.5	103.25	63	82.5	1	373	1	2	26	88888888888888888888	0	8	88888	8	88	8	0	8	88888	8	88	8	0	0	0	0	0	0	7	yes	5.71429	37.1429	5.71429
2126	2	2010-03-16	72.3	147	679	24.7983	33.9703	38.3297	53.0148	33.4583	93.25	85	83.5	104.5	72	102.5	69	103.5	70.5	84.25	0	0	0	2	25	88888888888888888888	0	8	88888	8	88	8	0	8	88888	8	88	8	0	0	0	0	0	0	6	yes	0	4.66667	0
2126	2	2012-04-17	69.45	147	654	25.152	34.4548	34.9952	50.389	32.1394	96.5	76	76.5	107	64	101.5	59.5	104.25	61.75	76.25	2	763	2.1	2	25	88888888888888888888	0	8	88888	8	88	8	0	8	88888	8	88	8	0	0	0	0	0	0	6	yes	0	4.66667	0
2126	2	2011-03-24	71.3	147	636	25.8159	35.3642	35.9358	50.4008	32.9955	100.4	86	89	118.5	70	110.5	66	114.5	68	87.5	1	373	1	2	25	88888888888888888888	0	8	88888	8	88	8	0	8	88888	8	88	8	0	0	0	0	0	0	6	yes	0	4.66667	0
2127	2	2012-03-27	50.2	157	541	29.7705	40.7815	9.41853	18.762	20.3659	68	64	55.5	111.5	60.5	100	62	105.75	61.25	59.75	2	742	2	1	26	88888888888888888888	0	8	88888	8	88	8	0	8	88888	8	88	8	100	0	0	0	0	0	6	yes	58.3333	144.5	20
2127	2	2011-03-24	50.7	157	510	31.2536	42.8131	7.88692	15.556	20.5688	68.1	51.5	50	96.5	50	93.5	52.5	95	51.25	50.75	1	373	1	1	26	88888888888888888888	0	8	88888	8	88	8	0	8	88888	8	88	8	100	0	0	0	0	0	6	yes	58.3333	144.5	20
2127	2	2010-03-16	50.1	157	524	30.5265	41.8171	8.28293	16.5328	20.3254	71	49.5	51.5	91.5	46	94	51.5	92.75	48.75	50.5	0	0	0	1	26	88888888888888888888	0	8	88888	8	88	8	0	8	88888	8	88	8	100	0	0	0	0	0	6	yes	58.3333	144.5	20
2128	2	2011-04-14	74.65	155	639	28.0167	38.3791	36.2709	48.588	31.0718	91.2	62	63.5	105	67.5	105.5	62.5	105.25	65	62.75	1	394	1.1	2	28	88888888888888888888	0	8	88888	8	88	8	0	8	88888	8	88	8	0	0	0	0	0	0	6	yes	6	16.3333	6
2128	2	2012-04-17	78.8	155	630	28.6975	39.3116	39.4884	50.1121	32.7992	95.25	59	59	114.5	64	105.5	60.5	110	62.25	59	2	763	2.1	2	28	88888888888888888888	0	8	88888	8	88	8	0	8	88888	8	88	8	0	0	0	0	0	0	6	yes	6	16.3333	6
2128	2	2010-03-16	81.8	155	642	28.6193	39.2045	42.5955	52.0728	34.0479	95	61	60.5	118.5	69	102	65.5	110.25	67.25	60.75	0	0	0	2	28	88888888888888888888	0	8	88888	8	88	8	0	8	88888	8	88	8	0	0	0	0	0	0	6	yes	6	16.3333	6
2129	2	2011-04-14	76.65	159.4	607	30.418	41.6684	34.9816	45.638	30.1672	93	81.5	80.5	110	74	111.5	73.5	110.75	73.75	81	1	380	1	2	35	88888888888888888888	0	8	88888	8	88	8	0	8	88888	8	88	8	0	0	0	0	0	0	6	yes	2.16667	19	2.16667
2129	2	2010-03-30	78.6	159.4	588	31.3078	42.8873	35.7127	45.436	30.9347	93.45	74.5	69.5	95.5	66.5	101	67.5	98.25	67	72	0	0	0	2	35	88888888888888888888	0	8	88888	8	88	8	0	8	88888	8	88	8	0	0	0	0	0	0	6	yes	2.16667	19	2.16667
2129	2	2012-05-08	93.45	159.4	638	30.994	42.4575	50.9925	54.5666	36.7792	107.25	69	73.5	119	81	113.5	78.5	116.25	79.75	71.25	2	770	2.1	2	35	88888888888888888888	0	8	88888	8	88	8	0	8	88888	8	88	8	0	0	0	0	0	0	6	yes	2.16667	19	2.16667
2130	2	2012-04-17	60.95	154.5	572	28.8289	39.4917	21.4583	35.2065	25.5339	88.75	69.5	67	129.5	82.5	129.5	80.5	129.5	81.5	68.25	2	749	2.1	2	30	88888888888888888888	0	8	88888	8	88	8	0	8	88888	8	88	8	0	1	0	0	0	0	7	yes	22.2857	31.5714	21.1429
2130	2	2010-03-30	60.1	154.5	576	28.5963	39.1731	20.9269	34.8202	25.1778	83.45	70.5	68.5	147	105.5	148.5	102	147.75	103.75	69.5	0	0	0	2	30	88888888888888888888	0	8	88888	8	88	8	0	8	88888	8	88	8	0	1	0	0	0	0	7	yes	22.2857	31.5714	21.1429
2130	2	2011-06-02	63.8	154.5	600	28.0966	38.4885	25.3115	39.6732	26.7278	90	69.5	74	147	93.5	143.5	97.5	145.25	95.5	71.75	1	429	1.2	2	30	88888888888888888888	0	8	88888	8	88	8	0	8	88888	8	88	8	0	1	0	0	0	0	7	yes	22.2857	31.5714	21.1429
2131	2	2010-03-30	57.8	172	455	40.5868	55.5984	2.20158	3.80896	19.5376	74.4	50.5	48.5	139.5	69	137	69.5	138.25	69.25	49.5	0	0	0	1	43	88888888888888888888	0	8	88888	8	88	8	0	8	88888	8	88	8	100	0	0	0	0	0	6	yes	0	3.5	0
2131	2	2011-06-02	58.4	172	600	32.5057	44.5283	13.8717	23.7529	19.7404	78.5	61.5	61.5	147.5	85	140.5	80.5	144	82.75	61.5	1	429	1.2	1	43	88888888888888888888	0	8	88888	8	88	8	0	8	88888	8	88	8	100	0	0	0	0	0	6	yes	0	3.5	0
2132	2	2010-03-30	81.3	167.6	546	35.8354	49.0895	32.2105	39.6193	28.9429	101.25	55	59.5	169.5	89.5	172	91.5	170.75	90.5	57.25	0	0	0	2	43	88888888888888888888	0	8	88888	8	88	8	0	8	88888	8	88	8	0	1	0	0	0	0	7	yes	6.85714	23.4286	6.85714
2132	2	2011-05-19	82.4	167.6	593	33.8299	46.3423	36.0577	43.7593	29.3345	102.5	66	58.5	170	91.5	151	87	160.5	89.25	62.25	1	415	1.1	2	43	88888888888888888888	0	8	88888	8	88	8	0	8	88888	8	88	8	0	1	0	0	0	0	7	yes	6.85714	23.4286	6.85714
2132	2	2012-04-17	88.65	167.6	631	32.9585	45.1486	43.5014	49.071	31.5595	108	65	68.5	134	83.5	126.5	84	130.25	83.75	66.75	2	749	2.1	2	43	88888888888888888888	0	8	88888	8	88	8	0	8	88888	8	88	8	0	1	0	0	0	0	7	yes	6.85714	23.4286	6.85714
2133	2	2010-03-30	71.5	151.8	591	28.4325	38.9486	32.5514	45.5265	31.0286	92.25	59	59.5	130.5	85.5	131	82	130.75	83.75	59.25	0	0	0	2	32	88888888888888888888	0	8	88888	8	88	8	0	8	88888	8	88	8	0	0	0	0	0	0	6	yes	66.5	96	47.8333
2134	2	2010-03-30	78.1	161.5	638	30.0522	41.1674	36.9326	47.2889	29.9437	102.5	59	60	101.5	64.5	101	70.5	101.25	67.5	59.5	0	0	0	2	29	88888888888888888888	0	8	88888	8	88	8	0	8	88888	8	88	8	0	0	0	0	0	0	4	yes	0	8	0
2134	2	2012-10-30	81.9	161.5	648	29.9651	41.0481	40.8519	49.8802	31.4007	97.5	61	66.5	106.5	77.5	113.5	69	110	73.25	63.75	2	945	2.6	2	29	88888888888888888888	0	8	88888	8	88	8	0	8	88888	8	88	8	0	0	0	0	0	0	4	yes	0	8	0
2135	2	2011-04-14	53.1	154.5	631	26.0462	35.6798	17.4202	32.8064	22.2453	74.1	73	72.5	112	69	106	67.5	109	68.25	72.75	1	380	1	2	30	88888888888888888888	0	8	88888	8	88	8	0	8	88888	8	88	8	0	0	0	0	0	0	6	yes	6.33333	23	3.16667
2135	2	2010-03-30	53.3	154.5	659	25.2331	34.5658	18.7342	35.1485	22.329	76.4	66.5	67	114	78.5	110.5	74	112.25	76.25	66.75	0	0	0	2	30	88888888888888888888	0	8	88888	8	88	8	0	8	88888	8	88	8	0	0	0	0	0	0	6	yes	6.33333	23	3.16667
2135	2	2012-10-30	57.25	154.5	670	25.1889	34.5053	22.7447	39.7287	23.9838	83	84	65	121.5	80.5	114	68	117.75	74.25	74.5	2	945	2.6	2	30	88888888888888888888	0	8	88888	8	88	8	0	8	88888	8	88	8	0	0	0	0	0	0	6	yes	6.33333	23	3.16667
2136	2	2012-04-17	101.3	171	493	41.8499	57.3286	43.9714	43.4071	34.6431	103.25	63.5	64	129.5	76.5	126.5	73.5	128	75	63.75	2	749	2.1	2	30	88888888888888888888	0	8	88888	8	88	8	0	8	88888	8	88	8	0	0	0	0	0	0	5	yes	14.4	24.4	12
2136	2	2011-04-14	103.15	171	538	39.4595	54.0541	49.0959	47.5966	35.2758	106	60	62.5	117.5	74.5	116.5	74.5	117	74.5	61.25	1	380	1	2	30	88888888888888888888	0	8	88888	8	88	8	0	8	88888	8	88	8	0	0	0	0	0	0	5	yes	14.4	24.4	12
2136	2	2010-03-30	97.5	171	520	39.886	54.6384	42.8616	43.9606	33.3436	101.15	60.5	62	124	82	127	83	125.5	82.5	61.25	0	0	0	2	30	88888888888888888888	0	8	88888	8	88	8	0	8	88888	8	88	8	0	0	0	0	0	0	5	yes	14.4	24.4	12
2137	2	2012-04-17	84.35	147	551	29.7968	40.8175	43.5325	51.6094	39.0347	113	72	72.5	110.5	77	106	67.5	108.25	72.25	72.25	2	749	2.1	2	29	88888888888888888888	0	8	88888	8	88	8	0	8	88888	8	88	8	0	0	0	0	0	0	7	yes	9.28571	50.2857	9.28571
2137	2	2011-04-14	87.25	147	539	30.5303	41.8224	45.4276	52.066	40.3767	110.5	65	63.5	106	71.5	99	62.5	102.5	67	64.25	1	380	1	2	29	88888888888888888888	0	8	88888	8	88	8	0	8	88888	8	88	8	0	0	0	0	0	0	7	yes	9.28571	50.2857	9.28571
2137	2	2010-03-30	82.2	147	542	29.9255	40.9939	41.2061	50.1291	38.0397	110.5	66.5	64.5	109	72.5	100.5	73	104.75	72.75	65.5	0	0	0	2	29	88888888888888888888	0	8	88888	8	88	8	0	8	88888	8	88	8	0	0	0	0	0	0	7	yes	9.28571	50.2857	9.28571
2138	2	2010-03-30	84.7	158	522	34.2886	46.9707	37.7293	44.5446	33.9289	106.25	57.5	61	120.5	78.5	119	79	119.75	78.75	59.25	0	0	0	2	44	88888888888888888888	0	8	88888	8	88	8	0	8	88888	8	88	8	0	0	0	0	0	0	6	yes	0	4.16667	0
2139	2	2011-04-14	102.75	158.5	603	32.8477	44.9969	57.7531	56.2074	40.9	108	56	62	104.5	74.5	104	68	104.25	71.25	59	1	380	1	2	38	88888888888888888888	0	8	88888	8	88	8	0	8	88888	8	88	8	0	0	0	0	0	0	6	yes	6	21.3333	6
2139	2	2010-03-30	105.9	158.5	569	34.4428	47.1819	58.7181	55.4467	42.1539	108	54	77.5	107.5	70	114	91	110.75	80.5	65.75	0	0	0	2	38	88888888888888888888	0	8	88888	8	88	8	0	8	88888	8	88	8	0	0	0	0	0	0	6	yes	6	21.3333	6
2139	2	2012-04-17	98.45	158.5	593	32.7945	44.924	53.526	54.3687	39.1884	112	57.5	56	111	55.5	96.5	67	103.75	61.25	56.75	2	749	2.1	2	38	88888888888888888888	0	8	88888	8	88	8	0	8	88888	8	88	8	0	0	0	0	0	0	6	yes	6	21.3333	6
2140	2	2012-05-15	72.95	156	606	29.1782	39.9701	32.9799	45.2088	29.9762	92	89	80.5	95.5	66.5	96.5	60.5	96	63.5	84.75	2	761	2.1	2	28	88888888888888888888	0	8	88888	8	88	8	0	8	88888	8	88	8	0	0	0	0	0	0	7	yes	17.7143	38.1429	17.7143
2140	2	2011-05-19	71.75	156	584	29.8454	40.8842	30.8658	43.0186	29.4831	90.25	64	59	103	68	99	64.5	101	66.25	61.5	1	399	1.1	2	28	88888888888888888888	0	8	88888	8	88	8	0	8	88888	8	88	8	0	0	0	0	0	0	7	yes	17.7143	38.1429	17.7143
2140	2	2010-04-15	67.3	156	525	31.8396	43.6159	23.6841	35.1918	27.6545	85.3	72	68.5	105	73	75.5	32	90.25	52.5	70.25	0	0	0	2	28	88888888888888888888	0	8	88888	8	88	8	0	8	88888	8	88	8	0	0	0	0	0	0	7	yes	17.7143	38.1429	17.7143
2141	2	2010-04-15	76.7	167	660	30.6285	41.9569	34.7431	45.2974	27.5019	78.3	68.5	65.5	112	80	120	83	116	81.5	67	0	0	0	2	41	88888888888888888888	0	8	88888	8	88	8	0	8	88888	8	88	8	0	0	0	0	0	0	6	yes	2.66667	8.66667	2.66667
2142	2	2010-04-15	49.7	158	688	24.9165	34.1322	15.5678	31.3236	19.9087	69.2	47	51.5	127.5	60	118.5	62	123	61	49.25	0	0	0	2	34	88888888888888888888	0	8	88888	8	88	8	0	8	88888	8	88	8	0	0	0	0	0	0	6	yes	58.1667	63.3333	57
2143	2	2012-05-08	100.3	169.5	495	41.0943	56.2935	44.0065	43.8748	34.9109	112	91	99	117	73.5	116.5	68	116.75	70.75	95	2	754	2.1	2	29	88888888888888888888	0	8	88888	8	88	8	0	8	88888	8	88	8	0	0	0	0	0	0	7	yes	2.57143	8.42857	2.57143
2143	2	2011-05-19	90.65	169.5	646	33.1306	45.3844	45.2656	49.9345	31.5521	107.1	79.5	79	112	76.5	113	74	112.5	75.25	79.25	1	399	1.1	2	29	88888888888888888888	0	8	88888	8	88	8	0	8	88888	8	88	8	0	0	0	0	0	0	7	yes	2.57143	8.42857	2.57143
2143	2	2010-04-15	89.4	169.5	598	34.8585	47.7514	41.6486	46.5868	31.117	102.25	75.5	88	118	83	114	76.5	116	79.75	81.75	0	0	0	2	29	88888888888888888888	0	8	88888	8	88	8	0	8	88888	8	88	8	0	0	0	0	0	0	7	yes	2.57143	8.42857	2.57143
2144	2	2010-04-15	101.1	178.4	492	44.6152	61.1166	39.9834	39.5483	31.7659	99.55	48.5	46.5	135	80.5	146.5	83.5	140.75	82	47.5	0	0	0	1	28	88888888888888888888	0	8	88888	8	88	8	0	8	88888	8	88	8	100	1	0	0	0	0	7	yes	32.5714	56.5714	31.1429
2144	2	2011-05-19	100.75	178.4	549	41.1022	56.3044	44.4456	44.1148	31.656	105	82.5	80.5	129	84	129	84.5	129	84.25	81.5	1	399	1.1	1	28	88888888888888888888	0	8	88888	8	88	8	0	8	88888	8	88	8	100	1	0	0	0	0	7	yes	32.5714	56.5714	31.1429
2145	2	2010-04-15	52.6	162	587	29.5613	40.4949	12.1051	23.0134	20.0427	72.75	69.5	72	133.5	89.5	130	94.5	131.75	92	70.75	0	0	0	1	36	88888888888888888888	0	8	88888	8	88	8	0	8	88888	8	88	8	100	1	0	0	0	0	6	yes	4.16667	41.6667	1.33333
2146	2	2012-05-15	99.65	159.1	499	37.2427	51.0174	48.6326	48.8034	39.3674	116	52.5	52	127.5	77.5	120.5	71.5	124	74.5	52.25	2	761	2.1	2	30	88888888888888888888	0	8	88888	8	88	8	0	8	88888	8	88	8	0	0	0	0	0	0	7	yes	1.57143	4.14286	1.57143
2146	2	2010-04-15	95.1	159.1	484	37.6157	51.5283	43.5717	45.8167	37.5699	120.75	47.5	51.5	120	80.5	111	67.5	115.5	74	49.5	0	0	0	2	30	88888888888888888888	0	8	88888	8	88	8	0	8	88888	8	88	8	0	0	0	0	0	0	7	yes	1.57143	4.14286	1.57143
2146	2	2011-05-19	96.1	159.1	510	36.3316	49.7693	46.3307	48.2109	37.965	115.35	53	54	120	76	113	68.5	116.5	72.25	53.5	1	399	1.1	2	30	88888888888888888888	0	8	88888	8	88	8	0	8	88888	8	88	8	0	0	0	0	0	0	7	yes	1.57143	4.14286	1.57143
2147	2	2010-04-15	64.5	168.5	540	34.792	47.6603	16.8397	26.108	22.7175	77.95	90.5	84	109	65.5	113	66.5	111	66	87.25	0	0	0	1	27	88888888888888888888	0	8	88888	8	88	8	0	8	88888	8	88	8	100	0	0	0	0	0	5	yes	1.6	13.4	1.6
2148	2	2011-05-12	91.1	165.8	569	35.1624	48.1677	42.9323	47.1266	33.1398	109.25	56	58	111.5	69.5	117	72	114.25	70.75	57	1	392	1.1	2	37	88888888888888888888	0	8	88888	8	88	8	0	8	88888	8	88	8	0	0	0	0	0	0	8	yes	35.375	43.25	34.625
2148	2	2010-04-15	87.8	165.8	626	32.5636	44.6077	43.1923	49.194	31.9393	104.5	51	53	118.5	77.5	111.5	73	115	75.25	52	0	0	0	2	37	88888888888888888888	0	8	88888	8	88	8	0	8	88888	8	88	8	0	0	0	0	0	0	8	yes	35.375	43.25	34.625
2148	2	2012-05-08	89.7	165.8	650	31.908	43.7096	45.9904	51.2713	32.6305	109	61	63.5	112	73.5	108	71.5	110	72.5	62.25	2	754	2.1	2	37	88888888888888888888	0	8	88888	8	88	8	0	8	88888	8	88	8	0	0	0	0	0	0	8	yes	35.375	43.25	34.625
2149	2	2012-05-08	97.05	161.5	624	32.3655	44.3362	52.7138	54.3161	37.2092	115	60.5	59.5	105	65.5	100	58.5	102.5	62	60	2	754	2.1	2	25	88888888888888888888	0	8	88888	8	88	8	0	8	88888	8	88	8	0	0	0	0	0	0	6	yes	15	26.1667	15
2149	2	2011-05-12	95.9	161.5	628	32.116	43.9945	51.9055	54.1246	36.7683	110.25	75.5	75	94.5	58.5	91.5	58	93	58.25	75.25	1	392	1.1	2	25	88888888888888888888	0	8	88888	8	88	8	0	8	88888	8	88	8	0	0	0	0	0	0	6	yes	15	26.1667	15
2149	2	2010-04-15	93.3	161.5	616	32.2829	44.2232	49.0768	52.6011	35.7715	103	66.5	69	103.5	61	96	52.5	99.75	56.75	67.75	0	0	0	2	25	88888888888888888888	0	8	88888	8	88	8	0	8	88888	8	88	8	0	0	0	0	0	0	6	yes	15	26.1667	15
2150	2	2010-04-15	73.3	180.2	542	39.4443	54.0332	19.2668	26.2848	22.5733	84.1	56.5	62.5	136	86	137.5	89.5	136.75	87.75	59.5	0	0	0	1	31	88888888888888888888	0	8	88888	8	88	8	0	8	88888	8	88	8	100	0	0	0	0	0	7	yes	63.7143	94.4286	32.7143
2150	2	2012-05-08	83.1	180.2	532	40.9782	56.1345	26.9655	32.4494	25.5912	92.5	62	58	120	81.5	118.5	77.5	119.25	79.5	60	2	754	2.1	1	31	88888888888888888888	0	8	88888	8	88	8	0	8	88888	8	88	8	100	0	0	0	0	0	7	yes	63.7143	94.4286	32.7143
2150	2	2011-05-12	74.35	180.2	529	40.3088	55.2175	19.1325	25.733	22.8966	86.25	55	53	141	88	137.5	85.5	139.25	86.75	54	1	392	1.1	1	31	88888888888888888888	0	8	88888	8	88	8	0	8	88888	8	88	8	100	0	0	0	0	0	7	yes	63.7143	94.4286	32.7143
2151	2	2010-04-15	129.9	170	508	43.3692	59.4099	70.4901	54.2649	44.9481	119	69.5	75	111.5	69	122	78.5	116.75	73.75	72.25	0	0	0	2	31	88888888888888888888	0	8	88888	8	88	8	0	8	88888	8	88	8	0	0	0	0	0	0	7	yes	23	38.4286	23
2152	2	2010-04-20	81.1	151.5	589	29.3522	40.2085	40.8915	50.4211	35.3342	101.15	74	70	101.5	63	113	78.5	107.25	70.75	72	0	0	0	2	26	88888888888888888888	0	8	88888	8	88	8	0	8	88888	8	88	8	0	0	0	0	0	0	7	yes	0	15.4286	0
2152	2	2013-07-02	99.35	151.5	549	32.5932	44.6482	54.7018	55.0597	43.2855	112	70	75.5	115	79.5	96	64.5	105.5	72	72.75	2	1169	3.2	2	26	88888888888888888888	0	8	88888	8	88	8	0	8	88888	8	88	8	0	0	0	0	0	0	7	yes	0	15.4286	0
2152	2	2011-10-12	78.75	151.5	522	31.7151	43.4454	35.3046	44.8313	34.3104	99.6	58	58	104.5	68.5	101.5	64	103	66.25	58	1	540	1.5	2	26	88888888888888888888	0	8	88888	8	88	8	0	8	88888	8	88	8	0	0	0	0	0	0	7	yes	0	15.4286	0
2153	2	2011-10-13	70.1	150.5	656	25.9851	35.596	34.504	49.2211	30.9489	105	86	85.5	89.5	52	81.5	48	85.5	50	85.75	1	541	1.5	2	25	88888888888888888888	0	8	88888	8	88	8	0	8	88888	8	88	8	0	0	0	0	0	0	6	yes	29.3333	41.3333	29.3333
2153	2	2010-04-20	61.2	150.5	718	23.5774	32.2978	28.9022	47.2258	27.0196	93.5	77	81	109.5	75.5	98.5	68.5	104	72	79	0	0	0	2	25	88888888888888888888	0	8	88888	8	88	8	0	8	88888	8	88	8	0	0	0	0	0	0	6	yes	29.3333	41.3333	29.3333
2153	2	2012-11-24	71.9	150.5	661	26.0244	35.6499	36.2501	50.4174	31.7436	105.5	74.5	76.5	106.5	65.5	103	66	104.75	65.75	75.5	2	949	2.6	2	25	88888888888888888888	0	8	88888	8	88	8	0	8	88888	8	88	8	0	0	0	0	0	0	6	yes	29.3333	41.3333	29.3333
2154	2	2011-10-13	73.7	163.8	629	30.5446	41.8419	31.8581	43.2268	27.4688	94.25	77.5	80.5	109.5	66	104.5	58.5	107	62.25	79	1	541	1.5	2	28	88888888888888888888	0	8	88888	8	88	8	0	8	88888	8	88	8	0	0	0	0	0	0	6	yes	0	3.83333	0
2154	2	2010-04-20	74.5	163.8	651	29.8755	40.9253	33.5747	45.0667	27.767	93.5	73	68.5	128.5	82.5	105	59	116.75	70.75	70.75	0	0	0	2	28	88888888888888888888	0	8	88888	8	88	8	0	8	88888	8	88	8	0	0	0	0	0	0	6	yes	0	3.83333	0
2154	2	2013-07-02	84.1	163.8	628	31.5075	43.161	40.939	48.6789	31.345	96.7	68	69	108.5	70	109	65	108.75	67.5	68.5	2	1169	3.2	2	28	88888888888888888888	0	8	88888	8	88	8	0	8	88888	8	88	8	0	0	0	0	0	0	6	yes	0	3.83333	0
2155	2	2010-04-20	58.1	165	591	30.7979	42.1889	15.9111	27.3857	21.3407	72.75	55	48.5	118.5	72.5	120.5	72	119.5	72.25	51.75	0	0	0	1	30	88888888888888888888	0	8	88888	8	88	8	0	8	88888	8	88	8	100	0	0	0	0	0	6	yes	106.167	124.333	77.8333
2156	2	2010-04-20	84.7	155.6	542	32.6552	44.7331	39.9669	47.1864	34.9836	97	67	61.5	104	68	101.5	61.5	102.75	64.75	64.25	0	0	0	2	25	88888888888888888888	0	8	88888	8	88	8	0	8	88888	8	88	8	0	0	0	0	0	0	8	yes	7.25	22	5.125
2156	2	2011-05-19	78.2	155.6	523	32.8653	45.021	33.179	42.4285	32.2989	96	71	75.5	94	57	103	65.5	98.5	61.25	73.25	1	394	1.1	2	25	88888888888888888888	0	8	88888	8	88	8	0	8	88888	8	88	8	0	0	0	0	0	0	8	yes	7.25	22	5.125
2156	2	2012-05-08	82.65	155.6	528	33.0699	45.3012	37.3488	45.1891	34.1369	98.5	64.5	75.5	103	71.5	114.5	76	108.75	73.75	70	2	749	2.1	2	25	88888888888888888888	0	8	88888	8	88	8	0	8	88888	8	88	8	0	0	0	0	0	0	8	yes	7.25	22	5.125
2157	2	2010-04-20	62	154.4	680	25.474	34.8959	27.1041	43.7163	26.0074	82	69.5	74	110	72.5	110.5	73.5	110.25	73	71.75	0	0	0	2	35	88888888888888888888	0	8	88888	8	88	8	0	8	88888	8	88	8	0	0	0	0	0	0	6	yes	4.66667	6.83333	4.66667
2158	2	2010-04-20	57.7	161.5	671	27.0319	37.03	20.67	35.8232	22.1223	83.45	72	75	117.5	71.5	106	64	111.75	67.75	73.5	0	0	0	2	33	88888888888888888888	0	8	88888	8	88	8	0	8	88888	8	88	8	0	0	0	0	0	0	7	yes	16.2857	23.8571	16.2857
2158	2	2011-10-27	63.6	161.5	672	27.5743	37.773	25.827	40.6085	24.3844	91.25	66	70	116.5	66.5	113.5	66	115	66.25	68	1	555	1.5	2	33	88888888888888888888	0	8	88888	8	88	8	0	8	88888	8	88	8	0	0	0	0	0	0	7	yes	16.2857	23.8571	16.2857
2159	2	2010-05-04	84.1	162	602	32.0397	43.8901	40.2099	47.8121	32.0454	105.25	73	72.5	145	87	135.5	81	140.25	84	72.75	0	0	0	2	39	88888888888888888888	0	8	88888	8	88	8	0	8	88888	8	88	8	0	1	0	0	0	0	6	yes	0	4	0
2159	2	2012-05-08	84.15	162	559	33.7817	46.2763	37.8737	45.0074	32.0645	107	66	68	148.5	90.5	142	89.5	145.25	90	67	2	735	2	2	39	88888888888888888888	0	8	88888	8	88	8	0	8	88888	8	88	8	0	1	0	0	0	0	6	yes	0	4	0
2159	2	2011-05-12	84.5	162	585	32.7348	44.8422	39.6578	46.9324	32.1978	104.25	67	63	133.5	91	132	80.5	132.75	85.75	65	1	373	1	2	39	88888888888888888888	0	8	88888	8	88	8	0	8	88888	8	88	8	0	1	0	0	0	0	6	yes	0	4	0
2160	2	2012-06-26	53.5	165	514	33.9264	46.4745	7.02552	13.1318	19.6511	70.75	52.5	53	136	85.5	129	76.5	132.5	81	52.75	1	782	2.1	1	32	88888888888888888888	0	8	88888	8	88	8	0	8	88888	8	88	8	100	0	0	0	0	0	6	yes	14.1667	54.6667	9.5
2160	2	2010-05-06	55.7	165	507	34.5186	47.2857	8.41427	15.1064	20.4591	70.55	57.5	59	117	70.5	104.5	61	110.75	65.75	58.25	0	0	0	1	32	88888888888888888888	0	8	88888	8	88	8	0	8	88888	8	88	8	100	0	0	0	0	0	6	yes	14.1667	54.6667	9.5
2161	2	2012-05-15	66.2	151	706	24.4507	33.4942	32.7058	49.4046	29.0338	94.75	69.5	71.5	106.5	62	104.5	56.5	105.5	59.25	70.5	2	742	2	2	29	BICO	0	8	88888	8	88	8	0	8	88888	8	88	8	0	0	0	0	0	0	7	yes	20	28.5714	3
2161	2	2011-05-12	66.15	151	679	25.1111	34.3988	31.7512	47.9988	29.0119	95.75	69	71	104.5	66	102	61	103.25	63.5	70	1	373	1	2	29	BICO	0	8	88888	8	88	8	0	8	88888	8	88	8	0	0	0	0	0	0	7	yes	20	28.5714	3
2161	2	2010-05-04	54.8	151	720	23.0197	31.5338	23.2662	42.4566	24.034	82	89	80.5	104.5	63	102	58	103.25	60.5	84.75	0	0	0	2	29	BICO	0	8	88888	8	88	8	0	8	88888	8	88	8	0	0	0	0	0	0	7	yes	20	28.5714	3
2162	2	2010-05-04	77.4	166.5	567	34.1343	46.7593	30.6407	39.5874	27.9198	96.35	54	49.5	107.5	69.5	107.5	68	107.5	68.75	51.75	0	0	0	1	36	88888888888888888888	0	8	88888	8	88	8	0	8	88888	8	88	8	100	0	0	0	0	0	5	yes	47.8	65.4	41.8
2162	2	2012-05-08	83.85	166.5	510	37.5906	51.4939	32.3561	38.5881	30.2465	103	59.5	59	114	67	115.5	63.5	114.75	65.25	59.25	2	735	2	1	36	88888888888888888888	0	8	88888	8	88	8	0	8	88888	8	88	8	100	0	0	0	0	0	5	yes	47.8	65.4	41.8
2162	2	2011-05-12	84.75	166.5	528	36.718	50.2986	34.4514	40.6507	30.5711	104	62	60.5	125.5	79	112	74.5	118.75	76.75	61.25	1	373	1	1	36	88888888888888888888	0	8	88888	8	88	8	0	8	88888	8	88	8	100	0	0	0	0	0	5	yes	47.8	65.4	41.8
2163	2	2012-05-15	121.95	156.6	423	43.1604	59.1238	62.8262	51.518	49.7277	119	68	61	105	75	103.5	59	104.25	67	64.5	2	735	2	2	25	88888888888888888888	0	8	88888	8	88	8	0	8	88888	8	88	8	0	0	0	0	0	0	7	yes	8.42857	13.7143	8.42857
2163	2	2010-05-11	116.9	156.6	445	41.1858	56.4189	60.4811	51.7374	47.6684	120.45	69	70.5	117	80	92	60	104.5	70	69.75	0	0	0	2	25	88888888888888888888	0	8	88888	8	88	8	0	8	88888	8	88	8	0	0	0	0	0	0	7	yes	8.42857	13.7143	8.42857
2163	2	2011-05-26	118.75	156.6	460	40.4344	55.3896	63.3604	53.3561	48.4228	120	63.5	63	87.5	61	99.5	62.5	93.5	61.75	63.25	1	380	1	2	25	88888888888888888888	0	8	88888	8	88	8	0	8	88888	8	88	8	0	0	0	0	0	0	7	yes	8.42857	13.7143	8.42857
2164	2	2010-05-04	86.7	173	496	40.9664	56.1184	30.5816	35.273	28.9686	91.25	86.5	76.5	193	136	198	118	195.5	127	81.5	0	0	0	1	43	88888888888888888888	0	8	88888	8	88	8	0	8	88888	8	88	8	100	1	0	0	0	0	8	yes	1	10.75	1
2164	2	2011-05-26	90.9	173	520	39.9312	54.7003	36.1997	39.8237	30.3719	99.25	74.5	73	166.5	105	164.5	101	165.5	103	73.75	1	387	1.1	1	43	88888888888888888888	0	8	88888	8	88	8	0	8	88888	8	88	8	100	1	0	0	0	0	8	yes	1	10.75	1
2165	2	2010-05-11	77.7	156	648	28.2907	38.7544	38.9456	50.1231	31.928	93.25	63.5	63	97	63	127	81	112	72	63.25	0	0	0	2	26	88888888888888888888	0	8	88888	8	88	8	0	8	88888	8	88	8	0	0	0	0	0	0	6	yes	0	6.16667	0
2165	2	2011-05-26	76	156	628	28.7453	39.3772	36.6228	48.188	31.2295	95.45	60	58.5	116.5	70.5	113	69	114.75	69.75	59.25	1	380	1	2	26	88888888888888888888	0	8	88888	8	88	8	0	8	88888	8	88	8	0	0	0	0	0	0	6	yes	0	6.16667	0
2165	2	2012-05-15	77.2	156	631	28.7663	39.4059	37.7941	48.9561	31.7226	99.75	70.5	71.5	106	56.5	103	57	104.5	56.75	71	2	735	2	2	26	88888888888888888888	0	8	88888	8	88	8	0	8	88888	8	88	8	0	0	0	0	0	0	6	yes	0	6.16667	0
2166	2	2011-05-26	88.85	167	544	36.4745	49.9651	38.8849	43.7647	31.8584	99.9	55	55.5	108	60	113	62	110.5	61	55.25	1	387	1.1	2	39	88888888888888888888	0	8	88888	8	88	8	0	8	88888	8	88	8	0	0	0	0	0	0	6	yes	5.83333	18.6667	5.83333
2166	2	2012-05-15	91.6	167	562	35.8907	49.1654	42.4346	46.326	32.8445	106	68.5	69.5	87.5	55	108.5	68.5	98	61.75	69	2	742	2	2	39	88888888888888888888	0	8	88888	8	88	8	0	8	88888	8	88	8	0	0	0	0	0	0	6	yes	5.83333	18.6667	5.83333
2166	2	2010-05-04	73.5	167	616	31.8816	43.6734	29.8266	40.5803	26.3545	95.05	73.5	79	121	78	122	76	121.5	77	76.25	0	0	0	2	39	88888888888888888888	0	8	88888	8	88	8	0	8	88888	8	88	8	0	0	0	0	0	0	6	yes	5.83333	18.6667	5.83333
2167	2	2012-04-18	73.45	168	544	35.2997	48.3558	25.0942	34.1651	26.024	88.5	57.5	53.5	107	66.5	106.5	59	106.75	62.75	55.5	1	337	0.9	1	33	88888888888888888888	0	8	88888	8	88	8	0	8	88888	8	88	8	100	0	0	0	0	0
2167	2	2011-05-17	70.7	168	563	34.126	46.7479	23.9521	33.8785	25.0496	87.5	45.5	53.5	138.5	80	139.5	87.5	139	83.75	49.5	0	0	0	1	33	88888888888888888888	0	8	88888	8	88	8	0	8	88888	8	88	8	100	0	0	0	0	0
2167	2	2012-12-04	74.5	168	550	35.1084	48.0937	26.4063	35.4447	26.396	89.5	45	45	119	73.5	109.5	70	114.25	71.75	45	2	567	1.6	1	33	88888888888888888888	0	8	88888	8	88	8	0	8	88888	8	88	8	100	0	0	0	0	0
2168	2	2012-05-22	73.1	167.7	605	32.4698	44.4792	28.6208	39.1529	25.9927	86	63.5	68.5	131.5	79.5	122.5	78.5	127	79	66	2	749	2.1	2	25	88888888888888888888	0	8	88888	8	88	8	0	8	88888	8	88	8	0	0	0	0	0	0	7	yes	8.71429	22.5714	8.71429
2168	2	2011-05-26	72	167.7	622	31.705	43.4315	28.5685	39.6785	25.6016	89.45	63.5	64	141.5	83.5	132	78.5	136.75	81	63.75	1	387	1.1	2	25	88888888888888888888	0	8	88888	8	88	8	0	8	88888	8	88	8	0	0	0	0	0	0	7	yes	8.71429	22.5714	8.71429
2168	2	2010-05-04	72	167.7	610	32.1657	44.0627	27.9373	38.8019	25.6016	82.2	71	69.5	129	78	131	78	130	78	70.25	0	0	0	2	25	88888888888888888888	0	8	88888	8	88	8	0	8	88888	8	88	8	0	0	0	0	0	0	7	yes	8.71429	22.5714	8.71429
2169	2	2010-05-04	52.4	190	824	29.0767	39.8311	12.5689	23.9864	14.5152	69	46.5	43	134.5	87	151	98	142.75	92.5	44.75	0	0	0	1	29	88888888888888888888	0	8	88888	8	88	8	0	8	88888	8	88	8	100	1	0	0	0	0	5	yes	20.8	52.8	13.6
2169	2	2012-05-15	55.25	190	819					15.3047	67.05	46.5	47.5	124.5	74.5	122.5	74.5	123.5	74.5	47	2	742	2	1	29	88888888888888888888	0	8	88888	8	88	8	0	8	88888	8	88	8	100	1	0	0	0	0	5	yes	20.8	52.8	13.6
2169	2	2011-05-26	52.7	190	807	29.5839	40.5259	12.1741	23.1008	14.5983	68.5	45	48	148	90.5	146	87.5	147	89	46.5	1	387	1.1	1	29	88888888888888888888	0	8	88888	8	88	8	0	8	88888	8	88	8	100	1	0	0	0	0	5	yes	20.8	52.8	13.6
2170	2	2010-05-13	56	170.4	659	29.5556	40.4871	15.5129	27.7016	19.2863	74.6	69	73.5	100.5	60	104.5	43.5	102.5	51.75	71.25	0	0	0	1	26	88888888888888888888	0	8	88888	8	88	8	0	8	88888	8	88	8	100	0	0	0	0	0	7	yes	41.2857	65.2857	34.4286
2170	2	2011-05-26	56.65	170.4	677	29.0118	39.7422	16.9078	29.8461	19.5102	77.25	74	77.5	110.5	69	109	70.5	109.75	69.75	75.75	1	378	1	1	26	88888888888888888888	0	8	88888	8	88	8	0	8	88888	8	88	8	100	0	0	0	0	0	7	yes	41.2857	65.2857	34.4286
2170	2	2012-05-15	58.45	170.4	649	30.1449	41.2944	17.1556	29.3509	20.1301	77.15	74.5	72.5	111	72.5	110.5	63	110.75	67.75	73.5	2	733	2	1	26	88888888888888888888	0	8	88888	8	88	8	0	8	88888	8	88	8	100	0	0	0	0	0	7	yes	41.2857	65.2857	34.4286
2171	2	2013-02-05	90.35	158	476	37.2307	51.0009	39.3491	43.5519	36.1921	105.25	58.5	61.5	108.5	74	104.5	64.5	106.5	69.25	60	2	992	2.7	2	34	88888888888888888888	0	8	88888	8	88	8	0	8	88888	8	88	8	0	0	0	0	0	0	6	yes	4.83333	8.33333	4.83333
2171	2	2011-09-01	106.75	158	486	38.2625	52.4143	54.3357	50.8999	42.7616	112	72	71.5	94.5	56	93	55.5	93.75	55.75	71.75	1	469	1.3	2	34	88888888888888888888	0	8	88888	8	88	8	0	8	88888	8	88	8	0	0	0	0	0	0	6	yes	4.83333	8.33333	4.83333
2171	2	2010-05-20	107.7	158	453	40.2929	55.1958	52.5042	48.7504	43.1421	112.75	60	68.5	102.5	63	92.5	59.5	97.5	61.25	64.25	0	0	0	2	34	88888888888888888888	0	8	88888	8	88	8	0	8	88888	8	88	8	0	0	0	0	0	0	6	yes	4.83333	8.33333	4.83333
2172	2	2010-05-13	132.5	165	483	43.3503	59.384	73.116	55.1819	48.6685	157.5	64.5	63	127	77.5	135	86	131	81.75	63.75	0	0	0	2	37	88888888888888888888	0	8	88888	8	88	8	0	8	88888	8	88	8	0	0	0	0	0	0	7	yes	4	15.8571	4
2172	2	2011-05-26	131.8	165	474	43.8368	60.0504	71.7496	54.4382	48.4114	132.5	59	59.5	114	80	116	75	115	77.5	59.25	1	378	1	2	37	88888888888888888888	0	8	88888	8	88	8	0	8	88888	8	88	8	0	0	0	0	0	0	7	yes	4	15.8571	4
2172	2	2012-05-15	122.55	165	445	44.8785	61.4774	61.0726	49.8349	45.0138	125	62.5	59.5	129.5	79.5	129.5	83	129.5	81.25	61	2	733	2	2	37	88888888888888888888	0	8	88888	8	88	8	0	8	88888	8	88	8	0	0	0	0	0	0	7	yes	4	15.8571	4
2173	2	2010-05-13	71.3	152	566	29.3608	40.2202	31.0798	43.5902	30.8605	97.3	82	89	99.5	84.5	117	70	108.25	77.25	85.5	0	0	0	2	32	88888888888888888888	0	8	88888	8	88	8	0	8	88888	8	88	8	0	0	0	1	0	0	4	yes	31.75	44.25	31.75
2173	2	2011-05-25	76.3	152	592	28.9171	39.6125	36.6875	48.0833	33.0246	101.8	79.5	88	127.5	84	143	83	135.25	83.5	83.75	1	377	1	2	32	88888888888888888888	0	8	88888	8	88	8	0	8	88888	8	88	8	0	0	0	1	0	0	4	yes	31.75	44.25	31.75
2173	2	2012-05-15	62.55	152	580	28.0016	38.3584	24.1916	38.6757	27.0732	89.55	76	82	167.5	90	182	99.5	174.75	94.75	79	2	733	2	2	32	88888888888888888888	0	8	88888	8	88	8	0	8	88888	8	88	8	0	0	0	1	0	0	4	yes	31.75	44.25	31.75
2174	2	2012-05-15	109.35	163.5	578	35.8642	49.1291	60.2209	55.0717	40.9056	125	60.5	61	113	70	112.5	66	112.75	68	60.75	2	735	2	2	25	88888888888888888888	0	8	88888	8	88	8	0	8	88888	8	88	8	0	0	0	0	0	0	7	yes	36	43.1429	36
2174	2	2010-05-11	102.2	163.5	573	35.3797	48.4654	53.7346	52.5779	38.231	119.5	60	57	109.5	74	108	66.5	108.75	70.25	58.5	0	0	0	2	25	88888888888888888888	0	8	88888	8	88	8	0	8	88888	8	88	8	0	0	0	0	0	0	7	yes	36	43.1429	36
2174	2	2011-05-26	102.6	163.5	568	35.6313	48.8099	53.7901	52.427	38.3806	120.3	52	54.5	109.5	71.5	115	70	112.25	70.75	53.25	1	380	1	2	25	88888888888888888888	0	8	88888	8	88	8	0	8	88888	8	88	8	0	0	0	0	0	0	7	yes	36	43.1429	36
2175	2	2012-08-07	67.3	155.5	658	26.8636	36.7995	30.5005	45.3202	27.8326	95.5	86	77	119.5	74.5	117.5	68.5	118.5	71.5	81.5	2	819	2.2	2	25	88888888888888888888	0	8	88888	8	88	8	0	8	88888	8	88	8	0	0	0	0	0	0	7	yes	9.71429	29	9.71429
2175	2	2010-05-11	66.1	155.5	652	26.9224	36.88	29.22	44.2058	27.3364	95.7	83	80	127	73.5	129.5	73.5	128.25	73.5	81.5	0	0	0	2	25	88888888888888888888	0	8	88888	8	88	8	0	8	88888	8	88	8	0	0	0	0	0	0	7	yes	9.71429	29	9.71429
2175	2	2011-09-01	59.1	155.5	593	28.1547	38.5681	20.5319	34.7409	24.4414	87.5	67.5	67.5	129	80.5	129.5	76	129.25	78.25	67.5	1	478	1.3	2	25	88888888888888888888	0	8	88888	8	88	8	0	8	88888	8	88	8	0	0	0	0	0	0	7	yes	9.71429	29	9.71429
2176	2	2011-05-26	49.9	157.5	737	23.5754	32.295	17.605	35.2805	20.1159	76	71	72.5	123	76	120	68	121.5	72	71.75	1	380	1	2	33	88888888888888888888	0	8	88888	8	88	8	0	8	88888	8	88	8	0	0	0	0	0	0	6	yes	4.66667	15.1667	4.66667
2176	2	2012-05-22	52.25	157.5	738	23.7797	32.5749	19.6751	37.6557	21.0632	76.5	82.5	83.5	117.5	69.5	113.5	65.5	115.5	67.5	83	2	742	2	2	33	88888888888888888888	0	8	88888	8	88	8	0	8	88888	8	88	8	0	0	0	0	0	0	6	yes	4.66667	15.1667	4.66667
2176	2	2010-05-11	53.9	157.5	779	23.0233	31.5388	22.3612	41.4864	21.7284	80.65	88	85.5	118	89.5	127	85.5	122.5	87.5	86.75	0	0	0	2	33	88888888888888888888	0	8	88888	8	88	8	0	8	88888	8	88	8	0	0	0	0	0	0	6	yes	4.66667	15.1667	4.66667
2177	2	2010-05-11	77.5	165	615	31.7485	43.4911	34.0089	43.8825	28.4665	90.5	58	65	117	79	111	74.5	114	76.75	61.5	0	0	0	2	25	88888888888888888888	0	8	88888	8	88	8	0	8	88888	8	88	8	0	0	0	0	0	0	7	yes	14.8571	28	14.2857
2177	2	2011-06-30	69.9	165	593	31.862	43.6466	26.2534	37.5585	25.6749	93.85	54.5	56.5	123.5	71.5	114	69.5	118.75	70.5	55.5	1	415	1.1	2	25	88888888888888888888	0	8	88888	8	88	8	0	8	88888	8	88	8	0	0	0	0	0	0	7	yes	14.8571	28	14.2857
2177	2	2012-06-19	78.65	165	634	31.1728	42.7025	35.9475	45.7057	28.8889	96	80.5	82	99.5	67.5	92.5	65	96	66.25	81.25	2	770	2.1	2	25	88888888888888888888	0	8	88888	8	88	8	0	8	88888	8	88	8	0	0	0	0	0	0	7	yes	14.8571	28	14.2857
2178	2	2010-06-01	64.1	164.5	828	24.4467	33.4886	30.6114	47.7557	23.6879	79.75	55.5	67	108.5	72.5	111	75.5	109.75	74	61.25	0	0	0	2	32	88888888888888888888	0	8	88888	8	88	8	0	8	88888	8	88	8	0	0	0	0	0	0	7	yes	0	4.42857	0
2178	2	2011-06-02	65.6	164.5	865	23.8681	32.696	32.904	50.1586	24.2422	89.75	74	77	116.5	84.5	113.5	77	115	80.75	75.5	1	366	1	2	32	88888888888888888888	0	8	88888	8	88	8	0	8	88888	8	88	8	0	0	0	0	0	0	7	yes	0	4.42857	0
2178	2	2012-06-12	61.05	164.5	825	24.2124	33.1677	27.8823	45.6713	22.5608	82.75	71	83.5	99	64	105	61.5	102	62.75	77.25	2	742	2	2	32	88888888888888888888	0	8	88888	8	88	8	0	8	88888	8	88	8	0	0	0	0	0	0	7	yes	0	4.42857	0
2179	2	2010-05-27	90.1	169	543	37.2857	51.0764	39.0236	43.3115	31.5465	109.5	70.5	70.5	104	61	102.5	60.5	103.25	60.75	70.5	0	0	0	2	25	88888888888888888888	0	8	88888	8	88	8	0	8	88888	8	88	8	0	0	0	0	0	0	6	yes	7.66667	17.1667	7.66667
2179	2	2011-06-23	89.15	169	608	34.2808	46.96	42.19	47.3248	31.2139	110	77	79.5	121	71.5	116	72.5	118.5	72	78.25	1	392	1.1	2	25	88888888888888888888	0	8	88888	8	88	8	0	8	88888	8	88	8	0	0	0	0	0	0	6	yes	7.66667	17.1667	7.66667
2180	2	2010-05-20	58	155.4	725	24.1802	33.1235	24.8765	42.8905	24.0174	86	73	62.5	148	103	159.5	99.5	153.75	101.25	67.75	0	0	0	2	37	88888888888888888888	0	8	88888	8	88	8	0	8	88888	8	88	8	0	1	0	0	0	0	6	yes	0	7.16667	0
2180	2	2012-06-05	58.55	155.4	798	22.6551	31.0344	27.5156	46.995	24.2451	97	63	66.5	156.5	98	152	89.5	154.25	93.75	64.75	2	747	2	2	37	88888888888888888888	0	8	88888	8	88	8	0	8	88888	8	88	8	0	1	0	0	0	0	6	yes	0	7.16667	0
2180	2	2011-06-02	62.55	155.4	798	23.0431	31.5659	30.9841	49.5349	25.9015	97.5	66.5	72	168	103.5	158	101.5	163	102.5	69.25	1	378	1	2	37	88888888888888888888	0	8	88888	8	88	8	0	8	88888	8	88	8	0	1	0	0	0	0	6	yes	0	7.16667	0
2181	2	2010-05-20	62.1	168.5	700	28.334	38.8137	23.2863	37.4981	21.8722	78.75	71	69	107.5	66.5	106	68	106.75	67.25	70	0	0	0	2	32	88888888888888888888	0	8	88888	8	88	8	0	8	88888	8	88	8	0	0	0	0	0	0	5	yes	11.2	23	11.2
2181	2	2011-08-31	68.95	168.5	713	28.6153	39.1991	29.7509	43.1485	24.2848	90.5	73	78	120	79.5	116	84	118	81.75	75.5	1	468	1.3	2	32	88888888888888888888	0	8	88888	8	88	8	0	8	88888	8	88	8	0	0	0	0	0	0	5	yes	11.2	23	11.2
2181	2	2012-08-28	56.45	168.5	675	28.5641	39.1289	17.3211	30.684	19.8822	74	73	68	125.5	85.5	122	84	123.75	84.75	70.5	2	831	2.3	2	32	88888888888888888888	0	8	88888	8	88	8	0	8	88888	8	88	8	0	0	0	0	0	0	5	yes	11.2	23	11.2
2182	2	2010-05-18	62.1	166.5	571	32.4728	44.4833	17.6167	28.3683	22.4008	79.75	66	67.5	121	73.5	126.5	77.5	123.75	75.5	66.75	0	0	0	1	25	88888888888888888888	0	8	88888	8	88	8	0	8	88888	8	88	8	100	0	0	0	0	0	7	yes	23.7143	50.7143	15.8571
2182	2	2011-08-11	62.7	166.5	563	32.8883	45.0525	17.6475	28.1459	22.6172	81	65.5	68.5	133.5	82.5	126.5	73.5	130	78	67	1	450	1.2	1	25	88888888888888888888	0	8	88888	8	88	8	0	8	88888	8	88	8	100	0	0	0	0	0	7	yes	23.7143	50.7143	15.8571
2183	2	2010-05-18	83.2	156	636	29.1912	39.988	43.212	51.9375	34.188	102	65.5	82.5	105	75	103	72	104	73.5	74	0	0	0	2	28	88888888888888888888	0	8	88888	8	88	8	0	8	88888	8	88	8	0	0	0	0	0	0	7	yes	14.7143	30.1429	7
2183	2	2011-05-26	86.2	156	621	29.961	41.0425	45.1575	52.3869	35.4208	110.55	78	76.5	110	83	109	79	109.5	81	77.25	1	373	1	2	28	88888888888888888888	0	8	88888	8	88	8	0	8	88888	8	88	8	0	0	0	0	0	0	7	yes	14.7143	30.1429	7
2184	2	2011-06-02	77.3	170.1	598	33.8613	46.3854	30.9146	39.993	26.716	95	70	71	133	91	133.5	92.5	133.25	91.75	70.5	1	380	1	1	31	88888888888888888888	0	8	88888	8	88	8	0	8	88888	8	88	8	100	1	0	0	0	0	7	yes	99.1429	116	95.5714
2184	2	2010-05-18	75.1	170.1	586	34.1612	46.7961	28.3039	37.6882	25.9556	92.5	72	78	142	97	144.5	91	143.25	94	75	0	0	0	1	31	88888888888888888888	0	8	88888	8	88	8	0	8	88888	8	88	8	100	1	0	0	0	0	7	yes	99.1429	116	95.5714
2185	2	2011-06-02	84.25	159	532	34.088	46.6958	37.5542	44.5747	33.3254	98.5	56.5	58	141	90	137.5	90.5	139.25	90.25	57.25	1	380	1	2	26	88888888888888888888	0	8	88888	8	88	8	0	8	88888	8	88	8	0	0	0	0	0	0	7	yes	10.4286	20.5714	10.4286
2185	2	2012-05-22	80.1	159	557	32.5806	44.6309	35.4691	44.281	31.6839	97.5	56.5	61	129	80.5	125.5	87.5	127.25	84	58.75	2	735	2	2	26	88888888888888888888	0	8	88888	8	88	8	0	8	88888	8	88	8	0	0	0	0	0	0	7	yes	10.4286	20.5714	10.4286
2185	2	2010-05-18	85.3	159	550	33.3842	45.7318	39.5682	46.3871	33.7408	101.5	60	59	116	76	117	68.5	116.5	72.25	59.5	0	0	0	2	26	88888888888888888888	0	8	88888	8	88	8	0	8	88888	8	88	8	0	0	0	0	0	0	7	yes	10.4286	20.5714	10.4286
2186	2	2010-05-18	108.4	170	552	38.9347	53.3352	55.0648	50.7977	37.5087	110.5	61	71	118	83.5	99.5	70.5	108.75	77	66	0	0	0	2	26	88888888888888888888	0	8	88888	8	88	8	0	8	88888	8	88	8	0	0	0	0	0	0	4	yes	4.75	27.25	4.75
2186	2	2012-06-26	102.15	170	571	37.4261	51.2686	50.8814	49.8105	35.346	118	68	67.5	118	87.5	118	88	118	87.75	67.75	2	770	2.1	2	26	88888888888888888888	0	8	88888	8	88	8	0	8	88888	8	88	8	0	0	0	0	0	0	4	yes	4.75	27.25	4.75
2186	2	2011-07-28	99.8	170	580	36.7913	50.399	49.401	49.5	34.5329	123.5	72.5	77	127	92.5	115.5	80.5	121.25	86.5	74.75	1	436	1.2	2	26	88888888888888888888	0	8	88888	8	88	8	0	8	88888	8	88	8	0	0	0	0	0	0	4	yes	4.75	27.25	4.75
2187	2	2012-05-22	95.6	171.2	645	34.1116	46.7283	48.8717	51.1211	32.6175	108.5	78.5	73.5	113.5	72.5	102.5	63.5	108	68	76	2	735	2	2	25	88888888888888888888	0	8	88888	8	88	8	0	8	88888	8	88	8	0	0	0	0	0	0	7	yes	7.42857	28.8571	7.42857
2187	2	2011-06-02	95.45	171.2	688	32.6259	44.6931	50.7569	53.1765	32.5663	103.75	75.5	74.5	96.5	70	93.5	65	95	67.5	75	1	380	1	2	25	88888888888888888888	0	8	88888	8	88	8	0	8	88888	8	88	8	0	0	0	0	0	0	7	yes	7.42857	28.8571	7.42857
2187	2	2010-05-18	93.3	171.2	672	32.9428	45.1271	48.1729	51.6322	31.8327	94.5	65	75.5	101.5	74	114	69	107.75	71.5	70.25	0	0	0	2	25	88888888888888888888	0	8	88888	8	88	8	0	8	88888	8	88	8	0	0	0	0	0	0	7	yes	7.42857	28.8571	7.42857
2188	2	2010-05-18	72.1	178	650	33.5434	45.9499	26.1501	36.2692	22.756	85.5	59.5	59.5	131	80.5	126.5	77	128.75	78.75	59.5	0	0	0	1	39	88888888888888888888	0	8	88888	8	88	8	0	8	88888	8	88	8	100	0	0	0	0	0	5	yes	0	5.8	0
2188	2	2012-05-22	72.85	178	672	32.7895	44.9172	27.9328	38.3429	22.9927	89	51	53	134	78	132.5	74.5	133.25	76.25	52	2	735	2	1	39	88888888888888888888	0	8	88888	8	88	8	0	8	88888	8	88	8	100	0	0	0	0	0	5	yes	0	5.8	0
2188	2	2011-06-02	73.5	178	661	33.259	45.5603	27.9397	38.0132	23.1978	89	52	51	150.5	90	144.5	87	147.5	88.5	51.5	1	380	1	1	39	88888888888888888888	0	8	88888	8	88	8	0	8	88888	8	88	8	100	0	0	0	0	0	5	yes	0	5.8	0
2189	2	2012-05-22	59.05	156.2	792	22.9854	31.4869	27.5631	46.6776	24.2024	87.75	67	66	165.5	102.5	152	86	158.75	94.25	66.5	2	735	2	2	40	88888888888888888888	0	8	88888	8	88	8	0	8	88888	8	88	8	0	1	0	0	0	0	6	yes	50.6667	77.8333	43.5
2189	2	2010-05-18	58.95	156.2	774	23.3468	31.9819	26.9681	45.7473	24.1614	85.25	66	72	171	106.5	153	99.5	162	103	69	0	0	0	2	40	88888888888888888888	0	8	88888	8	88	8	0	8	88888	8	88	8	0	1	0	0	0	0	6	yes	50.6667	77.8333	43.5
2189	2	2011-06-30	58	156.2	730	24.2389	33.2039	24.7961	42.7519	23.772	83.5	55.5	55	146.5	93.5	158.5	93.5	152.5	93.5	55.25	1	408	1.1	2	40	88888888888888888888	0	8	88888	8	88	8	0	8	88888	8	88	8	0	1	0	0	0	0	6	yes	50.6667	77.8333	43.5
2190	2	2012-06-05	87.25	167.5	610	33.5881	46.011	41.239	47.2653	31.0982	110	60.5	61	107	54	101	59.5	104	56.75	60.75	2	740	2	2	42	88888888888888888888	0	8	88888	8	88	8	0	8	88888	8	88	8	0	0	0	0	0	0	7	yes	3	11.2857	3
2190	2	2011-06-15	95.85	167.5	593	35.1053	48.0894	47.7606	49.8285	34.1635	114	67	76.5	108.5	67	115	77	111.75	72	71.75	1	384	1.1	2	42	88888888888888888888	0	8	88888	8	88	8	0	8	88888	8	88	8	0	0	0	0	0	0	7	yes	3	11.2857	3
2190	2	2010-05-27	89.6	167.5	541	36.8547	50.4858	39.1142	43.6542	31.9358	109.25	67	62	106.5	63	105	55	105.75	59	64.5	0	0	0	2	42	88888888888888888888	0	8	88888	8	88	8	0	8	88888	8	88	8	0	0	0	0	0	0	7	yes	3	11.2857	3
2191	2	2010-06-03	62.8	163	768	25.3118	34.6737	28.1263	44.787	23.6366	86.2	88	89.5	115.5	68	105.5	65	110.5	66.5	88.75	0	0	0	2	25	88888888888888888888	0	8	88888	8	88	8	0	8	88888	8	88	8	0	0	0	0	0	0	6	yes	8.83333	18.3333	8.83333
2191	2	2011-06-15	66.2	163	809	24.7334	33.8814	32.3186	48.8196	24.9163	90.25	65.5	74	121.5	79.5	122.5	83	122	81.25	69.75	1	377	1	2	25	88888888888888888888	0	8	88888	8	88	8	0	8	88888	8	88	8	0	0	0	0	0	0	6	yes	8.83333	18.3333	8.83333
2192	2	2010-05-27	61.9	159.8	733	25.3502	34.7263	27.1737	43.8993	24.2403	85	52.5	60.5	118.5	74.5	112	71	115.25	72.75	56.5	0	0	0	2	30	88888888888888888888	0	8	88888	8	88	8	0	8	88888	8	88	8	0	0	0	0	0	0	7	yes	4.85714	21.5714	4.85714
2192	2	2011-06-15	64.6	159.8	710	26.1967	35.8859	28.7141	44.449	25.2976	90.25	66.5	65.5	130	88	124.5	82	127.25	85	66	1	384	1.1	2	30	88888888888888888888	0	8	88888	8	88	8	0	8	88888	8	88	8	0	0	0	0	0	0	7	yes	4.85714	21.5714	4.85714
2192	2	2012-06-05	59.85	159.8	725	25.3505	34.7267	25.1233	41.9771	23.4375	87	61.5	62	124.5	81	122.5	80	123.5	80.5	61.75	2	740	2	2	30	88888888888888888888	0	8	88888	8	88	8	0	8	88888	8	88	8	0	0	0	0	0	0	7	yes	4.85714	21.5714	4.85714
2193	2	2011-05-17	87.3	168.8	522	38.0432	52.114	35.186	40.3047	30.6386	104.25	55.5	64.5	110	64.5	115.5	74	112.75	69.25	60	0	0	0	1	35	88888888888888888888	0	8	88888	8	88	8	0	8	88888	8	88	8	100	0	0	0	0	0
2193	2	2013-04-09	88.75	168.8	505	39.0319	53.4683	35.2817	39.754	31.1475	103.6	71	73.5	118.5	76	117	75	117.75	75.5	72.25	2	693	1.9	1	35	88888888888888888888	0	8	88888	8	88	8	0	8	88888	8	88	8	100	0	0	0	0	0
2194	2	2012-08-07	130.6	156	516	38.3985	52.6007	77.9993	59.7238	53.6654	126.45	73	74	122	79	114.5	74	118.25	76.5	73.5	2	805	2.2	2	26	88888888888888888888	0	8	88888	8	88	8	0	8	88888	8	88	8	0	0	0	0	0	0	7	yes	24.5714	41.4286	14.8571
2194	2	2010-05-25	124.5	156	521	37.5724	51.469	73.031	58.6594	51.1588	125.55	77.5	67.5	112.5	74	111.5	79	112	76.5	72.5	0	0	0	2	26	88888888888888888888	0	8	88888	8	88	8	0	8	88888	8	88	8	0	0	0	0	0	0	7	yes	24.5714	41.4286	14.8571
2194	2	2011-08-03	120.65	156	563	35.3939	48.4848	72.1652	59.8137	49.5768	120.5	78	83	101.5	62.5	101	66.5	101.25	64.5	80.5	1	435	1.2	2	26	88888888888888888888	0	8	88888	8	88	8	0	8	88888	8	88	8	0	0	0	0	0	0	7	yes	24.5714	41.4286	14.8571
2195	2	2010-05-25	66.3	173	516	37.7761	51.7481	14.5519	21.9486	22.1524	79	50	53.5	118.5	75.5	115	68.5	116.75	72	51.75	0	0	0	1	31	88888888888888888888	0	8	88888	8	88	8	0	8	88888	8	88	8	100	0	0	0	0	0	7	yes	47.8571	94.1429	10.5714
2196	2	2011-06-15	96.65	159.5	520	36.0175	49.339	47.311	48.9509	37.991	103	74.5	75.5	136.5	84	142	81.5	139.25	82.75	75	1	386	1.1	2	30	88888888888888888888	0	8	88888	8	88	8	0	8	88888	8	88	8	0	0	0	0	0	0	7	yes	28.2857	51.4286	25.1429
2196	2	2012-07-10	98.8	159.5	507	36.9737	50.6489	48.1511	48.736	38.8361	107	78.5	82	121	87.5	125.5	83.5	123.25	85.5	80.25	2	777	2.1	2	30	88888888888888888888	0	8	88888	8	88	8	0	8	88888	8	88	8	0	0	0	0	0	0	7	yes	28.2857	51.4286	25.1429
2196	2	2010-05-25	98.3	159.5	497	37.3503	51.1648	47.1352	47.9504	38.6396	98.6	65.5	65.5	120	82.5	132	81	126	81.75	65.5	0	0	0	2	30	88888888888888888888	0	8	88888	8	88	8	0	8	88888	8	88	8	0	0	0	0	0	0	7	yes	28.2857	51.4286	25.1429
2197	2	2012-07-10	99.35	169	640	34.0535	46.6486	52.7014	53.0462	34.7852	102.75	70.5	64.5	124	82	120	80	122	81	67.5	2	777	2.1	2	26	88888888888888888888	0	8	88888	8	88	8	0	8	88888	8	88	8	0	0	0	0	0	0	8	yes	11.625	25.75	11.625
2197	2	2011-06-23	101.45	169	661	33.5228	45.9216	55.5284	54.7347	35.5205	105	64	60.5	115	73	113	70.5	114	71.75	62.25	1	394	1.1	2	26	88888888888888888888	0	8	88888	8	88	8	0	8	88888	8	88	8	0	0	0	0	0	0	8	yes	11.625	25.75	11.625
2197	2	2010-05-25	99.6	169	635	34.2598	46.9312	52.6688	52.8803	34.8727	100	69	82	105	70	105	67	105	68.5	75.5	0	0	0	2	26	88888888888888888888	0	8	88888	8	88	8	0	8	88888	8	88	8	0	0	0	0	0	0	8	yes	11.625	25.75	11.625
2198	2	2010-06-01	69.1	159.8	675	27.5992	37.8072	31.2928	45.2863	27.0598	88.55	82	69	118.5	79	124.5	87	121.5	83	75.5	0	0	0	2	35	88888888888888888888	0	8	88888	8	88	8	0	8	88888	8	88	8	0	0	0	0	0	0	6	yes	30.8333	58.8333	27
2198	2	2011-06-15	65.05	159.8	702	26.4527	36.2366	28.8134	44.2943	25.4738	89	61	68.5	137.5	94	131.5	88.5	134.5	91.25	64.75	1	379	1	2	35	88888888888888888888	0	8	88888	8	88	8	0	8	88888	8	88	8	0	0	0	0	0	0	6	yes	30.8333	58.8333	27
2198	2	2012-06-12	65.9	159.8	708	26.3754	36.1308	29.7692	45.1734	25.8067	86.75	79.5	85	117	81	111	76.5	114	78.75	82.25	2	742	2	2	35	88888888888888888888	0	8	88888	8	88	8	0	8	88888	8	88	8	0	0	0	0	0	0	6	yes	30.8333	58.8333	27
2199	2	2011-06-15	82.9	166	641	31.6096	43.3009	39.5991	47.7673	30.0842	102.25	64	68	112	83.5	103.5	63	107.75	73.25	66	1	386	1.1	2	31	88888888888888888888	0	8	88888	8	88	8	0	8	88888	8	88	8	0	0	0	0	0	0	6	yes	7.66667	20.1667	7.66667
2199	2	2010-05-25	74.6	166	666	29.9686	41.0529	33.5471	44.9693	27.0721	85.5	62.5	67.5	108.5	67.5	125.5	86.5	117	77	65	0	0	0	2	31	88888888888888888888	0	8	88888	8	88	8	0	8	88888	8	88	8	0	0	0	0	0	0	6	yes	7.66667	20.1667	7.66667
2199	2	2012-06-05	89.55	166	608	33.4633	45.8402	43.7098	48.8105	32.4975	104	71	72.5	101	72	102.5	67	101.75	69.5	71.75	2	742	2	2	31	88888888888888888888	0	8	88888	8	88	8	0	8	88888	8	88	8	0	0	0	0	0	0	6	yes	7.66667	20.1667	7.66667
2200	2	2011-06-15	51.7	162.9	685	26.3818	36.1395	15.5605	30.0976	19.4827	70.5	55.5	54	119.5	59.5	113	59.5	116.25	59.5	54.75	1	386	1.1	2	26	88888888888888888888	0	8	88888	8	88	8	0	8	88888	8	88	8	0	0	0	0	0	0	7	yes	25.5714	61.7143	12.2857
2200	2	2010-05-25	52.6	162.9	697	26.1237	35.7858	16.8142	31.9661	19.8218	70.65	54	63	107	55.5	112.5	55	109.75	55.25	58.5	0	0	0	2	26	88888888888888888888	0	8	88888	8	88	8	0	8	88888	8	88	8	0	0	0	0	0	0	7	yes	25.5714	61.7143	12.2857
2200	2	2012-06-05	50.3	162.9	713	25.458	34.874	15.426	30.668	18.9551	68.5	57.5	59	111	63	105.5	59	108.25	61	58.25	2	742	2	2	26	88888888888888888888	0	8	88888	8	88	8	0	8	88888	8	88	8	0	0	0	0	0	0	7	yes	25.5714	61.7143	12.2857
2201	2	2010-05-25	58.1	162.2	591	29.9949	41.0889	17.0111	29.279	22.0838	76.1	62.5	78	120	74.5	141	77.5	130.5	76	70.25	0	0	0	2	31		0	8	88888	8	88	8	0	8	88888	8	88	8	0	0	0	0	0	0	8	yes	13	29.75	13
2201	2	2012-06-05	57.95	162.2	563	31.1272	42.6399	15.3101	26.4194	22.0268	79	58.5	60	118	76	114.5	70.5	116.25	73.25	59.25	2	742	2	2	31		0	8	88888	8	88	8	0	8	88888	8	88	8	0	0	0	0	0	0	8	yes	13	29.75	13
2202	2	2011-06-15	61.5	172.5	543	35.6518	48.838	12.662	20.5886	20.6679	76.75	46.5	46.5	129.5	74.5	122.5	69	126	71.75	46.5	1	379	1	1	26	88888888888888888888	0	8	88888	8	88	8	0	8	88888	8	88	8	100	0	0	0	0	0	7	yes	30.2857	66.1429	27.1429
2202	2	2010-06-01	61.4	172.5	564	34.5851	47.3769	14.0231	22.839	20.6343	78	53.5	61.5	121.5	75.5	118.5	66	120	70.75	57.5	0	0	0	1	26	88888888888888888888	0	8	88888	8	88	8	0	8	88888	8	88	8	100	0	0	0	0	0	7	yes	30.2857	66.1429	27.1429
2202	2	2012-06-19	60.6	172.5	581	33.7079	46.1752	14.4248	23.8034	20.3655	75	45.5	46.5	127	69	118.5	68.5	122.75	68.75	46	2	749	2.1	1	26	88888888888888888888	0	8	88888	8	88	8	0	8	88888	8	88	8	100	0	0	0	0	0	7	yes	30.2857	66.1429	27.1429
2203	2	2010-06-01	85.6	156	531	33.3434	45.6759	39.9241	46.6403	35.1742	106.85	82.5	78.5	105.5	80.5	100.5	73	103	76.75	80.5	0	0	0	2	33	88888888888888888888	0	8	88888	8	88	8	0	8	88888	8	88	8	0	0	0	0	0	0	7	yes	17.8571	24.7143	17.8571
2203	2	2012-06-05	91.95	156	592	31.5132	43.1687	48.7813	53.052	37.7835	119.6	78	74	119.5	85.5	118	82.5	118.75	84	76	2	735	2	2	33	88888888888888888888	0	8	88888	8	88	8	0	8	88888	8	88	8	0	0	0	0	0	0	7	yes	17.8571	24.7143	17.8571
2203	2	2011-06-15	88.95	156	642	29.5637	40.4983	48.4517	54.4707	36.5508	112.1	80.5	87.5	123.5	96.5	132.5	100.5	128	98.5	84	1	379	1	2	33	88888888888888888888	0	8	88888	8	88	8	0	8	88888	8	88	8	0	0	0	0	0	0	7	yes	17.8571	24.7143	17.8571
2204	2	2011-06-15	112.05	167.4	514	40.4097	55.3557	56.6943	50.5973	39.9854	109.8	69.5	77	198	114	194.5	114	196.25	114	73.25	1	377	1	2	40	88888888888888888888	0	8	88888	8	88	8	0	8	88888	8	88	8	0	1	0	0	0	0	5	yes	0	8.8	0
2204	2	2012-06-05	112.35	167.4	533	39.4321	54.0165	58.3335	51.9212	40.0924	110.5	76.5	76.5	148	85	140.5	81.5	144.25	83.25	76.5	2	733	2	2	40	88888888888888888888	0	8	88888	8	88	8	0	8	88888	8	88	8	0	1	0	0	0	0	5	yes	0	8.8	0
2204	2	2010-06-03	109.7	167.4	426	46.0155	63.035	46.665	42.5388	39.1467	99.5	78.5	78.5	176.5	109.5	164	105.5	170.25	107.5	78.5	0	0	0	2	40	88888888888888888888	0	8	88888	8	88	8	0	8	88888	8	88	8	0	1	0	0	0	0	5	yes	0	8.8	0
2205	2	2011-06-15	95.1	160.5	513	36.536	50.0493	45.0507	47.3719	36.9173	114.5	73	73	94.5	62.5	101.5	61	98	61.75	73	1	379	1	2	31	88888888888888888888	0	8	88888	8	88	8	0	8	88888	8	88	8	0	0	0	0	0	0	6	yes	17.1667	31	17.1667
2205	2	2010-06-01	88.4	160.5	554	33.9611	46.5221	41.8779	47.3732	34.3164	102	72.5	85	105.5	76	94.5	64.5	100	70.25	78.75	0	0	0	2	31	88888888888888888888	0	8	88888	8	88	8	0	8	88888	8	88	8	0	0	0	0	0	0	6	yes	17.1667	31	17.1667
2205	2	2012-06-12	91.8	160.5	529	35.4292	48.5331	43.2669	47.1317	35.6363	113	65.5	71.5	97.5	59	93.5	63.5	95.5	61.25	68.5	2	742	2	2	31	88888888888888888888	0	8	88888	8	88	8	0	8	88888	8	88	8	0	0	0	0	0	0	6	yes	17.1667	31	17.1667
2206	2	2012-06-05	100.35	169	505	40.3302	55.2468	45.1032	44.9459	35.1353	113	61.5	72.5	138	87.5	123	82	130.5	84.75	67	2	735	2	2	33	88888888888888888888	0	8	88888	8	88	8	0	8	88888	8	88	8	0	0	0	0	0	0	6	yes	4	12.1667	4
2206	2	2011-06-23	104.7	169	493	41.4652	56.8017	47.8983	45.7482	36.6584	117	62	69.5	101	70.5	98.5	67	99.75	68.75	65.75	1	387	1.1	2	33	88888888888888888888	0	8	88888	8	88	8	0	8	88888	8	88	8	0	0	0	0	0	0	6	yes	4	12.1667	4
2206	2	2010-06-01	105.9	169	539	39.0205	53.4528	52.4472	49.5252	37.0785	116	74.5	75.5	97.5	70.5	93.5	65.5	95.5	68	75	0	0	0	2	33	88888888888888888888	0	8	88888	8	88	8	0	8	88888	8	88	8	0	0	0	0	0	0	6	yes	4	12.1667	4
2207	2	2011-06-23	51.9	168	715	26.7819	36.6875	15.2125	29.3111	18.3886	75.5	64.5	65.5	172	127.5	180	120.5	176	124	65	1	387	1.1	1	30	88888888888888888888	0	8	88888	8	88	8	0	8	88888	8	88	8	100	1	0	0	0	0	6	yes	33	67.8333	27.1667
2207	2	2012-06-05	51.75	168	682	27.7567	38.0229	13.7271	26.5257	18.3355	70	68	69	130.5	90	131	89.5	130.75	89.75	68.5	2	735	2	1	30	88888888888888888888	0	8	88888	8	88	8	0	8	88888	8	88	8	100	1	0	0	0	0	6	yes	33	67.8333	27.1667
2207	2	2010-06-01	54.6	168	636	29.5837	40.5256	14.0744	25.7773	19.3452	70.5	62.5	66	139.5	104	166	117.5	152.75	110.75	64.25	0	0	0	1	30	88888888888888888888	0	8	88888	8	88	8	0	8	88888	8	88	8	100	1	0	0	0	0	6	yes	33	67.8333	27.1667
2208	2	2010-06-01	86.2	158.4	661	29.3239	40.1697	46.0303	53.3994	34.3555	106.35	66.5	61	106	79.5	97	69.5	101.5	74.5	63.75	0	0	0	2	25	88888888888888888888	0	8	88888	8	88	8	0	8	88888	8	88	8	0	0	0	1	0	0	7	yes	5.71429	25.8571	5.71429
2208	2	2011-06-15	91.15	158.4	621	31.0706	42.5624	48.5876	53.3051	36.3284	116	72.5	75.5	98	62.5	94.5	64	96.25	63.25	74	1	379	1	2	25	88888888888888888888	0	8	88888	8	88	8	0	8	88888	8	88	8	0	0	0	1	0	0	7	yes	5.71429	25.8571	5.71429
2208	2	2012-06-12	87.25	158.4	676	28.9894	39.7116	47.5384	54.4853	34.774	100	72.5	73	95.5	60	94.5	58.5	95	59.25	72.75	2	742	2	2	25	88888888888888888888	0	8	88888	8	88	8	0	8	88888	8	88	8	0	0	0	1	0	0	7	yes	5.71429	25.8571	5.71429
2209	2	2011-06-15	71.25	165	766	26.6219	36.4683	34.7817	48.8164	26.1708	98.5	69.5	72	122	91	121	83.5	121.5	87.25	70.75	1	379	1	2	29	88888888888888888888	0	8	88888	8	88	8	0	8	88888	8	88	8	0	0	1	0	0	1	7	yes	11.5714	23.2857	11.5714
2209	2	2010-06-01	67.3	165	834	24.7376	33.8872	33.4128	49.6476	24.7199	87	68	72.5	108	73.5	116.5	74.5	112.25	74	70.25	0	0	0	2	29	88888888888888888888	0	8	88888	8	88	8	0	8	88888	8	88	8	0	0	1	0	0	1	7	yes	11.5714	23.2857	11.5714
2209	2	2012-06-12	68.15	165	683	28.5585	39.1212	29.0288	42.5954	25.0321	87	62	61.5	109	69.5	107.5	67.5	108.25	68.5	61.75	2	742	2	2	29	88888888888888888888	0	8	88888	8	88	8	0	8	88888	8	88	8	0	0	1	0	0	1	7	yes	11.5714	23.2857	11.5714
2210	2	2011-06-15	93.95	152.6	599	30.5509	41.8506	52.0994	55.4544	40.3448	124.1	68	70	134	85	126	85.5	130	85.25	69	1	379	1	2	39	88888888888888888888	0	8	88888	8	88	8	0	8	88888	8	88	8	0	0	0	0	0	0	7	yes	11.8571	16	11.8571
2210	2	2010-06-01	88.9	152.6	610	29.698	40.6821	48.2179	54.2383	38.1762	116	89.5	103.5	112	79.5	115	85	113.5	82.25	96.5	0	0	0	2	39	88888888888888888888	0	8	88888	8	88	8	0	8	88888	8	88	8	0	0	0	0	0	0	7	yes	11.8571	16	11.8571
2210	2	2012-06-05	95.6	152.6	516	33.9502	46.5071	49.0929	51.3524	41.0534	124.5	76.5	74.5	108.5	75	106.5	74.5	107.5	74.75	75.5	2	735	2	2	39	88888888888888888888	0	8	88888	8	88	8	0	8	88888	8	88	8	0	0	0	0	0	0	7	yes	11.8571	16	11.8571
2211	2	2012-08-05	49.65	151.7	638	24.8005	33.9733	15.6767	31.5745	21.5749	75.4	69	66	120	82	121.5	73.5	120.75	77.75	67.5	2	796	2.2	2	26	88888888888888888888	0	8	88888	8	88	8	0	8	88888	8	88	8	0	0	0	0	0	0	5	yes	33.4	47.2	17.6
2211	2	2011-06-23	47.95	151.7	651	24.2625	33.2363	14.7137	30.6856	20.8361	74.05	78	85.5	120.5	77.5	116	74.5	118.25	76	81.75	1	387	1.1	2	26	88888888888888888888	0	8	88888	8	88	8	0	8	88888	8	88	8	0	0	0	0	0	0	5	yes	33.4	47.2	17.6
2211	2	2010-06-01	53	151.7	674	24.1275	33.0513	19.9487	37.639	23.0306	81.1	58	65.5	115.5	70	111	73.5	113.25	71.75	61.75	0	0	0	2	26	88888888888888888888	0	8	88888	8	88	8	0	8	88888	8	88	8	0	0	0	0	0	0	5	yes	33.4	47.2	17.6
2212	2	2010-06-01	88	168.7	681	31.4838	43.1284	44.8716	50.9904	30.9209	98.85	62.5	70	117.5	74.5	135.5	81.5	126.5	78	66.25	0	0	0	2	31	88888888888888888888	0	8	88888	8	88	8	0	8	88888	8	88	8	0	0	0	0	0	0
2212	2	2012-06-19	84.4	168.7	674	31.3594	42.9581	41.4419	49.1018	29.656	98	73.5	73.5	129	79	125.5	74	127.25	76.5	73.5	2	749	2.1	2	31	88888888888888888888	0	8	88888	8	88	8	0	8	88888	8	88	8	0	0	0	0	0	0
2212	2	2011-07-14	92.95	168.7	700	31.3763	42.9813	49.9687	53.7587	32.6602	103.05	84	86.5	109.5	69.5	107.5	68	108.5	68.75	85.25	1	408	1.1	2	31	88888888888888888888	0	8	88888	8	88	8	0	8	88888	8	88	8	0	0	0	0	0	0
2213	2	2010-06-03	76.3	156	613	29.2656	40.0899	36.2101	47.4576	31.3527	91.85	64.5	65	102.5	68	91	52.5	96.75	60.25	64.75	0	0	0	2	26	88888888888888888888	0	8	88888	8	88	8	0	8	88888	8	88	8	0	0	0	0	0	0	6	yes	27.5	45.1667	27.5
2213	2	2011-09-01	74.3	156	703	26.4389	36.2177	38.0823	51.2548	30.5309	89	60.5	65	110	80	115.5	73	112.75	76.5	62.75	1	455	1.2	2	26	88888888888888888888	0	8	88888	8	88	8	0	8	88888	8	88	8	0	0	0	0	0	0	6	yes	27.5	45.1667	27.5
2214	2	2011-08-31	88.7	157.5	508	35.1985	48.2171	40.4829	45.6403	35.7571	101.25	71.5	72	125	80	120	79	122.5	79.5	71.75	1	442	1.2	2	29	88888888888888888888	0	8	88888	8	88	8	0	8	88888	8	88	8	0	0	0	0	0	0	5	yes	35.4	64.2	22.6
2214	2	2010-06-15	83.7	157.5	546	32.953	45.1411	38.5589	46.0679	33.7415	102.45	71	71	99.5	65	113.5	66	106.5	65.5	71	0	0	0	2	29	88888888888888888888	0	8	88888	8	88	8	0	8	88888	8	88	8	0	0	0	0	0	0	5	yes	35.4	64.2	22.6
2215	2	2010-06-15	61.3	183.3	680	32.8405	44.9871	16.3129	26.6117	18.2446	69.55	69	65.5	123.5	73	126	76	124.75	74.5	67.25	0	0	0	2	26	88888888888888888888	0	8	88888	8	88	8	0	8	88888	8	88	8	0	0	0	0	0	0	7	yes	18.1429	37	14.4286
2215	2	2011-06-23	58.25	183.3	678	32.6202	44.6852	13.5648	23.2872	17.3369	70.5	86	85.5	115	77.5	115.5	77.5	115.25	77.5	85.75	1	373	1	2	26	88888888888888888888	0	8	88888	8	88	8	0	8	88888	8	88	8	0	0	0	0	0	0	7	yes	18.1429	37	14.4286
2216	2	2010-06-15	61.4	161.5	636	28.4989	39.0396	22.3604	36.4176	23.5409	80.45	88.5	90	118.5	74.5	105.5	72.5	112	73.5	89.25	0	0	0	2	25	88888888888888888888	0	8	88888	8	88	8	0	8	88888	8	88	8	0	0	0	0	0	0	7	yes	13.2857	22.2857	13.2857
2216	2	2011-06-23	73.1	161.5	600	30.9084	42.3402	30.7598	42.079	28.0267	94	81	84.5	116.5	85.5	125.5	84.5	121	85	82.75	1	373	1	2	25	88888888888888888888	0	8	88888	8	88	8	0	8	88888	8	88	8	0	0	0	0	0	0	7	yes	13.2857	22.2857	13.2857
2216	2	2012-06-12	71.6	161.5	577	31.6605	43.3705	28.2295	39.4267	27.4516	88	85	86.5	113	71.5	108.5	68.5	110.75	70	85.75	2	728	2	2	25	88888888888888888888	0	8	88888	8	88	8	0	8	88888	8	88	8	0	0	0	0	0	0	7	yes	13.2857	22.2857	13.2857
2217	2	2011-06-23	73.25	165.1	723	27.9345	38.2664	34.9836	47.7591	26.8728	106	62	60	132	89.5	141.5	81.5	136.75	85.5	61	1	373	1	2	43	88888888888888888888	0	8	88888	8	88	8	0	8	88888	8	88	8	0	0	0	0	0	0	7	yes	45.2857	76.1429	45.2857
2217	2	2010-06-15	76.8	165.1	653	30.3723	41.6059	35.1941	45.8256	28.1752	103.45	63	61	128.5	82.5	145.5	88	137	85.25	62	0	0	0	2	43	88888888888888888888	0	8	88888	8	88	8	0	8	88888	8	88	8	0	0	0	0	0	0	7	yes	45.2857	76.1429	45.2857
2217	2	2012-06-12	71.25	165.1	698	28.44	38.9589	32.2911	45.3209	26.1391	108	82	84	120	68.5	110	67.5	115	68	83	2	728	2	2	43	88888888888888888888	0	8	88888	8	88	8	0	8	88888	8	88	8	0	0	0	0	0	0	7	yes	45.2857	76.1429	45.2857
2218	2	2010-06-17	83.6	173.1	505	40.1442	54.992	28.608	34.2201	27.9005	105.25	73.5	67.5	130	73	122	71.5	126	72.25	70.5	0	0	0	1	43	88888888888888888888	0	8	88888	8	88	8	0	8	88888	8	88	8	100	0	0	0	0	0	6	yes	35	53.6667	26
2218	2	2012-06-12	80.15	173.1	521	38.8656	53.2406	26.9094	33.5738	26.7491	108	64.5	67.5	119.5	68.5	117.5	69.5	118.5	69	66	2	726	2	1	43	88888888888888888888	0	8	88888	8	88	8	0	8	88888	8	88	8	100	0	0	0	0	0	6	yes	35	53.6667	26
2218	2	2011-06-30	79.25	173.1	557	36.8529	50.4834	28.7666	36.2986	26.4487	106.75	62	63	121.5	72.5	119.5	68	120.5	70.25	62.5	1	378	1	1	43	88888888888888888888	0	8	88888	8	88	8	0	8	88888	8	88	8	100	0	0	0	0	0	6	yes	35	53.6667	26
2219	2	2012-06-05	75.25	155.2	492	33.9592	46.5194	28.7306	38.1802	31.2409	101	58	56.5	147	86	150.5	83.5	148.75	84.75	57.25	2	719	2	2	43	88888888888888888888	0	8	88888	8	88	8	0	8	88888	8	88	8	0	1	0	0	0	0	6	yes	5.16667	10.3333	5.16667
2219	2	2010-06-17	81	155.2	488	34.7248	47.5682	33.4318	41.2738	33.628	102.9	68.5	69.5	164.5	89.5	145	88	154.75	88.75	69	0	0	0	2	43	88888888888888888888	0	8	88888	8	88	8	0	8	88888	8	88	8	0	1	0	0	0	0	6	yes	5.16667	10.3333	5.16667
2219	2	2011-06-30	74.85	155.2	543	31.5385	43.2034	31.6466	42.28	31.0748	98.5	56.5	54.5	168	96	160	89	164	92.5	55.5	1	378	1	2	43	88888888888888888888	0	8	88888	8	88	8	0	8	88888	8	88	8	0	1	0	0	0	0	6	yes	5.16667	10.3333	5.16667
2220	2	2012-06-05	121.9	168.1	494	42.7547	58.5681	63.3319	51.9539	43.1388	125	61.5	62	137	83.5	143.5	85	140.25	84.25	61.75	2	719	2	2	43	88888888888888888888	0	8	88888	8	88	8	0	8	88888	8	88	8	0	0	0	0	0	0	5	yes	0	7.4	0
2220	2	2010-06-17	133.4	168.1	458	46.1993	63.2867	70.1133	52.5587	47.2085	128.55	81.5	85	133	89	124	82.5	128.5	85.75	83.25	0	0	0	2	43	88888888888888888888	0	8	88888	8	88	8	0	8	88888	8	88	8	0	0	0	0	0	0	5	yes	0	7.4	0
2220	2	2011-06-30	126.8	168.1	598	38.0769	52.1602	74.6398	58.8642	44.8729	130.5	75.5	64	118	71	122.5	78	120.25	74.5	69.75	1	378	1	2	43	88888888888888888888	0	8	88888	8	88	8	0	8	88888	8	88	8	0	0	0	0	0	0	5	yes	0	7.4	0
2221	2	2010-06-17	50	158.2	800	22.3551	30.6235	19.3765	38.753	19.9782	75.3	70.5	63.5	97	60	82.5	47	89.75	53.5	67	0	0	0	2	28	88888888888888888888	0	8	88888	8	88	8	0	8	88888	8	88	8	0	0	0	0	0	0	6	yes	11.6667	18.3333	11.5
2222	2	2013-06-04	66.8	166.2	569	32.8657	45.0215	21.7785	32.6025	24.1832	85.5	57	61.5	176	114	168.5	106.5	172.25	110.25	59.25	2	1076	2.9	1	32	88888888888888888888	0	8	88888	8	88	8	0	8	88888	8	88	8	100	1	0	0	0	0	5	yes	19.4	41.6	14.8
2222	2	2011-07-14	67.3	166.2	607	31.4005	43.0143	24.2857	36.0857	24.3642	82	55.5	53.5	216.5	125	207	124.5	211.75	124.75	54.5	1	385	1.1	1	32	88888888888888888888	0	8	88888	8	88	8	0	8	88888	8	88	8	100	1	0	0	0	0	5	yes	19.4	41.6	14.8
2222	2	2010-06-24	64.2	166.2	565	32.852	45.0028	19.1972	29.9022	23.242	78	55	57	212	125	191.5	118	201.75	121.5	56	0	0	0	1	32	88888888888888888888	0	8	88888	8	88	8	0	8	88888	8	88	8	100	1	0	0	0	0	5	yes	19.4	41.6	14.8
2223	2	2010-06-24	62.6	166.1	559	32.9379	45.1204	17.4796	27.9227	22.69	79	59.5	52.5	117	76	108	60.5	112.5	68.25	56	0	0	0	1	28	88888888888888888888	0	8	88888	8	88	8	0	8	88888	8	88	8	100	0	0	0	0	0	7	yes	18.5714	61.1429	14.5714
2223	2	2011-07-14	61.7	166.1	594	31.3442	42.9372	18.7628	30.4097	22.3638	78.25	55.5	57.5	125.5	80	123.5	76	124.5	78	56.5	1	385	1.1	1	28	88888888888888888888	0	8	88888	8	88	8	0	8	88888	8	88	8	100	0	0	0	0	0	7	yes	18.5714	61.1429	14.5714
2223	2	2012-06-19	61.95	166.1	540	33.7744	46.2662	15.6838	25.3168	22.4544	83	58.5	62	111.5	61	107	64.5	109.25	62.75	60.25	2	726	2	1	28	88888888888888888888	0	8	88888	8	88	8	0	8	88888	8	88	8	100	0	0	0	0	0	7	yes	18.5714	61.1429	14.5714
2224	2	2012-06-19	59.4	172.5	618	32.0031	43.8399	15.5601	26.1955	19.9622	75	57.5	55.5	124.5	78.5	119.5	72	122	75.25	56.5	2	726	2	1	31	88888888888888888888	0	8	88888	8	88	8	0	8	88888	8	88	8	100	0	0	1	0	0	6	yes	27.3333	54.1667	2.83333
2224	2	2010-06-24	61.6	172.5	603	32.837	44.9821	16.6179	26.9771	20.7015	77.9	56.5	58.5	122.5	78	120	76.5	121.25	77.25	57.5	0	0	0	1	31	88888888888888888888	0	8	88888	8	88	8	0	8	88888	8	88	8	100	0	0	1	0	0	6	yes	27.3333	54.1667	2.83333
2224	2	2011-07-14	62.7	172.5	630	31.8482	43.6276	19.0724	30.4185	21.0712	80.5	49.5	51	139	83.5	133.5	81.5	136.25	82.5	50.25	1	385	1.1	1	31	88888888888888888888	0	8	88888	8	88	8	0	8	88888	8	88	8	100	0	0	1	0	0	6	yes	27.3333	54.1667	2.83333
2225	2	2010-07-06	64.6	153	569	28.877	39.5576	25.0424	38.7654	27.5962	82.5	52	54	133	91	133.5	87	133.25	89	53	0	0	0	2	30	88888888888888888888	0	8	88888	8	88	8	0	8	88888	8	88	8	0	0	0	0	0	0	7	yes	5.71429	11.5714	5.71429
2225	2	2011-07-14	65	153	563	29.1429	39.9218	25.0782	38.5818	27.7671	80.25	56	62	133	85.5	130	85	131.5	85.25	59	1	373	1	2	30	88888888888888888888	0	8	88888	8	88	8	0	8	88888	8	88	8	0	0	0	0	0	0	7	yes	5.71429	11.5714	5.71429
2225	2	2012-06-26	66.05	153	592	28.1897	38.6161	27.4339	41.5351	28.2156	84.7	45.5	47.5	139	95.5	140.5	88.5	139.75	92	46.5	2	721	2	2	30	88888888888888888888	0	8	88888	8	88	8	0	8	88888	8	88	8	0	0	0	0	0	0	7	yes	5.71429	11.5714	5.71429
2226	2	2011-07-21	83.95	161.2	675	29.3846	40.2528	43.6972	52.0514	32.3066	116.25	76.5	77	111.5	76.5	117	77.5	114.25	77	76.75	1	380	1	2	37	88888888888888888888	0	8	88888	8	88	8	0	8	88888	8	88	8	0	0	0	0	0	0	7	yes	12.4286	36.2857	12.4286
2226	2	2010-07-06	79.6	161.2	732	27.4098	37.5477	42.0523	52.8296	30.6325	108.75	80	81	98.5	64	103	72.5	100.75	68.25	80.5	0	0	0	2	37	88888888888888888888	0	8	88888	8	88	8	0	8	88888	8	88	8	0	0	0	0	0	0	7	yes	12.4286	36.2857	12.4286
2227	2	2012-06-19	80.2	157.5	470	36.4191	49.8891	30.3109	37.7941	32.3306	92	86.5	85.5	118	75.5	116.5	73.5	117.25	74.5	86	2	714	2	2	40	88888888888888888888	0	8	88888	8	88	8	0	8	88888	8	88	8	0	0	0	0	0	0	6	yes	2.66667	15.8333	2.66667
2227	2	2010-07-06	72.6	157.5	453	36.7078	50.2847	22.3153	30.7373	29.2668	84.5	71	62	120	80.5	142.5	93.5	131.25	87	66.5	0	0	0	2	40	88888888888888888888	0	8	88888	8	88	8	0	8	88888	8	88	8	0	0	0	0	0	0	6	yes	2.66667	15.8333	2.66667
2227	2	2011-07-21	72.35	157.5	512	33.4149	45.7738	26.5762	36.7328	29.166	85.25	79.5	69.5	132.5	85	121	80	126.75	82.5	74.5	1	380	1	2	40	88888888888888888888	0	8	88888	8	88	8	0	8	88888	8	88	8	0	0	0	0	0	0	6	yes	2.66667	15.8333	2.66667
2228	2	2010-07-06	69.4	161	587	30.9059	42.3368	27.0632	38.996	26.7737	90	65.5	67	105	71.5	109	71	107	71.25	66.25	0	0	0	2	38	88888888888888888888	0	8	88888	8	88	8	0	8	88888	8	88	8	0	0	0	0	0	0	6	yes	10.8333	34	8.66667
2228	2	2011-07-14	69.25	161	596	30.5459	41.8437	27.4063	39.5759	26.7158	91.75	80.5	87	105	74.5	106.5	78.5	105.75	76.5	83.75	1	373	1	2	38	88888888888888888888	0	8	88888	8	88	8	0	8	88888	8	88	8	0	0	0	0	0	0	6	yes	10.8333	34	8.66667
2228	2	2012-06-19	69.5	161	570	31.5978	43.2846	26.2154	37.72	26.8122	91	81	79	116	71.5	112.5	67	114.25	69.25	80	2	714	2	2	38	88888888888888888888	0	8	88888	8	88	8	0	8	88888	8	88	8	0	0	0	0	0	0	6	yes	10.8333	34	8.66667
2229	2	2010-07-06	48.1	156.5	964	19.1265	26.2006	21.8994	45.5288	19.6389	76.5	113	112.5	129.5	94.5	132.5	96	131	95.25	112.75	0	0	0	1	36	88888888888888888888	0	8	88888	8	88	8	0	8	88888	8	88	8	100	1	0	0	0	0	6	yes	3	14.1667	1.33333
2229	2	2012-06-26	51.05	156.5	861	21.0059	28.7752	22.2748	43.6334	20.8433	84	74.5	65	170	110.5	166	108	168	109.25	69.75	2	721	2	1	36	88888888888888888888	0	8	88888	8	88	8	0	8	88888	8	88	8	100	1	0	0	0	0	6	yes	3	14.1667	1.33333
2229	2	2011-07-14	47.45	156.5	862	20.6207	28.2476	19.2024	40.4688	19.3735	77.75	77	82.5	111	73	112	76	111.5	74.5	79.75	1	373	1	1	36	88888888888888888888	0	8	88888	8	88	8	0	8	88888	8	88	8	100	1	0	0	0	0	6	yes	3	14.1667	1.33333
2230	2	2010-07-06	96.9	162.5	576	34.4466	47.1871	49.7129	51.3033	36.6959	114.55	69.5	70	130.5	86.5	130	98	130.25	92.25	69.75	0	0	0	2	42	88888888888888888888	0	8	88888	8	88	8	0	8	88888	8	88	8	0	1	0	0	0	0	7	yes	13.4286	26.4286	12.7143
2230	2	2011-07-14	93.7	162.5	550	35.2588	48.2997	45.4003	48.4528	35.484	105.5	62.5	65.5	118.5	76.5	106	72	112.25	74.25	64	1	373	1	2	42	88888888888888888888	0	8	88888	8	88	8	0	8	88888	8	88	8	0	1	0	0	0	0	7	yes	13.4286	26.4286	12.7143
2230	2	2012-06-19	94.15	162.5	609	32.893	45.059	49.091	52.1413	35.6544	122	102	110	118	85.5	129.5	87.5	123.75	86.5	106	2	714	2	2	42	88888888888888888888	0	8	88888	8	88	8	0	8	88888	8	88	8	0	1	0	0	0	0	7	yes	13.4286	26.4286	12.7143
2231	2	2010-07-06	52.4	165	907	21.9314	30.043	22.357	42.6661	19.247	73.75	74.5	73	102	64.5	96.5	63.5	99.25	64	73.75	0	0	0	2	27	88888888888888888888	0	8	88888	8	88	8	0	8	88888	8	88	8	0	0	0	0	0	0	5	yes	7.6	15.2	7.6
2232	2	2011-07-14	52.15	172	783	25.9301	35.5207	16.6293	31.8875	17.6278	50.5	46	50	110	76	105	71	107.5	73.5	48	1	373	1	1	34	88888888888888888888	0	8	88888	8	88	8	0	8	88888	8	88	8	100	0	0	0	0	0	4	yes	35	48.75	20.5
2232	2	2010-07-06	52.3	172	746	26.9153	36.8703	15.4297	29.5022	17.6785	70	52.5	57	113	71.5	107.5	63	110.25	67.25	54.75	0	0	0	1	34	88888888888888888888	0	8	88888	8	88	8	0	8	88888	8	88	8	100	0	0	0	0	0	4	yes	35	48.75	20.5
2232	2	2012-06-19	54.3	172	731	27.5309	37.7135	16.5865	30.546	18.3545	75	55.5	54.5	110.5	74	109.5	62.5	110	68.25	55	2	714	2	1	34	88888888888888888888	0	8	88888	8	88	8	0	8	88888	8	88	8	100	0	0	0	0	0	4	yes	35	48.75	20.5
2233	2	2011-10-13	60.15	158.5	677	26.3566	36.1049	24.0451	39.9752	23.9429	86.25	69	69.5	101	74	97.5	69	99.25	71.5	69.25	1	464	1.3	2	34	88888888888888888888	0	8	88888	8	88	8	0	8	88888	8	88	8	0	0	0	0	0	0	7	yes	22.2857	35.1429	22.2857
2233	2	2010-07-06	58.1	158.5	651	26.9254	36.8842	21.2158	36.5161	23.1269	83.9	67.5	71.5	118.5	83	128	85.5	123.25	84.25	69.5	0	0	0	2	34	88888888888888888888	0	8	88888	8	88	8	0	8	88888	8	88	8	0	0	0	0	0	0	7	yes	22.2857	35.1429	22.2857
2234	2	2011-07-21	86.8	163.7	569	34.1154	46.7334	40.0666	46.1597	32.3909	100.25	65.5	68	105	71.5	101	66	103	68.75	66.75	1	373	1	2	33	88888888888888888888	0	8	88888	8	88	8	0	8	88888	8	88	8	0	0	0	0	0	0
2234	2	2012-06-20	89.85	163.7	555	35.0266	47.9817	41.8683	46.598	33.529	101.7	71.5	67	127.5	96	120.5	81.5	124	88.75	69.25	2	708	1.9	2	33	88888888888888888888	0	8	88888	8	88	8	0	8	88888	8	88	8	0	0	0	0	0	0
2234	2	2010-07-13	87.9	163.7	599	33.0003	45.2058	42.6942	48.5713	32.8013	103	69	72	125	87	108.5	82.5	116.75	84.75	70.5	0	0	0	2	33	88888888888888888888	0	8	88888	8	88	8	0	8	88888	8	88	8	0	0	0	0	0	0
2235	2	2011-07-21	116.65	157.5	567	35.2776	48.3254	68.3246	58.5723	47.0244	132.25	77.5	77	100	69	99.5	68.5	99.75	68.75	77.25	1	373	1	2	35	88888888888888888888	0	8	88888	8	88	8	0	8	88888	8	88	8	0	0	0	0	0	0	7	yes	20.8571	28	20
2235	2	2012-06-06	118.95	157.5	544	36.4588	49.9436	69.0064	58.013	47.9516	133.5	77.5	77	111.5	85	109	79	110.25	82	77.25	2	694	1.9	2	35	88888888888888888888	0	8	88888	8	88	8	0	8	88888	8	88	8	0	0	0	0	0	0	7	yes	20.8571	28	20
2235	2	2010-07-13	111.4	157.5	558	35.1338	48.1285	63.2715	56.7967	44.908	132	74	72.5	103	70	107	73.5	105	71.75	73.25	0	0	0	2	35	88888888888888888888	0	8	88888	8	88	8	0	8	88888	8	88	8	0	0	0	0	0	0	7	yes	20.8571	28	20
2236	2	2010-07-13	76.1	154	680	26.7477	36.6407	39.4593	51.8519	32.088	102.4	85	83	100	71	98	65.5	99	68.25	84	0	0	0	2	37	88888888888888888888	0	8	88888	8	88	8	0	8	88888	8	88	8	0	0	0	0	0	0
2236	2	2012-06-26	76.45	154	656	27.4426	37.5926	38.8574	50.8272	32.2356	104.3	64.5	64	130	89.5	128	84.5	129	87	64.25	2	714	2	2	37	88888888888888888888	0	8	88888	8	88	8	0	8	88888	8	88	8	0	0	0	0	0	0
2236	2	2011-07-21	75.75	154	627	28.2409	38.6861	37.0639	48.9292	31.9405	103.75	68.5	69	122	81.5	126.5	80.5	124.25	81	68.75	1	373	1	2	37	88888888888888888888	0	8	88888	8	88	8	0	8	88888	8	88	8	0	0	0	0	0	0
2237	2	2011-07-21	73.2	163.5	565	32.9089	45.0807	28.1193	38.4144	27.3827	94.25	66.5	79	115.5	76.5	109	76.5	112.25	76.5	72.75	1	373	1	2	38	88888888888888888888	0	8	88888	8	88	8	0	8	88888	8	88	8	0	0	0	0	0	0	7	yes	22.7143	29.8571	22.7143
2237	2	2010-07-13	75.1	163.5	614	31.1373	42.6539	32.4461	43.2039	28.0934	91.85	64	64	125.5	80.5	112.5	74	119	77.25	64	0	0	0	2	38	88888888888888888888	0	8	88888	8	88	8	0	8	88888	8	88	8	0	0	0	0	0	0	7	yes	22.7143	29.8571	22.7143
2237	2	2012-08-28	76	163.5	535	34.5548	47.3354	28.6646	37.7166	28.4301	97	57	60	128.5	77.5	128.5	76.5	128.5	77	58.5	2	777	2.1	2	38	88888888888888888888	0	8	88888	8	88	8	0	8	88888	8	88	8	0	0	0	0	0	0	7	yes	22.7143	29.8571	22.7143
2238	2	2010-07-15	55.5	165.5	580	31.1458	42.6655	12.8345	23.1252	20.2627	72.05	73.5	74	114.5	74.5	116	74	115.25	74.25	73.75	0	0	0	1	39														100	0	0	0	0	0	6	yes	53.5	68.3333	44.5
2238	2	2011-07-21	55.55	165.5	583	31.0248	42.4997	13.0503	23.4928	20.2809	74.5	60.5	63	120	77.5	120.5	70	120.25	73.75	61.75	1	371	1	1	39														100	0	0	0	0	0	6	yes	53.5	68.3333	44.5
2238	2	2012-06-19	53.7	165.5	600	30.1558	41.3093	12.3907	23.0739	19.6055	71	71.5	76	117.5	72.5	110.5	69.5	114	71	73.75	2	705	1.9	1	39														100	0	0	0	0	0	6	yes	53.5	68.3333	44.5
2239	2	2010-07-13	54	159.8	601	28.5474	39.1061	14.8939	27.5813	21.1466	73	60	63.5	85	52.5	109.5	59.5	97.25	56	61.75	0	0	0	1	25	88888888888888888888	0	8	88888	8	88	8	0	8	88888	8	88	8	100	0	0	0	0	0	7	yes	21	46.5714	16.7143
2239	2	2012-06-26	47	159.8	615	27.3674	37.4896	9.5104	20.2349	18.4054	69	60.5	64.5	109	67	106.5	64	107.75	65.5	62.5	2	714	2	1	25	88888888888888888888	0	8	88888	8	88	8	0	8	88888	8	88	8	100	0	0	0	0	0	7	yes	21	46.5714	16.7143
2239	2	2011-07-21	52.1	159.8	618	27.7577	38.0242	14.0758	27.0168	20.4025	72	67.5	71.5	115	73	114.5	69.5	114.75	71.25	69.5	1	373	1	1	25	88888888888888888888	0	8	88888	8	88	8	0	8	88888	8	88	8	100	0	0	0	0	0	7	yes	21	46.5714	16.7143
2240	2	2011-07-21	52.5	168.8	726	26.7225	36.6062	15.8938	30.2739	18.4253	74	74	70.5	142	86.5	138.5	83	140.25	84.75	72.25	1	373	1	1	42	88888888888888888888	0	8	88888	8	88	8	0	8	88888	8	88	8	100	0	0	1	0	0	7	yes	50.4286	116	19.5714
2240	2	2010-07-13	49.6	168.8	746	25.8962	35.4742	14.1258	28.4794	17.4075	76	49	61	124.5	70	141	79.5	132.75	74.75	55	0	0	0	1	42	88888888888888888888	0	8	88888	8	88	8	0	8	88888	8	88	8	100	0	0	1	0	0	7	yes	50.4286	116	19.5714
2241	2	2012-06-26	52.1	158.5	813	22.3603	30.6305	21.4695	41.2083	20.7386	83	59	60.5	119	81	112.5	78	115.75	79.5	59.75	2	714	2	2	34	88888888888888888888	0	8	88888	8	88	8	0	8	88888	8	88	8	0	0	0	0	0	0	5	yes	24.8	33.6	24.8
2241	2	2010-07-13	50.9	158.5	862	21.334	29.2246	21.6754	42.5843	20.2609	73.45	90	93	89	61.5	99	71	94	66.25	91.5	0	0	0	2	34	88888888888888888888	0	8	88888	8	88	8	0	8	88888	8	88	8	0	0	0	0	0	0	5	yes	24.8	33.6	24.8
2241	2	2011-07-21	49.15	158.5	870	21.0254	28.8019	20.3481	41.4	19.5643	77.25	74	77.5	94	68	94.5	65.5	94.25	66.75	75.75	1	373	1	2	34	88888888888888888888	0	8	88888	8	88	8	0	8	88888	8	88	8	0	0	0	0	0	0	5	yes	24.8	33.6	24.8
2242	2	2010-07-13	54.4	149	622	25.0657	34.3366	20.0634	36.8812	24.5034	75.75	49.5	57	131.5	81	120	77	125.75	79	53.25	0	0	0	2	35	88888888888888888888	0	8	88888	8	88	8	0	8	88888	8	88	8	0	0	0	0	0	0	6	yes	7.5	27.5	7.5
2243	2	2011-07-21	82.3	164.5	563	34.1805	46.8225	35.4775	43.1075	30.4136	101.25	68	66	122	79	118.5	81.5	120.25	80.25	67	1	373	1	2	30	88888888888888888888	0	8	88888	8	88	8	0	8	88888	8	88	8	0	0	0	0	0	0	7	yes	7.85714	27.8571	7.85714
2243	2	2010-07-13	78.8	164.5	600	32.3056	44.2543	34.5457	43.8398	29.1202	95.75	61.5	67	118.5	70	116.5	69.5	117.5	69.75	64.25	0	0	0	2	30	88888888888888888888	0	8	88888	8	88	8	0	8	88888	8	88	8	0	0	0	0	0	0	7	yes	7.85714	27.8571	7.85714
2243	2	2012-06-26	73.7	164.5	617	31.1672	42.6948	31.0052	42.0694	27.2355	95	61.5	64.5	127	77.5	121.5	74	124.25	75.75	63	2	714	2	2	30	88888888888888888888	0	8	88888	8	88	8	0	8	88888	8	88	8	0	0	0	0	0	0	7	yes	7.85714	27.8571	7.85714
2244	2	2011-07-28	49.65	166.5	649	28.2426	38.6885	10.9615	22.0776	17.9098	71.25	54.5	56	121.5	71	117	70	119.25	70.5	55.25	1	373	1	1	41	88888888888888888888	0	8	88888	8	88	8	0	8	88888	8	88	8	100	0	0	0	0	0	6	yes	42	82.8333	17.8333
2244	2	2012-07-10	49.15	166.5	666	27.6293	37.8484	11.3016	22.9942	17.7294	73	55	53.5	127.5	73.5	119.5	73	123.5	73.25	54.25	2	721	2	1	41	88888888888888888888	0	8	88888	8	88	8	0	8	88888	8	88	8	100	0	0	0	0	0	6	yes	42	82.8333	17.8333
2244	2	2010-07-20	51.3	166.5	566	31.6473	43.3525	7.94747	15.4921	18.505	68.45	54	55.5	96.5	52.5	110.5	59.5	103.5	56	54.75	0	0	0	1	41	88888888888888888888	0	8	88888	8	88	8	0	8	88888	8	88	8	100	0	0	0	0	0	6	yes	42	82.8333	17.8333
2245	2	2010-07-22	45.8	151	755	21.3862	29.2962	16.5038	36.0346	20.0868	68.75	86	80.5	91	47.5	91	49	91	48.25	83.25	0	0	0	2	25	88888888888888888888	0	8	88888	8	88	8	0	8	88888	8	88	8	0	0	0	0	0	0	7	yes	19.2857	33.7143	15.8571
2246	2	2010-07-22	80.3	170.1	516	38.1353	52.2401	28.0599	34.9439	27.7528	99.05	65	65.5	136	85.5	137.5	88	136.75	86.75	65.25	0	0	0	1	30	88888888888888888888	0	8	88888	8	88	8	0	8	88888	8	88	8	100	0	0	0	0	0	8	yes	13.375	19.25	13.375
2246	2	2011-07-28	82.6	170.1	564	35.8863	49.1594	33.4406	40.485	28.5477	99.75	61	60	163	101.5	173	94.5	168	98	60.5	1	371	1	1	30	88888888888888888888	0	8	88888	8	88	8	0	8	88888	8	88	8	100	0	0	0	0	0	8	yes	13.375	19.25	13.375
2246	2	2012-08-07	80.45	170.1	538	36.962	50.6329	29.8171	37.0628	27.8047	100.75	58	60.5	171	107	145	102	158	104.5	59.25	2	747	2	1	30	88888888888888888888	0	8	88888	8	88	8	0	8	88888	8	88	8	100	0	0	0	0	0	8	yes	13.375	19.25	13.375
2247	2	2011-07-21	112.65	160.5	522	37.7899	51.767	60.883	54.0462	43.7302	117	64	63	128.5	72	121	64	124.75	68	63.5	1	366	1	2	35	88888888888888888888	0	8	88888	8	88	8	0	8	88888	8	88	8	0	0	0	0	0	0	7	yes	2.42857	5.28571	2.42857
2247	2	2012-07-10	111.2	160.5	518	37.8467	51.8447	59.3553	53.377	43.1673	119.5	56.5	59	153.5	88	145	82.5	149.25	85.25	57.75	2	721	2	2	35	88888888888888888888	0	8	88888	8	88	8	0	8	88888	8	88	8	0	0	0	0	0	0	7	yes	2.42857	5.28571	2.42857
2247	2	2010-07-20	111.2	160.5	542	36.706	50.2822	60.9178	54.7822	43.1673	120.5	83	84	128.5	89	122.5	86.5	125.5	87.75	83.5	0	0	0	2	35	88888888888888888888	0	8	88888	8	88	8	0	8	88888	8	88	8	0	0	0	0	0	0	7	yes	2.42857	5.28571	2.42857
2248	2	2012-06-26	99.9	165.5	589	35.0788	48.0532	51.8468	51.8987	36.4728	116	75.5	78.5	105.5	79	108	81	106.75	80	77	2	707	1.9	2	37	88888888888888888888	0	8	88888	8	88	8	0	8	88888	8	88	8	0	0	0	0	0	0	6	yes	2.16667	2.5	2.16667
2248	2	2010-07-20	91	165.5	638	32.3655	44.3363	46.6637	51.2788	33.2235	109.6	82.5	80.5	108.5	83.5	116	84	112.25	83.75	81.5	0	0	0	2	37	88888888888888888888	0	8	88888	8	88	8	0	8	88888	8	88	8	0	0	0	0	0	0	6	yes	2.16667	2.5	2.16667
2248	2	2011-07-21	96.35	165.5	606	34.0587	46.6558	49.6942	51.5767	35.1768	116.5	70.5	71.5	116	83.5	115	83	115.5	83.25	71	1	366	1	2	37	88888888888888888888	0	8	88888	8	88	8	0	8	88888	8	88	8	0	0	0	0	0	0	6	yes	2.16667	2.5	2.16667
2249	2	2010-07-20	66.3	150.3	604	27.1047	37.1298	29.1702	43.9974	29.3492	80.3	55	61.5	138.5	85.5	133	86.5	135.75	86	58.25	0	0	0	2	29	88888888888888888888	0	8	88888	8	88	8	0	8	88888	8	88	8	0	0	0	0	0	0	7	yes	14.2857	25.8571	12.4286
2249	2	2012-06-26	62.8	150.3	628	26.0248	35.6504	27.1496	43.2318	27.7998	85.5	54	56	153.5	85	137	78.5	145.25	81.75	55	2	707	1.9	2	29	88888888888888888888	0	8	88888	8	88	8	0	8	88888	8	88	8	0	0	0	0	0	0	7	yes	14.2857	25.8571	12.4286
2249	2	2011-07-21	64.3	150.3	609	26.7517	36.6461	27.6539	43.0076	28.4638	89.25	69.5	57.5	182	107.5	165	95	173.5	101.25	63.5	1	366	1	2	29	88888888888888888888	0	8	88888	8	88	8	0	8	88888	8	88	8	0	0	0	0	0	0	7	yes	14.2857	25.8571	12.4286
2250	2	2012-07-10	80.35	156	570	31.2098	42.7532	37.5968	46.7913	33.0169	104.55	56.5	58	129	82.5	118	83.5	123.5	83	57.25	2	721	2	2	40	88888888888888888888	0	8	88888	8	88	8	0	8	88888	8	88	8	0	1	0	0	0	0	8	yes	3.875	6.75	3.875
2250	2	2010-07-20	77.2	156	568	30.9821	42.4413	34.7587	45.0242	31.7226	99.25	68.5	68	173	103	187	103	180	103	68.25	0	0	0	2	40	88888888888888888888	0	8	88888	8	88	8	0	8	88888	8	88	8	0	1	0	0	0	0	8	yes	3.875	6.75	3.875
2250	2	2011-07-28	79.4	156	534	32.6086	44.6694	34.7306	43.7414	32.6266	95.75	77	71.5	181.5	105	163.5	104	172.5	104.5	74.25	1	373	1	2	40	88888888888888888888	0	8	88888	8	88	8	0	8	88888	8	88	8	0	1	0	0	0	0	8	yes	3.875	6.75	3.875
2251	2	2010-07-20	94	165	656	31.9158	43.7203	50.2797	53.4891	34.5271	97.2	86.5	87.5	154.5	102.5	146.5	103	150.5	102.75	87	0	0	0	2	39	88888888888888888888	0	8	88888	8	88	8	0	8	88888	8	88	8	0	1	0	0	0	0	6	yes	0	4	0
2251	2	2011-07-21	92.45	165	677	31.0986	42.6008	49.8492	53.9202	33.9578	101.25	64	70	135.5	90	134	87.5	134.75	88.75	67	1	366	1	2	39	88888888888888888888	0	8	88888	8	88	8	0	8	88888	8	88	8	0	1	0	0	0	0	6	yes	0	4	0
2251	2	2012-07-10	95.85	165	610	33.7164	46.1868	49.6632	51.8134	35.2066	97	77.5	76.5	152	98.5	143	95	147.5	96.75	77	2	721	2	2	39	88888888888888888888	0	8	88888	8	88	8	0	8	88888	8	88	8	0	1	0	0	0	0	6	yes	0	4	0
2252	2	2012-05-03	93	179	510	42.8646	58.7186	34.2814	36.8617	29.0253	90.5	75.5	74	129	70	129.5	66.5	129.25	68.25	74.75	1	653	1.8	1	28	88888888888888888888	0	8	88888	8	88	8	0	8	88888	8	88	8	100	0	0	0	0	0	7	yes	48.4286	70	30.7143
2252	2	2010-07-20	94	179	529	41.7927	57.2503	36.7497	39.0954	29.3374	92.5	67.5	63.5	127.5	64.5	123	58.5	125.25	61.5	65.5	0	0	0	1	28	88888888888888888888	0	8	88888	8	88	8	0	8	88888	8	88	8	100	0	0	0	0	0	7	yes	48.4286	70	30.7143
2253	2	2010-07-20	87.9	163	598	32.8409	44.9876	42.9124	48.8196	33.0837	98.25	87.5	76.5	135.5	76.5	110	72	122.75	74.25	82	0	0	0	2	25	88888888888888888888	0	8	88888	8	88	8	0	8	88888	8	88	8	0	0	0	0	0	0	4	yes	15	30.25	11.75
2253	2	2012-08-07	90.55	163	524	36.3481	49.792	40.758	45.0116	34.0811	108.5	64.5	65.5	130	64.5	122	63.5	126	64	65	2	749	2.1	2	25	88888888888888888888	0	8	88888	8	88	8	0	8	88888	8	88	8	0	0	0	0	0	0	4	yes	15	30.25	11.75
2253	2	2011-08-11	98.45	163	527	36.9649	50.6369	47.8131	48.5659	37.0545	108.5	58	66	129	69	116	61	122.5	65	62	1	387	1.1	2	25	88888888888888888888	0	8	88888	8	88	8	0	8	88888	8	88	8	0	0	0	0	0	0	4	yes	15	30.25	11.75
2254	2	2011-07-28	51.4	153.5	649	25.092	34.3726	17.0274	33.1271	21.8146	72.1	75.5	72.5	109.5	65	112.5	61	111	63	74	1	373	1	2	30	88888888888888888888	0	8	88888	8	88	8	0	8	88888	8	88	8	0	0	0	0	0	0	7	yes	21.5714	28.8571	21.5714
2254	2	2012-07-10	53.3	153.5	656	20.5432	28.1413	25.1587	47.202	22.6209	76	58.5	60	111.5	66	113.5	71	112.5	68.5	59.25	2	721	2	2	30	88888888888888888888	0	8	88888	8	88	8	0	8	88888	8	88	8	0	0	0	0	0	0	7	yes	21.5714	28.8571	21.5714
2254	2	2010-07-20	51.7	153.5	683	24.185	33.1301	18.5699	35.9186	21.9419	70.4	69.5	64	119	68.5	113	68	116	68.25	66.75	0	0	0	2	30	88888888888888888888	0	8	88888	8	88	8	0	8	88888	8	88	8	0	0	0	0	0	0	7	yes	21.5714	28.8571	21.5714
2255	2	2012-07-10	67.2	167.8	747	27.3435	37.4568	29.7432	44.2607	23.8663	86	57.5	57	138	83	133	82	135.5	82.5	57.25	2	721	2	2	39	88888888888888888888	0	8	88888	8	88	8	0	8	88888	8	88	8	0	0	0	0	0	0	7	yes	11.5714	22.5714	11.5714
2255	2	2011-07-28	61.45	167.8	798	25.5379	34.9834	26.4666	43.0701	21.8242	82.25	51.5	52.5	133.5	85.5	123.5	81.5	128.5	83.5	52	1	373	1	2	39	88888888888888888888	0	8	88888	8	88	8	0	8	88888	8	88	8	0	0	0	0	0	0	7	yes	11.5714	22.5714	11.5714
2255	2	2010-07-20	56.4	167.8	760	25.9619	35.5643	20.8357	36.9428	20.0307	77.25	70.5	56.5	124	82.5	133	81.5	128.5	82	63.5	0	0	0	2	39	88888888888888888888	0	8	88888	8	88	8	0	8	88888	8	88	8	0	0	0	0	0	0	7	yes	11.5714	22.5714	11.5714
2256	2	2012-08-07	136.6	168.4	510	43.3536	59.3885	77.2115	56.5238	48.1689	136	78	82	129	83	123	82	126	82.5	80	2	749	2.1	2	35	88888888888888888888	0	8	88888	8	88	8	0	8	88888	8	88	8	0	1	0	0	0	0	6	yes	10.8333	18.1667	10.8333
2256	2	2011-07-28	139	168.4	519	43.0869	59.0232	79.9768	57.5373	49.0152	135.25	68.5	73.5	111	82.5	112.5	85	111.75	83.75	71	1	373	1	2	35	88888888888888888888	0	8	88888	8	88	8	0	8	88888	8	88	8	0	1	0	0	0	0	6	yes	10.8333	18.1667	10.8333
2256	2	2010-07-20	129.5	168.4	558	40.1872	55.0509	74.4491	57.4896	45.6652	122.7	68.5	70	105.5	72	121.5	85.5	113.5	78.75	69.25	0	0	0	2	35	88888888888888888888	0	8	88888	8	88	8	0	8	88888	8	88	8	0	1	0	0	0	0	6	yes	10.8333	18.1667	10.8333
2257	2	2010-07-20	72.8	163.8	604	31.3718	42.9751	29.8249	40.9683	27.1334	89.75	51.5	51.5	137.5	97.5	147	96	142.25	96.75	51.5	0	0	0	1	31	88888888888888888888	0	8	88888	8	88	8	0	8	88888	8	88	8	100	1	0	0	0	0	6	yes	58.1667	109.667	17
2258	2	2012-04-26	63.65	168	547	34.2017	46.8517	16.7983	26.3917	22.5517	77.45	54.5	56	120.5	75	116	69.5	118.25	72.25	55.25	1	345	0.9	1	35	88888888888888888888	0	8	88888	8	88	8	0	8	88888	8	88	8	100	0	0	0	0	0	6	yes	9.16667	45	4
2258	2	2011-05-17	62.9	168	511	36.0119	49.3314	13.5686	21.5717	22.286	76.5	50	53	122.5	74	135	88.5	128.75	81.25	51.5	0	0	0	1	35	88888888888888888888	0	8	88888	8	88	8	0	8	88888	8	88	8	100	0	0	0	0	0	6	yes	9.16667	45	4
2258	2	2013-04-09	63.65	168	558	33.6748	46.1299	17.5201	27.5257	22.5517	76.5	53.5	55.5	109	63.5	102	62	105.5	62.75	54.5	2	693	1.9	1	35	88888888888888888888	0	8	88888	8	88	8	0	8	88888	8	88	8	100	0	0	0	0	0	6	yes	9.16667	45	4
2259	2	2012-11-06	65.5	164	577	27.8528	38.1545	27.3455	41.7488	24.3531	83.4	68	66.5	113	64.5	103	58	108	61.25	67.25	2	831	2.3	2	34	88888888888888888888	0	8	88888	8	88	8	0	8	88888	8	88	8	0	0	0	0	0	0	7	yes	1.57143	10.1429	1.57143
2259	2	2010-07-29	69.6	164	548	33.4748	45.8559	23.7441	34.1151	25.8775	86.5	63.5	55	114	60.5	107.5	52.5	110.75	56.5	59.25	0	0	0	2	34	88888888888888888888	0	8	88888	8	88	8	0	8	88888	8	88	8	0	0	0	0	0	0	7	yes	1.57143	10.1429	1.57143
2259	2	2012-05-31	66.1	164	562	32.502	44.5232	21.5768	32.6426	24.5761	85.6	53.5	56.5	131.5	67	126	67.5	128.75	67.25	55	1	672	1.8	2	34	88888888888888888888	0	8	88888	8	88	8	0	8	88888	8	88	8	0	0	0	0	0	0	7	yes	1.57143	10.1429	1.57143
2260	2	2010-08-03	107.9	164.5	561	36.7524	50.3458	57.5542	53.3403	39.874	123	76.5	79.5	101.5	72	100.5	69	101	70.5	78	0	0	0	2	32	88888888888888888888	0	8	88888	8	88	8	0	8	88888	8	88	8	0	0	0	0	0	0	6	yes	8.16667	10.1667	8.16667
2260	2	2011-08-04	117.5	164.5	508	40.2904	55.1924	62.3076	53.0278	43.4216	129.25	74.5	76	110	66.5	107.5	63.5	108.75	65	75.25	1	366	1	2	32	88888888888888888888	0	8	88888	8	88	8	0	8	88888	8	88	8	0	0	0	0	0	0	6	yes	8.16667	10.1667	8.16667
2260	2	2012-08-07	131.35	164.5	461	44.447	60.8864	70.4636	53.6457	48.5398	142	76.5	79.5	109	73	100	68.5	104.5	70.75	78	2	735	2	2	32	88888888888888888888	0	8	88888	8	88	8	0	8	88888	8	88	8	0	0	0	0	0	0	6	yes	8.16667	10.1667	8.16667
2261	2	2011-07-28	98.2	161.5	548	35.4798	48.6025	49.5975	50.5067	37.6501	111.5	52.5	55.5	126	83.5	118.5	74.5	122.25	79	54	1	366	1	2	39	88888888888888888888	0	8	88888	8	88	8	0	8	88888	8	88	8	0	0	0	0	0	0	7	yes	6.28571	18.2857	6.28571
2261	2	2010-07-27	95.8	161.5	497	37.7769	51.7492	44.0508	45.982	36.73	107	51	53.5	123.5	69.5	126.5	67	125	68.25	52.25	0	0	0	2	39	88888888888888888888	0	8	88888	8	88	8	0	8	88888	8	88	8	0	0	0	0	0	0	7	yes	6.28571	18.2857	6.28571
2261	2	2012-07-10	97.45	161.5	536	35.959	49.2589	48.1911	49.4521	37.3626	104.45	59	58	134	84	129.5	81.5	131.75	82.75	58.5	2	714	2	2	39	88888888888888888888	0	8	88888	8	88	8	0	8	88888	8	88	8	0	0	0	0	0	0	7	yes	6.28571	18.2857	6.28571
2262	2	2010-07-27	91.8	162	672	30.4343	41.6909	50.1091	54.5851	34.9794	107.9	76	74.5	98	70	97.5	68.5	97.75	69.25	75.25	0	0	0	2	41	88888888888888888888	0	8	88888	8	88	8	0	8	88888	8	88	8	0	0	0	0	0	0	7	yes	10.1429	31.1429	10.1429
2263	2	2012-10-30	76.55	165.2	517	36.003	49.3192	27.2308	35.5726	28.0495	98.6	84	82	122.5	79.5	121.5	81.5	122	80.5	83	2	826	2.3	2	37	88888888888888888888	0	8	88888	8	88	8	0	8	88888	8	88	8	0	1	0	0	0	0	6	yes	19.6667	27.5	19.6667
2263	2	2011-08-03	75.8	165.2	522	35.7345	48.9514	26.8486	35.4203	27.7747	100.5	75	72.5	145	100.5	130	90	137.5	95.25	73.75	1	372	1	2	37	88888888888888888888	0	8	88888	8	88	8	0	8	88888	8	88	8	0	1	0	0	0	0	6	yes	19.6667	27.5	19.6667
2263	2	2010-07-27	79.3	165.2	506	36.9304	50.5895	28.7105	36.2049	29.0572	101.4	76	75.5	134.5	94.5	147	98.5	140.75	96.5	75.75	0	0	0	2	37	88888888888888888888	0	8	88888	8	88	8	0	8	88888	8	88	8	0	1	0	0	0	0	6	yes	19.6667	27.5	19.6667
2264	2	2011-08-10	105.7	160	550	35.6634	48.854	56.846	53.7805	41.2891	113.5	58	60	125.5	78	117.5	80.5	121.5	79.25	59	1	358	1	2	43	88888888888888888888	0	8	88888	8	88	8	0	8	88888	8	88	8	0	0	0	0	0	0	7	yes	13.5714	17.8571	13.5714
2264	2	2010-08-17	104.4	160	564	34.9389	47.8614	56.5386	54.1557	40.7812	116	68.5	68.5	127	78.5	120	82	123.5	80.25	68.5	0	0	0	2	43	88888888888888888888	0	8	88888	8	88	8	0	8	88888	8	88	8	0	0	0	0	0	0	7	yes	13.5714	17.8571	13.5714
2264	2	2012-08-21	108.25	160	561	35.438	48.5453	59.7047	55.1545	42.2852	120.15	61	64	142.5	91.5	139	86.5	140.75	89	62.5	2	735	2	2	43	88888888888888888888	0	8	88888	8	88	8	0	8	88888	8	88	8	0	0	0	0	0	0	7	yes	13.5714	17.8571	13.5714
2265	2	2011-07-28	92.45	156	558	32.8591	45.0125	47.4375	51.3115	37.989	111	78.5	76.5	105	73	97.5	64.5	101.25	68.75	77.5	1	359	1	2	31	88888888888888888888	0	8	88888	8	88	8	0	8	88888	8	88	8	0	0	0	0	0	0	6	yes	9.5	16.3333	9.5
2265	2	2010-08-03	90.3	156	564	32.4102	44.3976	45.9024	50.8332	37.1055	113	57.5	66.5	132	79	133.5	89	132.75	84	62	0	0	0	2	31	88888888888888888888	0	8	88888	8	88	8	0	8	88888	8	88	8	0	0	0	0	0	0	6	yes	9.5	16.3333	9.5
2266	2	2010-08-03	50.7	155.5	624	26.2906	36.0145	14.6855	28.9654	20.9675	75.75	63	62.5	93	46.5	101.5	53	97.25	49.75	62.75	0	0	0	2	31	88888888888888888888	0	8	88888	8	88	8	0	8	88888	8	88	8	0	0	0	0	0	0	4	yes	0	5.75	0
2266	2	2011-07-28	49.5	155.5	698	24.0462	32.9399	16.5601	33.4547	20.4713	75	66	65	111	56	108.5	53	109.75	54.5	65.5	1	359	1	2	31	88888888888888888888	0	8	88888	8	88	8	0	8	88888	8	88	8	0	0	0	0	0	0	4	yes	0	5.75	0
2266	2	2012-07-10	53.2	155.5	645	25.8796	35.4515	17.7485	33.3619	22.0014	76.5	73	64.5	107	55	104	48	105.5	51.5	68.75	2	707	1.9	2	31	88888888888888888888	0	8	88888	8	88	8	0	8	88888	8	88	8	0	0	0	0	0	0	4	yes	0	5.75	0
2267	2	2010-07-29	63	169	588	32.5719	44.619	18.381	29.1762	22.0581	80.25	65.5	69	113	67	111.5	68	112.25	67.5	67.25	0	0	0	1	31	88888888888888888888	0	8	88888	8	88	8	0	8	88888	8	88	8	100	0	0	0	0	0	7	yes	16.5714	40.1429	16.5714
2267	2	2012-10-30	61.05	169	589	32.34	44.3014	16.7486	27.4343	21.3753	78.15	72.5	72	107	56	99	54.5	103	55.25	72.25	2	824	2.3	1	31	88888888888888888888	0	8	88888	8	88	8	0	8	88888	8	88	8	100	0	0	0	0	0	7	yes	16.5714	40.1429	16.5714
2267	2	2011-10-05	62.35	169	629	30.8688	42.286	20.064	32.1796	21.8305	78	70.5	70.5	136.5	80	138	80.5	137.25	80.25	70.5	1	433	1.2	1	31	88888888888888888888	0	8	88888	8	88	8	0	8	88888	8	88	8	100	0	0	0	0	0	7	yes	16.5714	40.1429	16.5714
2268	2	2012-04-18	63.2	168.2	566	33.3224	45.6471	17.5529	27.7736	22.3391	75.5	63.5	63	131.5	86.5	133.5	84.5	132.5	85.5	63.25	1	631	1.7	1	31	88888888888888888888	0	8	88888	8	88	8	0	8	88888	8	88	8	100	0	0	1	0	0	7	yes	11.4286	41.1429	11.4286
2268	2	2010-07-27	65.6	168.2	533	35.1583	48.162	17.438	26.5823	23.1874	74.75	62	69	138	78.5	132	69.5	135	74	65.5	0	0	0	1	31	88888888888888888888	0	8	88888	8	88	8	0	8	88888	8	88	8	100	0	0	1	0	0	7	yes	11.4286	41.1429	11.4286
2269	2	2011-05-17	57.8	172	632	31.1542	42.677	15.123	26.1643	19.5376	73.75	55.5	62	118	59	117	71.5	117.5	65.25	58.75	0	0	0	1	29	88888888888888888888	0	8	88888	8	88	8	0	8	88888	8	88	8	100	0	0	0	0	0	7	yes	14	49.5714	8.71429
2269	2	2011-10-05	57.8	172	656	30.2671	41.4618	16.3382	28.2667	19.5376	73.5	55.5	57.5	105.5	57.5	100	57.5	102.75	57.5	56.5	1	141	0.4	1	29	88888888888888888888	0	8	88888	8	88	8	0	8	88888	8	88	8	100	0	0	0	0	0	7	yes	14	49.5714	8.71429
2269	2	2013-05-28	58.8	172	660	30.2226	41.4008	17.3992	29.5905	19.8756	73.5	67.5	73.5	114	65.5	115.5	65.5	114.75	65.5	70.5	2	742	2	1	29	88888888888888888888	0	8	88888	8	88	8	0	8	88888	8	88	8	100	0	0	0	0	0	7	yes	14	49.5714	8.71429
2270	2	2012-08-07	82.95	153	611	29.1921	39.9891	42.9609	51.7913	35.4351	103.75	87	86.5	110.5	79	105	69	107.75	74	86.75	2	742	2	2	29	88888888888888888888	0	8	88888	8	88	8	0	8	88888	8	88	8	0	0	0	0	0	0	7	yes	0	3.14286	0
2270	2	2011-08-10	98.15	153	650	29.4757	40.3777	57.7723	58.8612	41.9283	112.25	71.5	72.5	112.5	73	109.5	67.5	111	70.25	72	1	379	1	2	29	88888888888888888888	0	8	88888	8	88	8	0	8	88888	8	88	8	0	0	0	0	0	0	7	yes	0	3.14286	0
2270	2	2010-07-27	87.9	153	685	27.5283	37.71	50.19	57.099	37.5497	106.75	67.5	65	96.5	63	97	59.5	96.75	61.25	66.25	0	0	0	2	29	88888888888888888888	0	8	88888	8	88	8	0	8	88888	8	88	8	0	0	0	0	0	0	7	yes	0	3.14286	0
2271	2	2012-07-10	72.85	157	598	29.7179	40.7095	32.1405	44.1188	29.555	94	61	63.5	102.5	61.5	100.5	60	101.5	60.75	62.25	2	707	1.9	2	35	88888888888888888888	0	8	88888	8	88	8	0	8	88888	8	88	8	0	0	0	0	0	0	8	yes	28.5	39.75	26.75
2271	2	2011-07-28	72.4	157	548	31.6224	43.3184	29.0816	40.168	29.3724	99.5	70	73.5	109	61	106	56.5	107.5	58.75	71.75	1	359	1	2	35	88888888888888888888	0	8	88888	8	88	8	0	8	88888	8	88	8	0	0	0	0	0	0	8	yes	28.5	39.75	26.75
2271	2	2010-08-03	70.7	157	634	28.297	38.763	31.937	45.1726	28.6827	91	60	58	101.5	67	103.5	64.5	102.5	65.75	59	0	0	0	2	35	88888888888888888888	0	8	88888	8	88	8	0	8	88888	8	88	8	0	0	0	0	0	0	8	yes	28.5	39.75	26.75
2272	2	2010-08-03	123	160.5	500	39.9186	54.683	68.317	55.5422	47.748	130.55	78.5	72.5	91.5	59	85.5	53.5	88.5	56.25	75.5	0	0	0	2	34	88888888888888888888	0	8	88888	8	88	8	0	8	88888	8	88	8	0	0	0	0	0	0	6	yes	1.33333	7.66667	1.33333
2272	2	2011-07-28	114.1	160.5	552	36.5413	50.0565	64.0435	56.1292	44.293	114.5	73.5	87.5	94	58.5	94.5	62.5	94.25	60.5	80.5	1	359	1	2	34	88888888888888888888	0	8	88888	8	88	8	0	8	88888	8	88	8	0	0	0	0	0	0	6	yes	1.33333	7.66667	1.33333
2272	2	2012-07-10	114	160.5	570	35.7682	48.9975	65.0025	57.0197	44.2542	121	88.5	86	96	66.5	98.5	63	97.25	64.75	87.25	2	707	1.9	2	34	88888888888888888888	0	8	88888	8	88	8	0	8	88888	8	88	8	0	0	0	0	0	0	6	yes	1.33333	7.66667	1.33333
2273	2	2010-08-12	110.6	159	493	38.5912	52.8647	57.7353	52.2019	43.7483	124	64	65.5	110.5	76	100	70.5	105.25	73.25	64.75	0	0	0	2	37	88888888888888888888	0	8	88888	8	88	8	0	8	88888	8	88	8	0	0	0	0	0	0	6	yes	2.83333	5.66667	2.83333
2273	2	2012-08-07	115.45	159	488	39.3338	53.8819	61.5681	53.3288	45.6667	127	78	79	105	72	108	74.5	106.5	73.25	78.5	2	726	2	2	37	88888888888888888888	0	8	88888	8	88	8	0	8	88888	8	88	8	0	0	0	0	0	0	6	yes	2.83333	5.66667	2.83333
2273	2	2011-08-03	111.25	159	499	38.3349	52.5135	58.7365	52.7969	44.0054	120.5	69.5	65.5	108	67.5	102	64.5	105	66	67.5	1	356	1	2	37	88888888888888888888	0	8	88888	8	88	8	0	8	88888	8	88	8	0	0	0	0	0	0	6	yes	2.83333	5.66667	2.83333
2274	2	2010-08-05	59.6	172.2	519	36.6769	50.2423	9.35766	15.7008	20.0993	71.35	53	48	111	63	114.5	63.5	112.75	63.25	50.5	0	0	0	1	27	88888888888888888888	0	8	88888	8	88	8	0	8	88888	8	88	8	100	0	0	0	0	0	7	yes	6.85714	45	3
2274	2	2012-07-10	71	172.2	495	39.2176	53.7228	17.2772	24.3341	23.9437	87	52.5	53	123	71.5	120.5	71.5	121.75	71.5	52.75	2	705	1.9	1	27	88888888888888888888	0	8	88888	8	88	8	0	8	88888	8	88	8	100	0	0	0	0	0	7	yes	6.85714	45	3
2274	2	2011-07-28	68.7	172.2	493	39.1204	53.5896	15.1104	21.9947	23.1681	81.75	55	54.5	154.5	93	147.5	86	151	89.5	54.75	1	357	1	1	27	88888888888888888888	0	8	88888	8	88	8	0	8	88888	8	88	8	100	0	0	0	0	0	7	yes	6.85714	45	3
2275	2	2011-07-28	87.6	166	465	40.494	55.4712	32.1288	36.6767	31.7898	100	72	68	117.5	73	112	71.5	114.75	72.25	70	1	357	1	2	38	88888888888888888888	0	8	88888	8	88	8	0	8	88888	8	88	8	0	0	0	0	0	0	7	yes	3.71429	6.71429	3.71429
2275	2	2010-08-05	88.9	166	449	41.714	57.1424	31.7576	35.7228	32.2616	98.5	60.5	73.5	115	72.5	117	70	116	71.25	67	0	0	0	2	38	88888888888888888888	0	8	88888	8	88	8	0	8	88888	8	88	8	0	0	0	0	0	0	7	yes	3.71429	6.71429	3.71429
2275	2	2012-08-07	88.65	166	466	40.53	55.5205	33.1295	37.3711	32.1709	102.75	75.5	72	119.5	84.5	137.5	87	128.5	85.75	73.75	2	733	2	2	38	88888888888888888888	0	8	88888	8	88	8	0	8	88888	8	88	8	0	0	0	0	0	0	7	yes	3.71429	6.71429	3.71429
2276	2	2012-08-21	81.35	156	752	25.9543	35.5539	45.7961	56.2952	33.4278	113.2	54.5	57.5	134.5	83	134.5	81.5	134.5	82.25	56	2	747	2	2	43	88888888888888888888	0	8	88888	8	88	8	0	8	88888	8	88	8	0	0	0	0	0	0	7	yes	1.42857	4.71429	1.42857
2276	2	2011-07-28	85.55	156	739	26.6566	36.5159	49.0341	57.3163	35.1537	116.5	66	65.5	112.5	82	100	70.5	106.25	76.25	65.75	1	357	1	2	43	88888888888888888888	0	8	88888	8	88	8	0	8	88888	8	88	8	0	0	0	0	0	0	7	yes	1.42857	4.71429	1.42857
2276	2	2010-08-05	82.3	156	703	27.2149	37.2807	45.0193	54.7015	33.8182	108.9	76.5	76	110.5	80	130.5	85.5	120.5	82.75	76.25	0	0	0	2	43	88888888888888888888	0	8	88888	8	88	8	0	8	88888	8	88	8	0	0	0	0	0	0	7	yes	1.42857	4.71429	1.42857
2277	2	2011-07-28	62.35	172.5	576	34.1079	46.7232	15.6268	25.0631	20.9536	81.25	52.5	53	101	66.5	97	63.5	99	65	52.75	1	359	1	1	40	88888888888888888888	0	8	88888	8	88	8	0	8	88888	8	88	8	100	0	0	0	0	0	8	yes	0	11.875	0
2277	2	2010-08-03	63.1	172.5	590	33.5457	45.953	17.147	27.1744	21.2056	79.75	60	73	101	68.5	98.5	65	99.75	66.75	66.5	0	0	0	1	40	88888888888888888888	0	8	88888	8	88	8	0	8	88888	8	88	8	100	0	0	0	0	0	8	yes	0	11.875	0
2278	2	2010-08-03	53.6	167.5	592	31.0484	42.5321	11.0679	20.6491	19.1045	68.8	50.5	56.5	137	79.5	154	97.5	145.5	88.5	53.5	0	0	0	1	27	88888888888888888888	0	8	88888	8	88	8	0	8	88888	8	88	8	100	1	0	0	0	0	7	yes	29.1429	78.4286	8.85714
2278	2	2012-08-21	58.25	167.5	558	32.9953	45.199	13.051	22.4051	20.7619	81.45	53	61	127	83	127.5	80	127.25	81.5	57	2	749	2.1	1	27	88888888888888888888	0	8	88888	8	88	8	0	8	88888	8	88	8	100	1	0	0	0	0	7	yes	29.1429	78.4286	8.85714
2279	2	2011-08-03	67.85	160	576	30.9037	42.3338	25.5162	37.6068	26.5039	89.5	63.5	61	172	99.5	166	93.5	169	96.5	62.25	1	365	1	2	35	88888888888888888888	0	8	88888	8	88	8	0	8	88888	8	88	8	0	1	0	0	0	0	7	yes	10.8571	26.7143	7
2279	2	2010-08-03	70.2	160	547	32.3522	44.3181	25.8819	36.8689	27.4219	87.75	55	55.5	175	105.5	174.5	100	174.75	102.75	55.25	0	0	0	2	35	88888888888888888888	0	8	88888	8	88	8	0	8	88888	8	88	8	0	1	0	0	0	0	7	yes	10.8571	26.7143	7
2279	2	2012-08-21	68.55	160	609	29.7241	40.7179	27.8321	40.6012	26.7773	97.5	62.5	64	158	99	136.5	93	147.25	96	63.25	2	749	2.1	2	35	88888888888888888888	0	8	88888	8	88	8	0	8	88888	8	88	8	0	1	0	0	0	0	7	yes	10.8571	26.7143	7
2280	2	2010-08-03	94.5	163	609	33.0654	45.2951	49.2049	52.0687	35.5678	107	64.5	69.5	111	78.5	111	81	111	79.75	67	0	0	0	2	45	88888888888888888888	0	8	88888	8	88	8	0	8	88888	8	88	8	0	0	0	0	0	0	6	yes	5	11.3333	5
2280	2	2011-08-03	92.8	163	616	32.6437	44.7174	48.0826	51.8131	34.9279	106.5	68	70	120.5	79.5	123.5	79	122	79.25	69	1	365	1	2	45	88888888888888888888	0	8	88888	8	88	8	0	8	88888	8	88	8	0	0	0	0	0	0	6	yes	5	11.3333	5
2281	2	2012-08-21	68.6	165.4	565	33.0356	45.2543	23.3457	34.0316	25.0757	87	55	55.5	145.5	90	133	78.5	139.25	84.25	55.25	2	749	2.1	1	33	88888888888888888888	0	8	88888	8	88	8	0	8	88888	8	88	8	100	0	0	0	0	0	7	yes	47	65.1429	25.1429
2281	2	2011-08-04	73.9	165.4	583	32.7753	44.8977	29.0023	39.2453	27.013	92.75	56	66.5	127.5	69.5	121	66.5	124.25	68	61.25	1	366	1	1	33	88888888888888888888	0	8	88888	8	88	8	0	8	88888	8	88	8	100	0	0	0	0	0	7	yes	47	65.1429	25.1429
2281	2	2010-08-03	71.5	165.4	598	31.9328	43.7436	27.7564	38.8201	26.1358	88.65	57.5	66	113	77	121.5	68	117.25	72.5	61.75	0	0	0	1	33	88888888888888888888	0	8	88888	8	88	8	0	8	88888	8	88	8	100	0	0	0	0	0	7	yes	47	65.1429	25.1429
2282	2	2011-08-03	67.95	158	743	25.2954	34.6512	33.2988	49.0048	27.2192	90.5	93.5	88.5	131	79.5	131	78	131	78.75	91	1	365	1	2	45	88888888888888888888	0	8	88888	8	88	8	0	8	88888	8	88	8	0	0	0	0	0	0	4	yes	0	14	0
2282	2	2012-08-21	64.2	158	722	25.4379	34.8464	29.3536	45.7221	25.717	87.5	78	73.5	132	79.5	126.5	72.5	129.25	76	75.75	2	749	2.1	2	45	88888888888888888888	0	8	88888	8	88	8	0	8	88888	8	88	8	0	0	0	0	0	0	4	yes	0	14	0
2282	2	2010-08-03	68.2	158	755	25.043	34.3055	33.8945	49.6987	27.3193	89.8	75.5	79	120.5	77.5	122	76.5	121.25	77	77.25	0	0	0	2	45	88888888888888888888	0	8	88888	8	88	8	0	8	88888	8	88	8	0	0	0	0	0	0	4	yes	0	14	0
2283	2	2012-08-21	133.4	166.2	550	40.2551	55.144	78.256	58.6627	48.2941	145	63.5	64.5	118	76.5	119	81	118.5	78.75	64	2	733	2	2	37	88888888888888888888	0	8	88888	8	88	8	0	8	88888	8	88	8	0	0	0	0	0	0	6	yes	3.83333	4.33333	3.83333
2283	2	2011-08-04	140.6	166.2	490	44.1391	60.4645	80.1355	56.9954	50.9006	142.5	62.5	67	106.5	69.5	92.5	63	99.5	66.25	64.75	1	350	1	2	37	88888888888888888888	0	8	88888	8	88	8	0	8	88888	8	88	8	0	0	0	0	0	0	6	yes	3.83333	4.33333	3.83333
2283	2	2010-08-19	141.8	166.2	495	43.9605	60.2199	81.5801	57.5318	51.3351	138.5	73	73.5	89	61.5	91	56	90	58.75	73.25	0	0	0	2	37	88888888888888888888	0	8	88888	8	88	8	0	8	88888	8	88	8	0	0	0	0	0	0	6	yes	3.83333	4.33333	3.83333
2284	2	2010-08-17	113.8	162.6	580	35.9511	49.2481	64.5519	56.7239	43.0429	122	84	83	140.5	84.5	151	113.5	145.75	99	83.5	0	0	0	2	41	88888888888888888888	0	8	88888	8	88	8	0	8	88888	8	88	8	0	1	0	0	0	0	6	yes	3.83333	5.66667	3.83333
2284	2	2011-08-10	112.9	162.6	579	35.9046	49.1844	63.7156	56.4354	42.7025	124	79	81	157	99.5	146.5	98	151.75	98.75	80	1	358	1	2	41	88888888888888888888	0	8	88888	8	88	8	0	8	88888	8	88	8	0	1	0	0	0	0	6	yes	3.83333	5.66667	3.83333
2284	2	2012-08-21	118.75	162.6	558	37.3623	51.1812	67.5688	56.9001	44.9151	122.05	77	81	161.5	110.5	155.5	100	158.5	105.25	78.3333	2	735	2	2	41	88888888888888888888	0	8	88888	8	88	8	0	8	88888	8	88	8	0	1	0	0	0	0	6	yes	3.83333	5.66667	3.83333
2285	2	2011-08-03	47.2	154	811	21.0262	28.8031	18.3969	38.9766	19.9022	76.25	69.5	69.5	117	81.5	109	76.5	113	79	69.5	1	356	1	2	35	88888888888888888888	0	8	88888	8	88	8	0	8	88888	8	88	8	0	0	0	0	0	0	6	yes	0	5.33333	0
2285	2	2010-08-12	58.4	154	689	24.7948	33.9655	24.4345	41.8399	24.6247	89.25	55.5	62.5	124	77	114.5	77	119.25	77	59	0	0	0	2	35	88888888888888888888	0	8	88888	8	88	8	0	8	88888	8	88	8	0	0	0	0	0	0	6	yes	0	5.33333	0
2286	2	2012-08-21	95	157	593	32.0465	43.8993	51.1007	53.7902	38.5411	107	61	63	105	66.5	103.5	68	104.25	67.25	62	2	735	2	2	39	88888888888888888888	0	8	88888	8	88	8	0	8	88888	8	88	8	0	0	0	0	0	0	7	yes	0	0.857143	0
2286	2	2011-08-10	91.75	157	553	33.2887	45.6009	46.1491	50.2987	37.2226	106	68.5	69	96.5	60.5	95.5	59	96	59.75	68.75	1	358	1	2	39	88888888888888888888	0	8	88888	8	88	8	0	8	88888	8	88	8	0	0	0	0	0	0	7	yes	0	0.857143	0
2286	2	2010-08-17	90.5	157	594	31.5738	43.2517	47.2483	52.208	36.7155	93	69.5	78.5	94	63.5	88.5	59.5	91.25	61.5	74	0	0	0	2	39	88888888888888888888	0	8	88888	8	88	8	0	8	88888	8	88	8	0	0	0	0	0	0	7	yes	0	0.857143	0
2287	2	2011-08-03	80.9	155	601	29.8544	40.8964	40.0036	49.4482	33.6733	113	73	75.5	125	83.5	125	79	125	81.25	74.25	1	351	1	2	38	88888888888888888888	0	8	88888	8	88	8	0	8	88888	8	88	8	0	0	1	1	1	1	8	yes	16.625	26.5	16.625
2287	2	2010-08-17	82.2	155	613	29.5751	40.5139	41.6861	50.7131	34.2144	110	76	79.5	124	83.5	128.5	77.5	126.25	80.5	77.75	0	0	0	2	38	88888888888888888888	0	8	88888	8	88	8	0	8	88888	8	88	8	0	0	1	1	1	1	8	yes	16.625	26.5	16.625
2287	2	2012-08-28	76.6	155	585	30.0036	41.1008	35.4992	46.3435	31.8835	113	70	70.5	115	71.5	113	72.5	114	72	70.25	2	742	2	2	38	88888888888888888888	0	8	88888	8	88	8	0	8	88888	8	88	8	0	0	1	1	1	1	8	yes	16.625	26.5	16.625
[truncated: 4,193 more rows]
[truncated: 13 more columns]
